# Supplementary material for: Genome-Wide Analysis of MYB Transcription Factors and Screening of MYBs Involved in the Red Color Formation in Rhododendron delavayi
Source: Int J Mol Sci. 2023 Feb 28;24(5):4641. doi: 10.3390/ijms24054641 (PMC10037418; doi:10.3390/ijms24054641)
Supplement: Supplementary file 1 [file ijms-24-04641-s001.zip]

Archive with 9 entries (9 files):
- Figure S1.pdf
- Figure S2.pdf
- Figure S3.pdf
- S1 pl, MW and subcellular localization of 184 R. delavayi MYBs.xls
- S2 Analysis of cis-acting elements of 184 R.delavayi MYB promoters.xlsx
- S3. Prediction of the TF binding sites in promoters.xlsx
- S4 Statistical data of transcriptome assembly quality assessment of R. delavayi. .xls
- S5 Primers of 9 selected genes and internal reference genes.xlsx
- S6.Transcriptome sequencing read information from five tissues of R. delavayi..xls
