# Supplementary material for: Genome-Wide Analysis of MYB Transcription Factors and Screening of MYBs Involved in the Red Color Formation in Rhododendron delavayi
Source: Int J Mol Sci. 2023 Feb 28;24(5):4641. doi: 10.3390/ijms24054641 (PMC10037418; doi:10.3390/ijms24054641)
Supplement: Supplementary file 1 [file ijms-24-04641-s001.zip › S1 pl, MW and subcellular localization of 184 R. delavayi MYBs.xls]

S1 pl, MW and subcellular localization of 184 R. delavayi MYBs
gene id		pI	MW	ÑÇÏ¸°û¶¨Î»
DUH029518.2		8.58	31080.44	Nuclear
DUH014471.1		8.44	31324.56	Nuclear
DUH017164.1		6.46	32531.56	Nuclear
DUH014979.1		5.74	31805.56	Nuclear
DUH030231.1		8.15	31492.52	Nuclear
DUH009148.1		8.94	26310.75	Nuclear
DUH009173.1		5.59	22993.69	Nuclear
DUH024860.1		8.52	30057.11	Nuclear
DUH015702.2		5.45	57045.2	Nuclear
DUH001850.1		5.49	46651.84	Nuclear
DUH008122.1		8.16	38738.22	Nuclear
DUH019458.1		8.61	34078.82	Nuclear
DUH004627.1		8.21	34657.8	Nuclear
DUH000454.1		8.88	33903.21	Nuclear
DUH014980.1		8.1	31267.76	Nuclear
DUH008566.1		4.65	25436.91	Nuclear
DUH010671.1		4.69	26209.73	Nuclear
DUH027346.1		9.23	28843.35	Nuclear
DUH003547.1		6.92	29236.03	Nuclear
DUH022833.1		6.47	28574.25	Nuclear
DUH008945.1		6.66	25708.79	Nuclear
DUH003688.1		5.93	32331.58	Nuclear
DUH025787.1		6.71	35479.7	Nuclear
DUH019400.1		6.52	19706.25	Nuclear
DUH022760.1		6.07	34132.96	Nuclear
DUH006455.1		6.12	35896.62	Nuclear
DUH012485.1		5.42	34837.41	Nuclear
DUH022115.1		8.9	26022.62	Nuclear
DUH024871.1		6.94	24310.65	Nuclear
DUH019226.1		10.02	19881.8	Nuclear
DUH005064.1		5.11	49975.07	Nuclear
DUH004641.1		9.04	30411.3	Nuclear
DUH005763.1		8.5	28398.09	Nuclear
DUH013054.2		4.97	39734	Nuclear
DUH010372.1		4.92	31261.57	Nuclear
DUH017387.1		5.94	29391.34	Nuclear
DUH014277.1		6.94	39730.42	Nuclear
DUH007487.1		5.33	37670.09	Nuclear
DUH006941.1		8.11	42343.11	Nuclear
DUH021616.1		5.83	33243.85	Nuclear
DUH022436.1		6.23	35649.3	Nuclear
DUH003765.1		8.65	32325.72	Nuclear
DUH029361.1		5.52	40444.06	Nuclear
DUH031818.1		5.04	41154.84	Nuclear
DUH008727.1		5.8	39560.36	Nuclear
DUH026797.1		7.05	27578.87	Nuclear
DUH010565.1		5.84	26228.28	Nuclear
DUH005723.1		5.34	29115.33	Nuclear
DUH013922.1		5.33	28435.71	Nuclear
DUH013924.1		5.35	28564.99	Nuclear
DUH014532.1		5.22	28898.84	Nuclear
DUH013494.1		6.96	29573.2	Nuclear
DUH013493.1		6.47	33653.78	Nuclear
DUH002199.1		9	119676.21	Nuclear
DUH021117.1		8.82	25018.25	Cytoplasmic
DUH027745.1		8.18	24585.9	Nuclear
DUH028828.1		6.71	34209.42	Nuclear
DUH003412.1		6.95	35395.84	Nuclear
DUH030974.1		7.07	36877.68	Nuclear
DUH008041.1		7.07	36877.68	Nuclear
DUH006329.2		6.15	28949.49	Extracellular
DUH005485.1		5.96	27887.23	Nuclear
DUH002214.1		4.87	38342.33	Nuclear
DUH015479.1		6.26	37502.06	Nuclear
DUH008962.1		6.59	31217.78	Nuclear
DUH005917.1		6.31	32675.76	Nuclear
DUH025325.1		5.52	34575.67	Nuclear
DUH006708.1		6.03	34547.62	Nuclear
DUH026278.1		5.64	35058.47	Nuclear
DUH024079.1		5.39	34704.77	Nuclear
DUH018004.1		5.34	31988.29	Nuclear
DUH020301.1		4.96	30837.36	Nuclear
DUH007661.1		6.95	36057.25	Nuclear
DUH005044.1		5.96	35695.1	Nuclear
DUH026209.1		6.75	38442.52	Nuclear
DUH017510.1		6.23	43454.07	Nuclear
DUH009584.1		6.12	43448.52	Nuclear
DUH003273.1		5.87	30863.7	Nuclear
DUH014975.1		8.65	24189.22	Nuclear
DUH015376.1		8.87	22616.38	Nuclear
DUH023180.3		8.84	77442.32	Nuclear
DUH019791.1		7.54	54199.36	Nuclear
DUH003043.1		5.77	35074.29	Nuclear
DUH011725.1		5.63	32577.51	Nuclear
DUH022108.1		9.4	10773.45	Mitochondrial
DUH032252.5		5.94	57993.7	Nuclear
DUH027548.1		9.62	11673.12	Nuclear
DUH020051.1		9.05	10496.61	Nuclear
DUH032034.1		9.68	11027.23	Nuclear
DUH027870.1		6.57	9348.37	Nuclear
DUH022018.1		9.26	9160.23	Mitochondrial
DUH001265.1		4.68	14449.39	Nuclear
DUH032037.1		6.1	9892	Nuclear
DUH007908.2		6.08	26329.04	Nuclear
DUH008176.2		6.67	31625.35	Nuclear
DUH022788.1		5.39	53965.17	Nuclear
DUH028358.1		9.24	37135.99	Nuclear
DUH004390.1		10.42	7412.46	Mitochondrial
DUH022380.1		5.85	61181.33	Nuclear
DUH026587.1		9.44	28727.27	Nuclear
DUH030909.1		10.29	21184.19	Nuclear
DUH028663.1		9.07	32826.35	Nuclear
DUH019345.1		9.3	30137.79	Nuclear
DUH028526.1		9.39	31027.4	Nuclear
DUH009952.1		6.4	38052.42	Nuclear
DUH006508.1		6.26	34953.09	Nuclear
DUH010619.1		7.03	18194.31	Cytoplasmic
DUH022576.1		8.47	32402.53	Nuclear
DUH011766.1		5.8	24946.62	Cytoplasmic
DUH013168.2		9.26	31171.6	Cytoplasmic
DUH018833.1		8.82	31611.56	Nuclear
DUH015202.3		8.88	28368.84	Nuclear
DUH003997.1		9.65	28995.93	Nuclear
DUH003996.1		9.27	25112.5	Nuclear
DUH007400.1		7.79	30947.43	Nuclear
DUH001881.1		8.92	33139.9	Nuclear
DUH007695.1		8.93	34016.23	Nuclear
DUH012270.1		6.08	59714.24	Nuclear
DUH026422.3		7.16	52532.83	Nuclear
DUH002424.2		5.12	82055.4	Nuclear
DUH002257.1		5.36	35100.14	Nuclear
DUH006003.1		5.16	52626.47	Nuclear
DUH011909.1		5.96	54364.33	Nuclear
DUH005665.1		8.81	61569.53	Nuclear
DUH019623.3		6.5	29768.65	Nuclear
DUH026222.1		8.71	32010.9	Nuclear
DUH029312.1		8.39	46154.78	Nuclear
DUH017776.1		6.02	35869.86	Nuclear
DUH013082.1		7.11	48121.5	Nuclear
DUH007734.1		7.2	38142.07	Nuclear
DUH014555.1		8.65	31608.5	Nuclear
DUH016002.1		5.93	32235.39	Nuclear
DUH021327.1		7.11	29983.87	Nuclear
DUH004021.1		6.29	31722.52	Nuclear
DUH004481.1		8.37	39347.58	Nuclear
DUH019827.1		5.65	36472.44	Nuclear
DUH015146.1		9.67	41696.77	Nuclear
DUH027754.1		8.45	12901.38	Nuclear
DUH030733.1		8.48	25367.9	Nuclear
DUH032010.1		8.92	27728.54	Nuclear
DUH004744.1		6.39	24920.55	Nuclear
DUH013179.1		6.03	36801.1	Nuclear
DUH003726.1		5.33	47649.18	Nuclear
DUH009383.1		6.09	12902.45	Nuclear
DUH003721.1		4.74	14124.64	Nuclear
DUH028635.1		6.5	39861.18	Nuclear
DUH018490.1		5.21	67327.66	Nuclear
DUH001554.1		7.1	44887.01	Nuclear
DUH024361.1		9.3	38213.83	Nuclear
DUH009350.1		8.41	42245.06	Nuclear
DUH017524.1		6.79	39884.31	Nuclear
DUH016305.1		8.95	30672.11	Nuclear
DUH029969.1		8.33	62748.34	Nuclear
DUH011300.1		7.51	62932.44	Nuclear
DUH011566.1		8.1	67902.38	Nuclear
DUH032238.1		9.26	53338.8	Nuclear
DUH011305.1		9.53	39580.22	Nuclear
DUH028035.1		5.27	50516.76	Nuclear
DUH031709.1		9.21	33040.66	Nuclear
DUH019860.1		8.16	46228.88	Nuclear
DUH007684.1		7.11	40703.12	Nuclear
DUH017983.1		7.14	50724.65	Nuclear
DUH017285.1		5.53	45552.83	Nuclear
DUH021256.1		9.44	42031.28	Nuclear
DUH009384.1		5.05	33707.71	Nuclear
DUH004418.1		5.83	37281.24	Nuclear
DUH000629.1		5.58	179531.25	Nuclear
DUH017322.1		6.42	47064.45	Nuclear
DUH007363.1		5.09	112117.95	Nuclear
DUH018553.1		8.62	39145.74	Nuclear
DUH023537.1		8.6	34687.46	Nuclear
DUH016605.1		9.49	31532.08	Nuclear
DUH005847.2		9.26	49776.95	Mitochondrial
DUH020012.1		9.31	37870.53	Nuclear
DUH000135.1		6.01	43754.49	Nuclear
DUH009340.1		6.38	37495.38	Nuclear
DUH009415.1		5.7	87239.16	Nuclear
DUH000696.1		4.65	30544.24	Nuclear
DUH015772.2		5.55	35440.87	Nuclear
DUH002843.1		4.45	52248.04	Nuclear
DUH017161.1		5.8	67732.66	Nuclear
DUH023397.2		4.65	43896.78	Nuclear
DUH015157.1		8.27	48199.64	Cytoplasmic
DUH028215.1		9.09	33925.38	Nuclear
