# Supplementary material for: Genome-Wide Analysis of MYB Transcription Factors and Screening of MYBs Involved in the Red Color Formation in Rhododendron delavayi
Source: Int J Mol Sci. 2023 Feb 28;24(5):4641. doi: 10.3390/ijms24054641 (PMC10037418; doi:10.3390/ijms24054641)
Supplement: Supplementary file 1 [file ijms-24-04641-s001.zip › S2 Analysis of cis-acting elements of 184 R.delavayi MYB promoters.xlsx]

## Sheet: Sheet2
gene id	start	end		CIS-ACTING REGULATORY ELEMENT
DUH000135.1	1164	1210		light responsive element
DUH000135.1	1426	1472		light responsive element
DUH000135.1	734	781		gibberellin-responsive element
DUH000135.1	1086	1132		low-temperature responsive element
DUH000135.1	1232	1278		low-temperature responsive element
DUH000135.1	1363	1409		low-temperature responsive element
DUH000135.1	144	189		MeJA-responsive element
DUH000135.1	473	518		MeJA-responsive element
DUH000135.1	1179	1224		MeJA-responsive element
DUH000135.1	475	520		abscisic acid responsive element
DUH000135.1	1165	1210		abscisic acid responsive element
DUH000135.1	1427	1472		abscisic acid responsive element
DUH000135.1	27	73		anaerobic induction element
DUH000135.1	474	520		light responsive element
DUH000135.1	1592	1638		light responsive element
DUH000135.1	144	189		MeJA-responsive element
DUH000135.1	473	518		MeJA-responsive element
DUH000135.1	1179	1224		MeJA-responsive element
DUH000454.1	1057	1102		abscisic acid responsive element
DUH000454.1	1596	1641		MeJA-responsive element
DUH000454.1	21	67		anaerobic induction element
DUH000454.1	809	855		anaerobic induction element
DUH000454.1	1150	1196		anaerobic induction element
DUH000454.1	1440	1486		anaerobic induction element
DUH000454.1	1596	1641		MeJA-responsive element
DUH000454.1	1056	1102		light responsive element
DUH000454.1	1481	1530		salicylic acid responsive element
DUH000454.1	1602	1648		auxin-responsive element
DUH000629.1	376	425		salicylic acid responsive element
DUH000629.1	7	53		anaerobic induction element
DUH000629.1	20	66		anaerobic induction element
DUH000629.1	65	111		anaerobic induction element
DUH000629.1	1575	1621		anaerobic induction element
DUH000629.1	1892	1938		anaerobic induction element
DUH000629.1	1908	1954		anaerobic induction element
DUH000629.1	418	463		MeJA-responsive element
DUH000629.1	1006	1055		light responsive element
DUH000629.1	1008	1054		light responsive element
DUH000629.1	1513	1559		light responsive element
DUH000629.1	224	271		light responsive element
DUH000629.1	418	463		MeJA-responsive element
DUH000629.1	1008	1054		abscisic acid responsive element
DUH000629.1	1009	1054		abscisic acid responsive element
DUH000629.1	1513	1559		abscisic acid responsive element
DUH000629.1	1514	1559		abscisic acid responsive element
DUH000629.1	1199	1246		gibberellin-responsive element
DUH000629.1	1897	1943		low-temperature responsive element
DUH000629.1	1913	1959		low-temperature responsive element
DUH000629.1	1008	1054		light responsive element
DUH000629.1	1513	1559		light responsive element
DUH000696.1	849	895		low-temperature responsive element
DUH000696.1	1582	1628		low-temperature responsive element
DUH000696.1	886	932		auxin-responsive element
DUH000696.1	7	54		gibberellin-responsive element
DUH000696.1	414	461		gibberellin-responsive element
DUH000696.1	1815	1861		light responsive element
DUH000696.1	605	654		salicylic acid responsive element
DUH000696.1	446	492		anaerobic induction element
DUH000696.1	1362	1407		MeJA-responsive element
DUH000696.1	1628	1674		light responsive element
DUH000696.1	1587	1634		light responsive element
DUH000696.1	1816	1861		abscisic acid responsive element
DUH000696.1	1362	1407		MeJA-responsive element
DUH001265.1	18	63		abscisic acid responsive element
DUH001265.1	82	127		abscisic acid responsive element
DUH001265.1	776	825		salicylic acid responsive element
DUH001265.1	254	300		light responsive element
DUH001265.1	648	694		anaerobic induction element
DUH001265.1	1375	1421		anaerobic induction element
DUH001265.1	1502	1548		anaerobic induction element
DUH001265.1	1710	1756		anaerobic induction element
DUH001265.1	339	385		drought-inducibility element
DUH001265.1	1215	1261		drought-inducibility element
DUH001265.1	17	63		light responsive element
DUH001265.1	81	127		light responsive element
DUH001265.1	1912	1959		gibberellin-responsive element
DUH001554.1	58	104		low-temperature responsive element
DUH001554.1	966	1012		low-temperature responsive element
DUH001554.1	1647	1693		low-temperature responsive element
DUH001554.1	295	341		auxin-responsive element
DUH001554.1	44	90		light responsive element
DUH001554.1	581	627		light responsive element
DUH001554.1	1925	1974		salicylic acid responsive element
DUH001554.1	623	668		MeJA-responsive element
DUH001554.1	1193	1238		MeJA-responsive element
DUH001554.1	28	74		light responsive element
DUH001554.1	42	90		light responsive element
DUH001554.1	580	630.5		light responsive element
DUH001554.1	878	925		light responsive element
DUH001554.1	883	930		light responsive element
DUH001554.1	623	668		MeJA-responsive element
DUH001554.1	1193	1238		MeJA-responsive element
DUH001554.1	28	73		abscisic acid responsive element
DUH001554.1	45	90		abscisic acid responsive element
DUH001554.1	579	628		abscisic acid responsive element
DUH001554.1	581	626		abscisic acid responsive element
DUH001554.1	1695	1742		abscisic acid responsive element
DUH001554.1	1710	1757		gibberellin-responsive element
DUH001850.1	143	189		abscisic acid responsive element
DUH001850.1	144	189		abscisic acid responsive element
DUH001850.1	1138	1183		abscisic acid responsive element
DUH001850.1	806	855		salicylic acid responsive element
DUH001850.1	143	189		light responsive element
DUH001850.1	212	261		light responsive element
DUH001850.1	1137	1183		light responsive element
DUH001850.1	30	76		anaerobic induction element
DUH001850.1	1783	1829		anaerobic induction element
DUH001850.1	360	406		auxin-responsive element
DUH001850.1	143	189		light responsive element
DUH001881.1	201	247		low-temperature responsive element
DUH001881.1	442	488		drought-inducibility element
DUH001881.1	1515	1561		drought-inducibility element
DUH001881.1	110	156		light responsive element
DUH001881.1	1534	1583		salicylic acid responsive element
DUH001881.1	715	761		anaerobic induction element
DUH001881.1	1522	1568		anaerobic induction element
DUH001881.1	882	927		MeJA-responsive element
DUH001881.1	882	927		MeJA-responsive element
DUH001881.1	111	156		abscisic acid responsive element
DUH001881.1	997	1044		abscisic acid responsive element
DUH002199.1	1216	1267		flavonoid biosynthetic genes regulation
DUH002199.1	590	636		auxin-responsive element
DUH002199.1	765	811		auxin-responsive element
DUH002199.1	400	449		defense and stress responsive element
DUH002199.1	569	615		low-temperature responsive element
DUH002199.1	715	761		low-temperature responsive element
DUH002199.1	1072	1118		low-temperature responsive element
DUH002199.1	935	982		gibberellin-responsive element
DUH002199.1	1361	1406		abscisic acid responsive element
DUH002199.1	1243	1288		MeJA-responsive element
DUH002199.1	1275	1320		MeJA-responsive element
DUH002199.1	1406	1451		MeJA-responsive element
DUH002199.1	1483	1528		MeJA-responsive element
DUH002199.1	1781	1828		light responsive element
DUH002199.1	433	479		anaerobic induction element
DUH002199.1	583	629		anaerobic induction element
DUH002199.1	86	135		light responsive element
DUH002199.1	1361	1407		light responsive element
DUH002199.1	1243	1288		MeJA-responsive element
DUH002199.1	1275	1320		MeJA-responsive element
DUH002199.1	1406	1451		MeJA-responsive element
DUH002199.1	1483	1528		MeJA-responsive element
DUH002214.1	1389	1435		low-temperature responsive element
DUH002214.1	1741	1787		anaerobic induction element
DUH002214.1	1962	2008		anaerobic induction element
DUH002214.1	1349	1394		MeJA-responsive element
DUH002214.1	1345	1391		light responsive element
DUH002214.1	1702	1748		light responsive element
DUH002214.1	1349	1394		MeJA-responsive element
DUH002214.1	625	672		gibberellin-responsive element
DUH002214.1	1346	1391		abscisic acid responsive element
DUH002214.1	1702	1747		abscisic acid responsive element
DUH002214.1	1147	1196		wound-responsive element
DUH002214.1	1544	1593		wound-responsive element
DUH002214.1	842	889		light responsive element
DUH002257.1	593	639		low-temperature responsive element
DUH002257.1	1605	1651		low-temperature responsive element
DUH002257.1	1187	1236		defense and stress responsive element
DUH002257.1	1126	1172		drought-inducibility element
DUH002257.1	1797	1843		drought-inducibility element
DUH002257.1	1969	2015		drought-inducibility element
DUH002257.1	1532	1577		MeJA-responsive element
DUH002257.1	31	77		anaerobic induction element
DUH002257.1	54	100		anaerobic induction element
DUH002257.1	1938	1984		anaerobic induction element
DUH002257.1	451	500		salicylic acid responsive element
DUH002257.1	1532	1577		MeJA-responsive element
DUH002257.1	249	296		gibberellin-responsive element
DUH002424.2	848	893		MeJA-responsive element
DUH002424.2	851	896		MeJA-responsive element
DUH002424.2	1010	1055		MeJA-responsive element
DUH002424.2	1041	1086		MeJA-responsive element
DUH002424.2	1782	1827		MeJA-responsive element
DUH002424.2	848	893		MeJA-responsive element
DUH002424.2	851	896		MeJA-responsive element
DUH002424.2	1010	1055		MeJA-responsive element
DUH002424.2	1041	1086		MeJA-responsive element
DUH002424.2	1782	1827		MeJA-responsive element
DUH002424.2	959	1008		salicylic acid responsive element
DUH002424.2	963	1010		gibberellin-responsive element
DUH002424.2	43	89		auxin-responsive element
DUH002424.2	1524	1570		auxin-responsive element
DUH002424.2	270	316		drought-inducibility element
DUH002424.2	1545	1591		drought-inducibility element
DUH002424.2	1666	1712		drought-inducibility element
DUH002424.2	944	990		low-temperature responsive element
DUH002424.2	1486	1533		gibberellin-responsive element
DUH002843.1	914	963		salicylic acid responsive element
DUH002843.1	1872	1921		salicylic acid responsive element
DUH002843.1	1958	2007		salicylic acid responsive element
DUH002843.1	101	151.5		light responsive element
DUH002843.1	1333	1379		light responsive element
DUH002843.1	1851	1897		light responsive element
DUH002843.1	911	957		anaerobic induction element
DUH002843.1	1376	1422		anaerobic induction element
DUH002843.1	1430	1476		anaerobic induction element
DUH002843.1	1879	1925		anaerobic induction element
DUH002843.1	1193	1240		light responsive element
DUH002843.1	1435	1482		light responsive element
DUH002843.1	1333	1379		abscisic acid responsive element
DUH002843.1	1334	1379		abscisic acid responsive element
DUH002843.1	1852	1897		abscisic acid responsive element
DUH002843.1	1115	1162		gibberellin-responsive element
DUH002843.1	1357	1404		gibberellin-responsive element
DUH002843.1	269	315		low-temperature responsive element
DUH002843.1	59	105		auxin-responsive element
DUH002843.1	1333	1379		light responsive element
DUH002843.1	48	95		gibberellin-responsive element
DUH002843.1	210	257		gibberellin-responsive element
DUH002843.1	309	356		gibberellin-responsive element
DUH003043.1	1885	1931		low-temperature responsive element
DUH003043.1	1611	1658		gibberellin-responsive element
DUH003043.1	1018	1064		light responsive element
DUH003043.1	1203	1252		defense and stress responsive element
DUH003043.1	1897	1943		drought-inducibility element
DUH003043.1	159	204		MeJA-responsive element
DUH003043.1	340	385		MeJA-responsive element
DUH003043.1	1170	1215		MeJA-responsive element
DUH003043.1	1018	1064		light responsive element
DUH003043.1	1368	1414		light responsive element
DUH003043.1	1417	1463		light responsive element
DUH003043.1	1662	1708		light responsive element
DUH003043.1	159	204		MeJA-responsive element
DUH003043.1	340	385		MeJA-responsive element
DUH003043.1	1170	1215		MeJA-responsive element
DUH003043.1	1018	1064		abscisic acid responsive element
DUH003043.1	1019	1064		abscisic acid responsive element
DUH003043.1	1368	1413		abscisic acid responsive element
DUH003043.1	1417	1462		abscisic acid responsive element
DUH003043.1	1662	1707		abscisic acid responsive element
DUH003273.1	301	348		light responsive element
DUH003273.1	1574	1621		light responsive element
DUH003412.1	10	56		auxin-responsive element
DUH003412.1	38	87		defense and stress responsive element
DUH003412.1	1538	1584		drought-inducibility element
DUH003412.1	580	626		light responsive element
DUH003412.1	1245	1294		salicylic acid responsive element
DUH003412.1	439	485		anaerobic induction element
DUH003412.1	1781	1827		anaerobic induction element
DUH003412.1	1502	1547		MeJA-responsive element
DUH003412.1	580	626		light responsive element
DUH003412.1	1502	1547		MeJA-responsive element
DUH003412.1	580	626		abscisic acid responsive element
DUH003412.1	581	626		abscisic acid responsive element
DUH003547.1	137	184		gibberellin-responsive element
DUH003547.1	397	442		abscisic acid responsive element
DUH003547.1	1353	1402		abscisic acid responsive element
DUH003547.1	1521	1570		salicylic acid responsive element
DUH003547.1	1966	2015		salicylic acid responsive element
DUH003547.1	84	130		anaerobic induction element
DUH003547.1	794	840		anaerobic induction element
DUH003547.1	1789	1835		anaerobic induction element
DUH003547.1	397	443		light responsive element
DUH003688.1	12	57		MeJA-responsive element
DUH003688.1	1782	1827		MeJA-responsive element
DUH003688.1	840	886		anaerobic induction element
DUH003688.1	12	57		MeJA-responsive element
DUH003688.1	1782	1827		MeJA-responsive element
DUH003688.1	195	240		abscisic acid responsive element
DUH003688.1	1438	1483		abscisic acid responsive element
DUH003688.1	358	407		defense and stress responsive element
DUH003688.1	1068	1117		defense and stress responsive element
DUH003688.1	855	901		drought-inducibility element
DUH003688.1	195	241		light responsive element
DUH003688.1	1437	1483		light responsive element
DUH003721.1	506	551		MeJA-responsive element
DUH003721.1	520	566		anaerobic induction element
DUH003721.1	704	750		anaerobic induction element
DUH003721.1	506	551		MeJA-responsive element
DUH003721.1	244	290		low-temperature responsive element
DUH003721.1	1733	1779		low-temperature responsive element
DUH003721.1	1788	1834		low-temperature responsive element
DUH003721.1	1813	1859		low-temperature responsive element
DUH003721.1	1952	1998		low-temperature responsive element
DUH003726.1	363	409		drought-inducibility element
DUH003726.1	686	733		gibberellin-responsive element
DUH003726.1	737	784		gibberellin-responsive element
DUH003726.1	1734	1780		low-temperature responsive element
DUH003726.1	1789	1835		low-temperature responsive element
DUH003726.1	1814	1860		low-temperature responsive element
DUH003726.1	1952	1998		low-temperature responsive element
DUH003726.1	344	391		light responsive element
DUH003726.1	468	514		anaerobic induction element
DUH003726.1	281	327		light responsive element
DUH003765.1	1833	1880		gibberellin-responsive element
DUH003765.1	1666	1711		abscisic acid responsive element
DUH003765.1	1794	1843		abscisic acid responsive element
DUH003765.1	1796	1841		abscisic acid responsive element
DUH003765.1	1106	1151		MeJA-responsive element
DUH003765.1	1665	1711		light responsive element
DUH003765.1	1796	1842		light responsive element
DUH003765.1	1106	1151		MeJA-responsive element
DUH003996.1	1852	1899		gibberellin-responsive element
DUH003996.1	336	382		low-temperature responsive element
DUH003996.1	6	52		drought-inducibility element
DUH003996.1	1448	1494		drought-inducibility element
DUH003996.1	1309	1356		gibberellin-responsive element
DUH003996.1	1508	1553		MeJA-responsive element
DUH003996.1	1268	1314		anaerobic induction element
DUH003996.1	1503	1550		gibberellin-responsive element
DUH003996.1	1508	1553		MeJA-responsive element
DUH003997.1	559	605		light responsive element
DUH003997.1	798	844		light responsive element
DUH003997.1	1044	1090		auxin-responsive element
DUH003997.1	479	524		MeJA-responsive element
DUH003997.1	671	716		MeJA-responsive element
DUH003997.1	900	945		MeJA-responsive element
DUH003997.1	559	605		abscisic acid responsive element
DUH003997.1	560	605		abscisic acid responsive element
DUH003997.1	799	844		abscisic acid responsive element
DUH003997.1	1782	1827		abscisic acid responsive element
DUH003997.1	1940	1985		abscisic acid responsive element
DUH003997.1	1490	1539		wound-responsive element
DUH003997.1	479	524		MeJA-responsive element
DUH003997.1	671	716		MeJA-responsive element
DUH003997.1	900	945		MeJA-responsive element
DUH003997.1	76	122		light responsive element
DUH003997.1	558	606		light responsive element
DUH003997.1	559	605		light responsive element
DUH003997.1	609	655		light responsive element
DUH003997.1	1781	1827		light responsive element
DUH003997.1	1939	1985		light responsive element
DUH003997.1	948	994		anaerobic induction element
DUH003997.1	1407	1453		anaerobic induction element
DUH003997.1	1599	1648		salicylic acid responsive element
DUH004021.1	896	943		abscisic acid responsive element
DUH004021.1	936	981		abscisic acid responsive element
DUH004021.1	1650	1699		salicylic acid responsive element
DUH004021.1	1769	1818		salicylic acid responsive element
DUH004021.1	1838	1884		anaerobic induction element
DUH004021.1	935	981		light responsive element
DUH004021.1	1318	1369		flavonoid biosynthetic genes regulation
DUH004390.1	48	97		defense and stress responsive element
DUH004390.1	1493	1542		defense and stress responsive element
DUH004390.1	847	893		low-temperature responsive element
DUH004390.1	768	817		wound-responsive element
DUH004390.1	5	50		abscisic acid responsive element
DUH004390.1	1209	1254		abscisic acid responsive element
DUH004390.1	641	686		MeJA-responsive element
DUH004390.1	652	698		anaerobic induction element
DUH004390.1	641	686		MeJA-responsive element
DUH004390.1	5	51		light responsive element
DUH004390.1	1208	1254		light responsive element
DUH004418.1	901	947		auxin-responsive element
DUH004418.1	1182	1228		auxin-responsive element
DUH004418.1	1714	1765		flavonoid biosynthetic genes regulation
DUH004418.1	1608	1654		low-temperature responsive element
DUH004418.1	358	407		abscisic acid responsive element
DUH004418.1	361	406		abscisic acid responsive element
DUH004418.1	470	519		abscisic acid responsive element
DUH004418.1	472	518		abscisic acid responsive element
DUH004418.1	473	518		abscisic acid responsive element
DUH004418.1	706	751		abscisic acid responsive element
DUH004418.1	806	852		abscisic acid responsive element
DUH004418.1	807	852		abscisic acid responsive element
DUH004418.1	926	975		abscisic acid responsive element
DUH004418.1	929	974		abscisic acid responsive element
DUH004418.1	472	518		light responsive element
DUH004418.1	801	851.5		light responsive element
DUH004418.1	804	853		light responsive element
DUH004418.1	806	852		light responsive element
DUH004418.1	928	974		light responsive element
DUH004418.1	120	169		defense and stress responsive element
DUH004418.1	305	354		defense and stress responsive element
DUH004418.1	360	406		light responsive element
DUH004418.1	472	518		light responsive element
DUH004418.1	705	751		light responsive element
DUH004418.1	806	852		light responsive element
DUH004418.1	1076	1121		MeJA-responsive element
DUH004418.1	1076	1121		MeJA-responsive element
DUH004418.1	601	647		anaerobic induction element
DUH004418.1	608	654		anaerobic induction element
DUH004418.1	615	661		anaerobic induction element
DUH004418.1	1503	1549		anaerobic induction element
DUH004418.1	1935	1981		anaerobic induction element
DUH004481.1	1232	1278		auxin-responsive element
DUH004481.1	1571	1621		defense and stress responsive element
DUH004481.1	324	371		gibberellin-responsive element
DUH004481.1	125	172		abscisic acid responsive element
DUH004481.1	1470	1515		abscisic acid responsive element
DUH004481.1	607	652		MeJA-responsive element
DUH004481.1	1510	1556		anaerobic induction element
DUH004481.1	1848	1894		anaerobic induction element
DUH004481.1	607	652		MeJA-responsive element
DUH004481.1	1469	1515		light responsive element
DUH004481.1	1535	1581		light responsive element
DUH004627.1	833	879		anaerobic induction element
DUH004627.1	1957	2003		anaerobic induction element
DUH004627.1	1663	1709		light responsive element
DUH004627.1	329	378		salicylic acid responsive element
DUH004627.1	1017	1064		abscisic acid responsive element
DUH004627.1	1472	1519		abscisic acid responsive element
DUH004627.1	1590	1639		abscisic acid responsive element
DUH004627.1	1663	1708		abscisic acid responsive element
DUH004627.1	547	594		light responsive element
DUH004627.1	813	859		drought-inducibility element
DUH004627.1	1669	1715		auxin-responsive element
DUH004641.1	665	711		low-temperature responsive element
DUH004641.1	215	261		auxin-responsive element
DUH004641.1	235	281		light responsive element
DUH004641.1	29	75		anaerobic induction element
DUH004641.1	1000	1046		anaerobic induction element
DUH004641.1	1546	1592		anaerobic induction element
DUH004641.1	235	280		abscisic acid responsive element
DUH004744.1	1568	1618.5		flavonoid biosynthetic genes regulation
DUH004744.1	1747	1793		light responsive element
DUH004744.1	968	1019		salicylic acid responsive element
DUH004744.1	525	571		auxin-responsive element
DUH004744.1	1746	1794		light responsive element
DUH004744.1	1747	1793		light responsive element
DUH004744.1	245	291		anaerobic induction element
DUH004744.1	789	835		anaerobic induction element
DUH004744.1	1747	1793		abscisic acid responsive element
DUH004744.1	1748	1793		abscisic acid responsive element
DUH005044.1	1043	1088		MeJA-responsive element
DUH005044.1	1225	1270		MeJA-responsive element
DUH005044.1	241	287		light responsive element
DUH005044.1	1745	1791		anaerobic induction element
DUH005044.1	1903	1949		anaerobic induction element
DUH005044.1	320	370		salicylic acid responsive element
DUH005044.1	731	780		salicylic acid responsive element
DUH005044.1	1863	1912		salicylic acid responsive element
DUH005044.1	35	80		abscisic acid responsive element
DUH005044.1	241	286		abscisic acid responsive element
DUH005044.1	385	430		abscisic acid responsive element
DUH005044.1	1577	1626		abscisic acid responsive element
DUH005044.1	1043	1088		MeJA-responsive element
DUH005044.1	1225	1270		MeJA-responsive element
DUH005044.1	35	81		light responsive element
DUH005044.1	385	431		light responsive element
DUH005064.1	1351	1400		abscisic acid responsive element
DUH005064.1	1353	1398		abscisic acid responsive element
DUH005064.1	205	250		MeJA-responsive element
DUH005064.1	1406	1451		MeJA-responsive element
DUH005064.1	1862	1908		anaerobic induction element
DUH005064.1	1903	1949		anaerobic induction element
DUH005064.1	205	250		MeJA-responsive element
DUH005064.1	1406	1451		MeJA-responsive element
DUH005064.1	329	375		light responsive element
DUH005064.1	633	682		light responsive element
DUH005064.1	1242	1291		light responsive element
DUH005064.1	1858	1904		light responsive element
DUH005064.1	632	683		light responsive element
DUH005064.1	1353	1399		light responsive element
DUH005064.1	874	920		auxin-responsive element
DUH005485.1	388	434		low-temperature responsive element
DUH005485.1	1314	1360		drought-inducibility element
DUH005485.1	1893	1939		drought-inducibility element
DUH005485.1	137	182		MeJA-responsive element
DUH005485.1	763	808		MeJA-responsive element
DUH005485.1	757	803		light responsive element
DUH005485.1	901	947		anaerobic induction element
DUH005485.1	1192	1238		anaerobic induction element
DUH005485.1	1859	1906		light responsive element
DUH005485.1	137	182		MeJA-responsive element
DUH005485.1	763	808		MeJA-responsive element
DUH005665.1	793	838		MeJA-responsive element
DUH005665.1	7	53		anaerobic induction element
DUH005665.1	139	185		anaerobic induction element
DUH005665.1	364	413		salicylic acid responsive element
DUH005665.1	1678	1727		salicylic acid responsive element
DUH005665.1	793	838		MeJA-responsive element
DUH005665.1	196	242		light responsive element
DUH005665.1	154	200		light responsive element
DUH005665.1	196	242		light responsive element
DUH005665.1	1287	1333		light responsive element
DUH005665.1	155	200		abscisic acid responsive element
DUH005665.1	196	242		abscisic acid responsive element
DUH005665.1	197	242		abscisic acid responsive element
DUH005665.1	1287	1332		abscisic acid responsive element
DUH005665.1	1315	1361		low-temperature responsive element
DUH005665.1	1306	1353		gibberellin-responsive element
DUH005665.1	1099	1145		drought-inducibility element
DUH005723.1	726	772		abscisic acid responsive element
DUH005723.1	727	772		abscisic acid responsive element
DUH005723.1	822	867		abscisic acid responsive element
DUH005723.1	1246	1292		abscisic acid responsive element
DUH005723.1	1247	1292		abscisic acid responsive element
DUH005723.1	1339	1385		abscisic acid responsive element
DUH005723.1	1340	1385		abscisic acid responsive element
DUH005723.1	1582	1627		abscisic acid responsive element
DUH005723.1	589	635		anaerobic induction element
DUH005723.1	616	662		anaerobic induction element
DUH005723.1	726	772		light responsive element
DUH005723.1	821	867		light responsive element
DUH005723.1	1246	1292		light responsive element
DUH005723.1	1339	1385		light responsive element
DUH005723.1	385	434		salicylic acid responsive element
DUH005723.1	1743	1790		gibberellin-responsive element
DUH005723.1	726	772		light responsive element
DUH005723.1	1246	1292		light responsive element
DUH005723.1	1336	1385		light responsive element
DUH005723.1	1339	1385		light responsive element
DUH005723.1	1582	1628		light responsive element
DUH005723.1	814	863		defense and stress responsive element
DUH005723.1	392	439		gibberellin-responsive element
DUH005763.1	162	207		MeJA-responsive element
DUH005763.1	394	439		MeJA-responsive element
DUH005763.1	1091	1136		MeJA-responsive element
DUH005763.1	1798	1843		MeJA-responsive element
DUH005763.1	618	663		abscisic acid responsive element
DUH005763.1	1039	1084		abscisic acid responsive element
DUH005763.1	113	160		gibberellin-responsive element
DUH005763.1	1902	1948		anaerobic induction element
DUH005763.1	1915	1961		anaerobic induction element
DUH005763.1	162	207		MeJA-responsive element
DUH005763.1	394	439		MeJA-responsive element
DUH005763.1	1091	1136		MeJA-responsive element
DUH005763.1	1798	1843		MeJA-responsive element
DUH005763.1	1039	1085		light responsive element
DUH005763.1	734	780		drought-inducibility element
DUH005763.1	618	664		light responsive element
DUH005763.1	1385	1431		low-temperature responsive element
DUH005763.1	1911	1957		low-temperature responsive element
DUH005847.2	709	756		light responsive element
DUH005847.2	1447	1494		light responsive element
DUH005847.2	180	225		abscisic acid responsive element
DUH005847.2	762	812		abscisic acid responsive element
DUH005847.2	765	810		abscisic acid responsive element
DUH005847.2	1084	1129		abscisic acid responsive element
DUH005847.2	178	223		MeJA-responsive element
DUH005847.2	271	316		MeJA-responsive element
DUH005847.2	281	326		MeJA-responsive element
DUH005847.2	1378	1423		MeJA-responsive element
DUH005847.2	588	637		salicylic acid responsive element
DUH005847.2	179	225		light responsive element
DUH005847.2	764	810		light responsive element
DUH005847.2	1083	1129		light responsive element
DUH005847.2	178	223		MeJA-responsive element
DUH005847.2	271	316		MeJA-responsive element
DUH005847.2	281	326		MeJA-responsive element
DUH005847.2	1378	1423		MeJA-responsive element
DUH005847.2	657	703		anaerobic induction element
DUH005847.2	773	819		anaerobic induction element
DUH005847.2	876	922		anaerobic induction element
DUH005847.2	1569	1615		anaerobic induction element
DUH005847.2	390	437		gibberellin-responsive element
DUH005847.2	353	399		low-temperature responsive element
DUH005917.1	46	92		drought-inducibility element
DUH005917.1	1214	1260		drought-inducibility element
DUH005917.1	1204	1250		low-temperature responsive element
DUH005917.1	1557	1603		low-temperature responsive element
DUH005917.1	767	812		MeJA-responsive element
DUH005917.1	1656	1701		MeJA-responsive element
DUH005917.1	1493	1540		gibberellin-responsive element
DUH005917.1	1926	1973		gibberellin-responsive element
DUH005917.1	524	571		light responsive element
DUH005917.1	1750	1799		wound-responsive element
DUH005917.1	1252	1298		anaerobic induction element
DUH005917.1	1503	1549		anaerobic induction element
DUH005917.1	1554	1600		anaerobic induction element
DUH005917.1	1936	1982		anaerobic induction element
DUH005917.1	312	358		light responsive element
DUH005917.1	767	812		MeJA-responsive element
DUH005917.1	1656	1701		MeJA-responsive element
DUH006003.1	468	513		abscisic acid responsive element
DUH006003.1	946	991		abscisic acid responsive element
DUH006003.1	1501	1546		abscisic acid responsive element
DUH006003.1	229	274		MeJA-responsive element
DUH006003.1	347	392		MeJA-responsive element
DUH006003.1	944	989		MeJA-responsive element
DUH006003.1	1599	1646		light responsive element
DUH006003.1	731	777		anaerobic induction element
DUH006003.1	1860	1906		anaerobic induction element
DUH006003.1	229	274		MeJA-responsive element
DUH006003.1	347	392		MeJA-responsive element
DUH006003.1	944	989		MeJA-responsive element
DUH006003.1	468	514		light responsive element
DUH006003.1	945	991		light responsive element
DUH006003.1	1500	1546		light responsive element
DUH006329.2	1766	1813		light responsive element
DUH006329.2	827	872		MeJA-responsive element
DUH006329.2	1203	1248		MeJA-responsive element
DUH006329.2	1778	1823		MeJA-responsive element
DUH006329.2	1011	1056		abscisic acid responsive element
DUH006329.2	1046	1091		abscisic acid responsive element
DUH006329.2	1070	1115		abscisic acid responsive element
DUH006329.2	1388	1433		abscisic acid responsive element
DUH006329.2	1422	1467		abscisic acid responsive element
DUH006329.2	1772	1818		anaerobic induction element
DUH006329.2	1892	1938		anaerobic induction element
DUH006329.2	1011	1057		light responsive element
DUH006329.2	1388	1434		light responsive element
DUH006329.2	827	872		MeJA-responsive element
DUH006329.2	1203	1248		MeJA-responsive element
DUH006329.2	1778	1823		MeJA-responsive element
DUH006329.2	1046	1092		light responsive element
DUH006329.2	1069	1115		light responsive element
DUH006329.2	1422	1468		light responsive element
DUH006329.2	270	317		gibberellin-responsive element
DUH006329.2	897	943		low-temperature responsive element
DUH006329.2	1274	1320		low-temperature responsive element
DUH006455.1	673	719		drought-inducibility element
DUH006455.1	1691	1737		drought-inducibility element
DUH006455.1	1740	1789		defense and stress responsive element
DUH006455.1	1942	1989		gibberellin-responsive element
DUH006455.1	590	636		low-temperature responsive element
DUH006455.1	434	479		MeJA-responsive element
DUH006455.1	1186	1231		MeJA-responsive element
DUH006455.1	1642	1687		MeJA-responsive element
DUH006455.1	1565	1614		salicylic acid responsive element
DUH006455.1	1755	1804		salicylic acid responsive element
DUH006455.1	434	479		MeJA-responsive element
DUH006455.1	1186	1231		MeJA-responsive element
DUH006455.1	1642	1687		MeJA-responsive element
DUH006455.1	995	1041		light responsive element
DUH006508.1	150	195		MeJA-responsive element
DUH006508.1	440	485		abscisic acid responsive element
DUH006508.1	932	977		abscisic acid responsive element
DUH006508.1	1636	1683		gibberellin-responsive element
DUH006508.1	1785	1832		gibberellin-responsive element
DUH006508.1	1859	1908		salicylic acid responsive element
DUH006508.1	412	458		light responsive element
DUH006508.1	439	485		light responsive element
DUH006508.1	932	978		light responsive element
DUH006508.1	1821	1867		light responsive element
DUH006508.1	1826	1872		light responsive element
DUH006508.1	150	195		MeJA-responsive element
DUH006508.1	1223	1269		anaerobic induction element
DUH006508.1	1704	1750		anaerobic induction element
DUH006508.1	1853	1899		anaerobic induction element
DUH006508.1	1235	1284		defense and stress responsive element
DUH006708.1	44	89		abscisic acid responsive element
DUH006708.1	1000	1045		abscisic acid responsive element
DUH006708.1	1702	1747		abscisic acid responsive element
DUH006708.1	1937	1982		abscisic acid responsive element
DUH006708.1	868	917		salicylic acid responsive element
DUH006708.1	124	170		anaerobic induction element
DUH006708.1	1275	1321		anaerobic induction element
DUH006708.1	1434	1480		anaerobic induction element
DUH006708.1	43	91		light responsive element
DUH006708.1	44	90		light responsive element
DUH006708.1	998	1046		light responsive element
DUH006708.1	999	1045		light responsive element
DUH006708.1	1702	1748		light responsive element
DUH006708.1	1935	1984		light responsive element
DUH006708.1	1936	1982		light responsive element
DUH006708.1	584	630		low-temperature responsive element
DUH006708.1	1608	1654		low-temperature responsive element
DUH006941.1	1656	1705		defense and stress responsive element
DUH006941.1	262	308		auxin-responsive element
DUH006941.1	721	768		gibberellin-responsive element
DUH006941.1	754	801		gibberellin-responsive element
DUH006941.1	1937	1984		gibberellin-responsive element
DUH006941.1	36	82		low-temperature responsive element
DUH006941.1	1316	1361		MeJA-responsive element
DUH006941.1	1347	1392		MeJA-responsive element
DUH006941.1	256	301		abscisic acid responsive element
DUH006941.1	292	337		abscisic acid responsive element
DUH006941.1	298	343		abscisic acid responsive element
DUH006941.1	1316	1361		MeJA-responsive element
DUH006941.1	1347	1392		MeJA-responsive element
DUH006941.1	256	302		light responsive element
DUH006941.1	292	338		light responsive element
DUH006941.1	298	344		light responsive element
DUH006941.1	108	154		anaerobic induction element
DUH006941.1	919	965		anaerobic induction element
DUH007363.1	141	187		low-temperature responsive element
DUH007363.1	276	322		low-temperature responsive element
DUH007363.1	612	658		low-temperature responsive element
DUH007363.1	642	688		low-temperature responsive element
DUH007363.1	1021	1067		low-temperature responsive element
DUH007363.1	213	259		drought-inducibility element
DUH007363.1	1157	1203		light responsive element
DUH007363.1	1453	1499		light responsive element
DUH007363.1	1487	1533		light responsive element
DUH007363.1	445	491		light responsive element
DUH007363.1	1157	1203		light responsive element
DUH007363.1	1565	1611		light responsive element
DUH007363.1	545	591		anaerobic induction element
DUH007363.1	1157	1203		abscisic acid responsive element
DUH007363.1	1158	1203		abscisic acid responsive element
DUH007363.1	1454	1499		abscisic acid responsive element
DUH007363.1	1488	1533		abscisic acid responsive element
DUH007363.1	1565	1610		abscisic acid responsive element
DUH007400.1	372	421		salicylic acid responsive element
DUH007400.1	1108	1157		salicylic acid responsive element
DUH007400.1	1646	1695		salicylic acid responsive element
DUH007400.1	1951	1997		drought-inducibility element
DUH007400.1	112	159		gibberellin-responsive element
DUH007487.1	220	266		light responsive element
DUH007487.1	964	1010		light responsive element
DUH007487.1	1715	1763		light responsive element
DUH007487.1	1715	1760		abscisic acid responsive element
DUH007487.1	862	909		gibberellin-responsive element
DUH007487.1	1385	1431		low-temperature responsive element
DUH007487.1	1472	1518		low-temperature responsive element
DUH007487.1	1366	1413		gibberellin-responsive element
DUH007487.1	1800	1847		gibberellin-responsive element
DUH007487.1	611	656		MeJA-responsive element
DUH007487.1	746	791		MeJA-responsive element
DUH007487.1	1493	1538		MeJA-responsive element
DUH007487.1	1970	2015		MeJA-responsive element
DUH007487.1	238	284		anaerobic induction element
DUH007487.1	722	768		anaerobic induction element
DUH007487.1	1433	1479		anaerobic induction element
DUH007487.1	1826	1872		anaerobic induction element
DUH007487.1	611	656		MeJA-responsive element
DUH007487.1	746	791		MeJA-responsive element
DUH007487.1	1493	1538		MeJA-responsive element
DUH007487.1	1970	2015		MeJA-responsive element
DUH007487.1	327	374		gibberellin-responsive element
DUH007487.1	1892	1941		defense and stress responsive element
DUH007487.1	1715	1761		light responsive element
DUH007661.1	723	770		light responsive element
DUH007661.1	1804	1849		MeJA-responsive element
DUH007661.1	826	872		abscisic acid responsive element
DUH007661.1	827	872		abscisic acid responsive element
DUH007661.1	826	872		light responsive element
DUH007661.1	1786	1832		light responsive element
DUH007661.1	1804	1849		MeJA-responsive element
DUH007661.1	826	872		light responsive element
DUH007661.1	969	1015		low-temperature responsive element
DUH007661.1	1246	1292		low-temperature responsive element
DUH007684.1	388	434		drought-inducibility element
DUH007684.1	972	1018		drought-inducibility element
DUH007684.1	1125	1171		drought-inducibility element
DUH007684.1	1887	1936		defense and stress responsive element
DUH007684.1	1596	1643		gibberellin-responsive element
DUH007684.1	1966	2013		gibberellin-responsive element
DUH007684.1	472	517		MeJA-responsive element
DUH007684.1	401	447		anaerobic induction element
DUH007684.1	726	772		anaerobic induction element
DUH007684.1	1152	1198		anaerobic induction element
DUH007684.1	1761	1807		anaerobic induction element
DUH007684.1	472	517		MeJA-responsive element
DUH007684.1	260	306		light responsive element
DUH007695.1	1105	1151		low-temperature responsive element
DUH007695.1	706	755		defense and stress responsive element
DUH007695.1	1294	1340		drought-inducibility element
DUH007695.1	52	97		MeJA-responsive element
DUH007695.1	128	173		MeJA-responsive element
DUH007695.1	193	238		MeJA-responsive element
DUH007695.1	760	805		MeJA-responsive element
DUH007695.1	1843	1888		MeJA-responsive element
DUH007695.1	215	261		anaerobic induction element
DUH007695.1	404	450		anaerobic induction element
DUH007695.1	740	786		anaerobic induction element
DUH007695.1	1966	2012		anaerobic induction element
DUH007695.1	1227	1276		salicylic acid responsive element
DUH007695.1	1237	1286		salicylic acid responsive element
DUH007695.1	52	97		MeJA-responsive element
DUH007695.1	128	173		MeJA-responsive element
DUH007695.1	193	238		MeJA-responsive element
DUH007695.1	760	805		MeJA-responsive element
DUH007695.1	1843	1888		MeJA-responsive element
DUH007734.1	193	238		MeJA-responsive element
DUH007734.1	1578	1628		light responsive element
DUH007734.1	1581	1627		light responsive element
DUH007734.1	1819	1865		light responsive element
DUH007734.1	893	942		salicylic acid responsive element
DUH007734.1	1936	1985		salicylic acid responsive element
DUH007734.1	193	238		MeJA-responsive element
DUH007734.1	132	181		abscisic acid responsive element
DUH007734.1	1581	1626		abscisic acid responsive element
DUH007734.1	1819	1864		abscisic acid responsive element
DUH007734.1	474	520		low-temperature responsive element
DUH007734.1	261	308		gibberellin-responsive element
DUH007734.1	1329	1376		gibberellin-responsive element
DUH007734.1	242	291		defense and stress responsive element
DUH007734.1	684	730		drought-inducibility element
DUH007734.1	1002	1048		drought-inducibility element
DUH007734.1	1408	1454		drought-inducibility element
DUH007908.2	562	609		gibberellin-responsive element
DUH007908.2	1320	1367		gibberellin-responsive element
DUH007908.2	1517	1564		gibberellin-responsive element
DUH007908.2	544	590		low-temperature responsive element
DUH007908.2	1875	1921		low-temperature responsive element
DUH007908.2	850	895		abscisic acid responsive element
DUH007908.2	1724	1771		abscisic acid responsive element
DUH007908.2	849	895		light responsive element
DUH007908.2	185	231		anaerobic induction element
DUH007908.2	1174	1220		anaerobic induction element
DUH008041.1	1446	1496		defense and stress responsive element
DUH008041.1	1629	1675		low-temperature responsive element
DUH008176.2	1498	1544		auxin-responsive element
DUH008176.2	1515	1561		auxin-responsive element
DUH008176.2	760	807		gibberellin-responsive element
DUH008176.2	1060	1107		gibberellin-responsive element
DUH008176.2	1640	1686		light responsive element
DUH008566.1	28	77		salicylic acid responsive element
DUH008566.1	224	273		salicylic acid responsive element
DUH008566.1	544	593		salicylic acid responsive element
DUH008566.1	727	776		salicylic acid responsive element
DUH008566.1	813	859		anaerobic induction element
DUH008566.1	1271	1317		anaerobic induction element
DUH008566.1	1560	1606		anaerobic induction element
DUH008566.1	1322	1368		light responsive element
DUH008566.1	758	803		abscisic acid responsive element
DUH008566.1	1039	1086		abscisic acid responsive element
DUH008566.1	1322	1370		abscisic acid responsive element
DUH008566.1	1323	1368		abscisic acid responsive element
DUH008566.1	1611	1656		abscisic acid responsive element
DUH008566.1	328	375		gibberellin-responsive element
DUH008566.1	1089	1136		gibberellin-responsive element
DUH008566.1	1023	1069		low-temperature responsive element
DUH008566.1	478	524		auxin-responsive element
DUH008566.1	1330	1376		drought-inducibility element
DUH008566.1	758	804		light responsive element
DUH008566.1	1610	1656		light responsive element
DUH008727.1	835	882		gibberellin-responsive element
DUH008727.1	55	101		drought-inducibility element
DUH008727.1	181	230		defense and stress responsive element
DUH008727.1	1057	1106		defense and stress responsive element
DUH008727.1	720	766		auxin-responsive element
DUH008727.1	769	814		MeJA-responsive element
DUH008727.1	1072	1117		MeJA-responsive element
DUH008727.1	1493	1538		MeJA-responsive element
DUH008727.1	1419	1465		light responsive element
DUH008727.1	1441	1487		light responsive element
DUH008727.1	375	421		anaerobic induction element
DUH008727.1	1792	1838		anaerobic induction element
DUH008727.1	1420	1465		abscisic acid responsive element
DUH008727.1	1441	1486		abscisic acid responsive element
DUH008727.1	769	814		MeJA-responsive element
DUH008727.1	1072	1117		MeJA-responsive element
DUH008727.1	1493	1538		MeJA-responsive element
DUH008945.1	759	808		wound-responsive element
DUH008945.1	232	277		MeJA-responsive element
DUH008945.1	1523	1568		MeJA-responsive element
DUH008945.1	78	124		abscisic acid responsive element
DUH008945.1	79	124		abscisic acid responsive element
DUH008945.1	230	275		abscisic acid responsive element
DUH008945.1	663	708		abscisic acid responsive element
DUH008945.1	1380	1426		abscisic acid responsive element
DUH008945.1	1381	1426		abscisic acid responsive element
DUH008945.1	1469	1515		abscisic acid responsive element
DUH008945.1	1470	1515		abscisic acid responsive element
DUH008945.1	232	277		MeJA-responsive element
DUH008945.1	1523	1568		MeJA-responsive element
DUH008945.1	78	124		light responsive element
DUH008945.1	227	277		light responsive element
DUH008945.1	230	276		light responsive element
DUH008945.1	1380	1426		light responsive element
DUH008945.1	1469	1515		light responsive element
DUH008945.1	1863	1909		auxin-responsive element
DUH008945.1	859	905		drought-inducibility element
DUH008945.1	78	124		light responsive element
DUH008945.1	662	708		light responsive element
DUH008945.1	1380	1426		light responsive element
DUH008945.1	1469	1515		light responsive element
DUH008945.1	941	988		gibberellin-responsive element
DUH008945.1	1912	1959		gibberellin-responsive element
DUH008962.1	1875	1921		light responsive element
DUH008962.1	1121	1166		MeJA-responsive element
DUH008962.1	1204	1250		anaerobic induction element
DUH008962.1	1875	1920		abscisic acid responsive element
DUH008962.1	1121	1166		MeJA-responsive element
DUH009148.1	52	98		low-temperature responsive element
DUH009148.1	762	811		defense and stress responsive element
DUH009148.1	1856	1902		light responsive element
DUH009148.1	1750	1797		gibberellin-responsive element
DUH009148.1	483	532		salicylic acid responsive element
DUH009148.1	698	747		salicylic acid responsive element
DUH009148.1	1604	1649		MeJA-responsive element
DUH009148.1	1760	1805		MeJA-responsive element
DUH009148.1	1801	1846		MeJA-responsive element
DUH009148.1	1856	1902		light responsive element
DUH009148.1	1347	1393		anaerobic induction element
DUH009148.1	1054	1101		light responsive element
DUH009148.1	1325	1372		light responsive element
DUH009148.1	1396	1443		light responsive element
DUH009148.1	433	480		gibberellin-responsive element
DUH009148.1	1856	1902		abscisic acid responsive element
DUH009148.1	1857	1902		abscisic acid responsive element
DUH009148.1	1604	1649		MeJA-responsive element
DUH009148.1	1760	1805		MeJA-responsive element
DUH009148.1	1801	1846		MeJA-responsive element
DUH009173.1	1897	1946		defense and stress responsive element
DUH009173.1	122	168		auxin-responsive element
DUH009173.1	1746	1792		drought-inducibility element
DUH009173.1	24	70		light responsive element
DUH009173.1	1501	1547		light responsive element
DUH009173.1	862	908		low-temperature responsive element
DUH009173.1	646	691		MeJA-responsive element
DUH009173.1	874	919		MeJA-responsive element
DUH009173.1	1843	1888		MeJA-responsive element
DUH009173.1	24	69		abscisic acid responsive element
DUH009173.1	648	693		abscisic acid responsive element
DUH009173.1	876	921		abscisic acid responsive element
DUH009173.1	1005	1050		abscisic acid responsive element
DUH009173.1	1080	1125		abscisic acid responsive element
DUH009173.1	1501	1546		abscisic acid responsive element
DUH009173.1	1841	1886		abscisic acid responsive element
DUH009173.1	646	691		MeJA-responsive element
DUH009173.1	874	919		MeJA-responsive element
DUH009173.1	1843	1888		MeJA-responsive element
DUH009173.1	645	695		light responsive element
DUH009173.1	647	693		light responsive element
DUH009173.1	875	921		light responsive element
DUH009173.1	1004	1050		light responsive element
DUH009173.1	1079	1125		light responsive element
DUH009173.1	1841	1887		light responsive element
DUH009173.1	668	714		anaerobic induction element
DUH009173.1	1045	1091		anaerobic induction element
DUH009173.1	1380	1426		anaerobic induction element
DUH009340.1	413	458		MeJA-responsive element
DUH009340.1	804	850		anaerobic induction element
DUH009340.1	1488	1534		anaerobic induction element
DUH009340.1	1502	1548		anaerobic induction element
DUH009340.1	1922	1971		salicylic acid responsive element
DUH009340.1	82	127		abscisic acid responsive element
DUH009340.1	1172	1217		abscisic acid responsive element
DUH009340.1	413	458		MeJA-responsive element
DUH009340.1	852	898		low-temperature responsive element
DUH009340.1	500	547		gibberellin-responsive element
DUH009340.1	82	128		light responsive element
DUH009340.1	1172	1218		light responsive element
DUH009340.1	345	391		drought-inducibility element
DUH009340.1	1887	1933		drought-inducibility element
DUH009340.1	1914	1960		drought-inducibility element
DUH009340.1	1597	1643		auxin-responsive element
DUH009350.1	1798	1843		MeJA-responsive element
DUH009350.1	1027	1073		anaerobic induction element
DUH009350.1	1190	1236		anaerobic induction element
DUH009350.1	1846	1892		anaerobic induction element
DUH009350.1	1964	2010		anaerobic induction element
DUH009350.1	1798	1843		MeJA-responsive element
DUH009350.1	1306	1355		salicylic acid responsive element
DUH009350.1	969	1019.5		flavonoid biosynthetic genes regulation
DUH009350.1	245	291		auxin-responsive element
DUH009350.1	1923	1972		defense and stress responsive element
DUH009383.1	75	121		anaerobic induction element
DUH009383.1	745	791		anaerobic induction element
DUH009383.1	708	757		light responsive element
DUH009383.1	269	314		abscisic acid responsive element
DUH009383.1	1840	1886		low-temperature responsive element
DUH009383.1	1935	1981		low-temperature responsive element
DUH009383.1	1789	1835		drought-inducibility element
DUH009383.1	1174	1221		gibberellin-responsive element
DUH009383.1	269	315		light responsive element
DUH009384.1	1080	1126		anaerobic induction element
DUH009384.1	1497	1543		anaerobic induction element
DUH009384.1	1693	1739		anaerobic induction element
DUH009384.1	1836	1885		salicylic acid responsive element
DUH009384.1	1107	1154		gibberellin-responsive element
DUH009384.1	1907	1953		drought-inducibility element
DUH009415.1	656	701		MeJA-responsive element
DUH009415.1	819	866		gibberellin-responsive element
DUH009415.1	1814	1859		abscisic acid responsive element
DUH009415.1	656	701		MeJA-responsive element
DUH009415.1	540	586		light responsive element
DUH009415.1	1813	1859		light responsive element
DUH009415.1	181	227		drought-inducibility element
DUH009415.1	392	438		drought-inducibility element
DUH009415.1	829	875		drought-inducibility element
DUH009415.1	1024	1070		drought-inducibility element
DUH009415.1	130	176		low-temperature responsive element
DUH009584.1	301	347		drought-inducibility element
DUH009584.1	61	108		gibberellin-responsive element
DUH009584.1	161	207		light responsive element
DUH009584.1	1318	1364		anaerobic induction element
DUH009584.1	1562	1607		MeJA-responsive element
DUH009584.1	161	207		light responsive element
DUH009584.1	161	207		abscisic acid responsive element
DUH009584.1	162	207		abscisic acid responsive element
DUH009584.1	1562	1607		MeJA-responsive element
DUH009952.1	108	154		low-temperature responsive element
DUH009952.1	1238	1284		low-temperature responsive element
DUH009952.1	10	56		light responsive element
DUH009952.1	271	318		gibberellin-responsive element
DUH009952.1	277	327		defense and stress responsive element
DUH009952.1	380	426		light responsive element
DUH009952.1	1574	1620		light responsive element
DUH009952.1	179	225		anaerobic induction element
DUH009952.1	1512	1561		salicylic acid responsive element
DUH009952.1	8	57		abscisic acid responsive element
DUH009952.1	11	56		abscisic acid responsive element
DUH009952.1	1572	1620		abscisic acid responsive element
DUH009952.1	1574	1619		abscisic acid responsive element
DUH010372.1	439	484		MeJA-responsive element
DUH010372.1	1688	1733		MeJA-responsive element
DUH010372.1	1691	1736		MeJA-responsive element
DUH010372.1	192	241		light responsive element
DUH010372.1	195	241		light responsive element
DUH010372.1	195	240		abscisic acid responsive element
DUH010372.1	473	520		abscisic acid responsive element
DUH010372.1	439	484		MeJA-responsive element
DUH010372.1	1688	1733		MeJA-responsive element
DUH010372.1	1691	1736		MeJA-responsive element
DUH010372.1	696	742		drought-inducibility element
DUH010372.1	1462	1511		defense and stress responsive element
DUH010372.1	1841	1890		defense and stress responsive element
DUH010565.1	442	487		MeJA-responsive element
DUH010565.1	909	954		MeJA-responsive element
DUH010565.1	1010	1055		MeJA-responsive element
DUH010565.1	1398	1443		MeJA-responsive element
DUH010565.1	1450	1495		MeJA-responsive element
DUH010565.1	427	473		light responsive element
DUH010565.1	1178	1227		light responsive element
DUH010565.1	1180	1226		light responsive element
DUH010565.1	1209	1255		anaerobic induction element
DUH010565.1	1537	1583		anaerobic induction element
DUH010565.1	1701	1750		salicylic acid responsive element
DUH010565.1	1948	1997		salicylic acid responsive element
DUH010565.1	427	473		abscisic acid responsive element
DUH010565.1	428	473		abscisic acid responsive element
DUH010565.1	1180	1226		abscisic acid responsive element
DUH010565.1	1181	1226		abscisic acid responsive element
DUH010565.1	1581	1626		abscisic acid responsive element
DUH010565.1	1719	1764		abscisic acid responsive element
DUH010565.1	442	487		MeJA-responsive element
DUH010565.1	909	954		MeJA-responsive element
DUH010565.1	1010	1055		MeJA-responsive element
DUH010565.1	1398	1443		MeJA-responsive element
DUH010565.1	1450	1495		MeJA-responsive element
DUH010565.1	495	541		low-temperature responsive element
DUH010565.1	427	473		light responsive element
DUH010565.1	1180	1226		light responsive element
DUH010565.1	1581	1627		light responsive element
DUH010565.1	1719	1765		light responsive element
DUH010565.1	1302	1348		drought-inducibility element
DUH010565.1	209	255		auxin-responsive element
DUH010565.1	1337	1383		auxin-responsive element
DUH010619.1	759	805		auxin-responsive element
DUH010619.1	281	327		light responsive element
DUH010619.1	1666	1712		low-temperature responsive element
DUH010619.1	131	178		light responsive element
DUH010619.1	281	327		abscisic acid responsive element
DUH010619.1	282	327		abscisic acid responsive element
DUH010619.1	280	328		light responsive element
DUH010619.1	281	327		light responsive element
DUH010619.1	1251	1297		anaerobic induction element
DUH010619.1	1633	1679		anaerobic induction element
DUH010619.1	1817	1863		anaerobic induction element
DUH010671.1	787	833		drought-inducibility element
DUH010671.1	1484	1530		drought-inducibility element
DUH010671.1	217	263		light responsive element
DUH010671.1	480	526		low-temperature responsive element
DUH010671.1	217	262		abscisic acid responsive element
DUH010671.1	779	827		abscisic acid responsive element
DUH010671.1	780	825		abscisic acid responsive element
DUH010671.1	3	52		salicylic acid responsive element
DUH010671.1	186	235		salicylic acid responsive element
DUH010671.1	1310	1359		salicylic acid responsive element
DUH010671.1	272	318		anaerobic induction element
DUH010671.1	728	774		anaerobic induction element
DUH010671.1	779	825		light responsive element
DUH011300.1	27	73		drought-inducibility element
DUH011300.1	1077	1123		light responsive element
DUH011300.1	1132	1178		light responsive element
DUH011300.1	1420	1466		low-temperature responsive element
DUH011300.1	1086	1131		MeJA-responsive element
DUH011300.1	1096	1141		MeJA-responsive element
DUH011300.1	1150	1195		MeJA-responsive element
DUH011300.1	1077	1123		abscisic acid responsive element
DUH011300.1	1078	1123		abscisic acid responsive element
DUH011300.1	1132	1178		abscisic acid responsive element
DUH011300.1	1133	1178		abscisic acid responsive element
DUH011300.1	1807	1852		abscisic acid responsive element
DUH011300.1	703	750		gibberellin-responsive element
DUH011300.1	1659	1705		anaerobic induction element
DUH011300.1	1077	1123		light responsive element
DUH011300.1	1132	1178		light responsive element
DUH011300.1	1806	1852		light responsive element
DUH011300.1	1086	1131		MeJA-responsive element
DUH011300.1	1096	1141		MeJA-responsive element
DUH011300.1	1150	1195		MeJA-responsive element
DUH011305.1	1069	1114		MeJA-responsive element
DUH011305.1	604	650		anaerobic induction element
DUH011305.1	1069	1114		MeJA-responsive element
DUH011305.1	636	683		gibberellin-responsive element
DUH011305.1	648	695		gibberellin-responsive element
DUH011305.1	1643	1692		wound-responsive element
DUH011305.1	991	1040		defense and stress responsive element
DUH011305.1	1031	1077		drought-inducibility element
DUH011566.1	1266	1311		MeJA-responsive element
DUH011566.1	1644	1690		light responsive element
DUH011566.1	707	753		anaerobic induction element
DUH011566.1	1644	1689		abscisic acid responsive element
DUH011566.1	1266	1311		MeJA-responsive element
DUH011566.1	1439	1485		low-temperature responsive element
DUH011566.1	1794	1844.5		flavonoid biosynthetic genes regulation
DUH011566.1	289	338		defense and stress responsive element
DUH011566.1	37	83		auxin-responsive element
DUH011566.1	1819	1865		auxin-responsive element
DUH011725.1	1240	1286		anaerobic induction element
DUH011725.1	1245	1291		anaerobic induction element
DUH011725.1	79	126		abscisic acid responsive element
DUH011725.1	1211	1258		gibberellin-responsive element
DUH011725.1	1227	1273		drought-inducibility element
DUH011766.1	32	78		low-temperature responsive element
DUH011766.1	297	343		low-temperature responsive element
DUH011766.1	481	530		defense and stress responsive element
DUH011766.1	1046	1092		drought-inducibility element
DUH011766.1	1178	1224		anaerobic induction element
DUH011766.1	394	439		MeJA-responsive element
DUH011766.1	394	439		MeJA-responsive element
DUH011766.1	935	984		abscisic acid responsive element
DUH011909.1	277	322		abscisic acid responsive element
DUH011909.1	1141	1187		abscisic acid responsive element
DUH011909.1	1142	1187		abscisic acid responsive element
DUH011909.1	1580	1625		MeJA-responsive element
DUH011909.1	1332	1379		light responsive element
DUH011909.1	143	189		anaerobic induction element
DUH011909.1	1029	1075		anaerobic induction element
DUH011909.1	1374	1420		anaerobic induction element
DUH011909.1	1888	1934		anaerobic induction element
DUH011909.1	276	322		light responsive element
DUH011909.1	870	916		light responsive element
DUH011909.1	1016	1062		light responsive element
DUH011909.1	1140	1188		light responsive element
DUH011909.1	1141	1187		light responsive element
DUH011909.1	1580	1625		MeJA-responsive element
DUH011909.1	146	195		salicylic acid responsive element
DUH011909.1	632	679		gibberellin-responsive element
DUH011909.1	1141	1187		light responsive element
DUH011909.1	984	1030		auxin-responsive element
DUH012270.1	694	741		gibberellin-responsive element
DUH012270.1	1863	1909		low-temperature responsive element
DUH012270.1	1893	1940		light responsive element
DUH012270.1	382	429		abscisic acid responsive element
DUH012270.1	1009	1054		abscisic acid responsive element
DUH012270.1	1662	1707		abscisic acid responsive element
DUH012270.1	1008	1054		light responsive element
DUH012270.1	1270	1316		light responsive element
DUH012270.1	1662	1708		light responsive element
DUH012270.1	198	243		MeJA-responsive element
DUH012270.1	1349	1398		salicylic acid responsive element
DUH012270.1	198	243		MeJA-responsive element
DUH012270.1	782	828		anaerobic induction element
DUH012485.1	1753	1802		salicylic acid responsive element
DUH012485.1	777	823		light responsive element
DUH012485.1	1094	1140		light responsive element
DUH012485.1	1401	1447		light responsive element
DUH012485.1	211	256		MeJA-responsive element
DUH012485.1	1613	1658		MeJA-responsive element
DUH012485.1	389	435		anaerobic induction element
DUH012485.1	639	685		anaerobic induction element
DUH012485.1	1054	1100		anaerobic induction element
DUH012485.1	1303	1349		anaerobic induction element
DUH012485.1	1308	1354		anaerobic induction element
DUH012485.1	211	256		MeJA-responsive element
DUH012485.1	1613	1658		MeJA-responsive element
DUH012485.1	775	824		abscisic acid responsive element
DUH012485.1	777	823		abscisic acid responsive element
DUH012485.1	778	823		abscisic acid responsive element
DUH012485.1	1082	1127		abscisic acid responsive element
DUH012485.1	1094	1140		abscisic acid responsive element
DUH012485.1	1095	1140		abscisic acid responsive element
DUH012485.1	1401	1447		abscisic acid responsive element
DUH012485.1	1402	1447		abscisic acid responsive element
DUH012485.1	22	68		auxin-responsive element
DUH012485.1	791	837		drought-inducibility element
DUH012485.1	1966	2012		drought-inducibility element
DUH012485.1	777	823		light responsive element
DUH012485.1	1081	1127		light responsive element
DUH012485.1	1094	1140		light responsive element
DUH012485.1	1401	1447		light responsive element
DUH013054.2	19	68		abscisic acid responsive element
DUH013054.2	22	67		abscisic acid responsive element
DUH013054.2	299	348		abscisic acid responsive element
DUH013054.2	302	352		abscisic acid responsive element
DUH013054.2	306	351		abscisic acid responsive element
DUH013054.2	1098	1143		abscisic acid responsive element
DUH013054.2	1096	1141		MeJA-responsive element
DUH013054.2	85	131		anaerobic induction element
DUH013054.2	194	240		anaerobic induction element
DUH013054.2	589	635		anaerobic induction element
DUH013054.2	1401	1447		anaerobic induction element
DUH013054.2	21	67		light responsive element
DUH013054.2	305	351		light responsive element
DUH013054.2	1095	1145		light responsive element
DUH013054.2	1097	1143		light responsive element
DUH013054.2	1521	1567		light responsive element
DUH013054.2	1096	1141		MeJA-responsive element
DUH013054.2	1238	1284		drought-inducibility element
DUH013054.2	1253	1299		drought-inducibility element
DUH013054.2	1439	1486		gibberellin-responsive element
DUH013054.2	1863	1910		gibberellin-responsive element
DUH013082.1	1343	1390		gibberellin-responsive element
DUH013082.1	1285	1331		light responsive element
DUH013082.1	506	552		auxin-responsive element
DUH013082.1	1461	1510		defense and stress responsive element
DUH013082.1	271	317		anaerobic induction element
DUH013082.1	1450	1496		anaerobic induction element
DUH013082.1	600	646		light responsive element
DUH013082.1	598	647		abscisic acid responsive element
DUH013082.1	600	645		abscisic acid responsive element
DUH013082.1	602	651		abscisic acid responsive element
DUH013082.1	1286	1331		abscisic acid responsive element
DUH013168.2	115	161		light responsive element
DUH013168.2	445	491		drought-inducibility element
DUH013168.2	823	872		defense and stress responsive element
DUH013168.2	1291	1337		auxin-responsive element
DUH013168.2	1257	1302		MeJA-responsive element
DUH013168.2	115	161		light responsive element
DUH013168.2	1828	1874		light responsive element
DUH013168.2	79	125		anaerobic induction element
DUH013168.2	1872	1918		anaerobic induction element
DUH013168.2	1931	1977		anaerobic induction element
DUH013168.2	418	467		salicylic acid responsive element
DUH013168.2	115	161		abscisic acid responsive element
DUH013168.2	116	161		abscisic acid responsive element
DUH013168.2	1829	1874		abscisic acid responsive element
DUH013168.2	1257	1302		MeJA-responsive element
DUH013179.1	47	96		abscisic acid responsive element
DUH013179.1	1706	1751		abscisic acid responsive element
DUH013179.1	1809	1854		abscisic acid responsive element
DUH013179.1	791	838		gibberellin-responsive element
DUH013179.1	881	926		MeJA-responsive element
DUH013179.1	868	915		light responsive element
DUH013179.1	1807	1855		light responsive element
DUH013179.1	1808	1854		light responsive element
DUH013179.1	881	926		MeJA-responsive element
DUH013179.1	1139	1185		anaerobic induction element
DUH013179.1	1705	1751		light responsive element
DUH013179.1	646	693		gibberellin-responsive element
DUH013179.1	554	600		drought-inducibility element
DUH013179.1	227	273		auxin-responsive element
DUH013179.1	1715	1762		gibberellin-responsive element
DUH013493.1	795	842		light responsive element
DUH013493.1	498	545		abscisic acid responsive element
DUH013493.1	164	209		MeJA-responsive element
DUH013493.1	406	451		MeJA-responsive element
DUH013493.1	1088	1133		MeJA-responsive element
DUH013493.1	1806	1851		MeJA-responsive element
DUH013493.1	1842	1887		MeJA-responsive element
DUH013493.1	323	372		salicylic acid responsive element
DUH013493.1	1181	1227		light responsive element
DUH013493.1	164	209		MeJA-responsive element
DUH013493.1	406	451		MeJA-responsive element
DUH013493.1	1088	1133		MeJA-responsive element
DUH013493.1	1806	1851		MeJA-responsive element
DUH013493.1	1842	1887		MeJA-responsive element
DUH013493.1	311	357		anaerobic induction element
DUH013493.1	709	755		anaerobic induction element
DUH013493.1	800	846		anaerobic induction element
DUH013493.1	1470	1516		anaerobic induction element
DUH013493.1	1195	1244		defense and stress responsive element
DUH013493.1	1474	1521		gibberellin-responsive element
DUH013493.1	686	733		gibberellin-responsive element
DUH013494.1	147	193		anaerobic induction element
DUH013494.1	700	746		anaerobic induction element
DUH013494.1	1630	1676		light responsive element
DUH013494.1	1709	1755		light responsive element
DUH013494.1	1865	1911		light responsive element
DUH013494.1	1629	1674		MeJA-responsive element
DUH013494.1	1677	1722		MeJA-responsive element
DUH013494.1	1719	1768		salicylic acid responsive element
DUH013494.1	1629	1674		MeJA-responsive element
DUH013494.1	1677	1722		MeJA-responsive element
DUH013494.1	1084	1129		abscisic acid responsive element
DUH013494.1	1631	1676		abscisic acid responsive element
DUH013494.1	1837	1886		abscisic acid responsive element
DUH013494.1	1846	1891		abscisic acid responsive element
DUH013494.1	899	945		low-temperature responsive element
DUH013494.1	1084	1130		light responsive element
DUH013494.1	1846	1892		light responsive element
DUH013494.1	1476	1526.5		flavonoid biosynthetic genes regulation
DUH013922.1	862	908		anaerobic induction element
DUH013922.1	1895	1941		anaerobic induction element
DUH013922.1	474	520		light responsive element
DUH013922.1	1671	1720		light responsive element
DUH013922.1	1837	1886		wound-responsive element
DUH013922.1	475	520		abscisic acid responsive element
DUH013924.1	0	46		light responsive element
DUH013924.1	897	943		light responsive element
DUH013924.1	952	998		light responsive element
DUH013924.1	1664	1713		light responsive element
DUH013924.1	116	162		anaerobic induction element
DUH013924.1	213	259		anaerobic induction element
DUH013924.1	640	686		anaerobic induction element
DUH013924.1	774	820		anaerobic induction element
DUH013924.1	1895	1941		anaerobic induction element
DUH013924.1	1837	1886		wound-responsive element
DUH013924.1	897	943		abscisic acid responsive element
DUH013924.1	898	943		abscisic acid responsive element
DUH013924.1	953	998		abscisic acid responsive element
DUH013924.1	362	409		gibberellin-responsive element
DUH013924.1	48	94		auxin-responsive element
DUH013924.1	69	115		auxin-responsive element
DUH013924.1	897	943		light responsive element
DUH014277.1	845	892		gibberellin-responsive element
DUH014277.1	1003	1050		gibberellin-responsive element
DUH014277.1	1288	1335		gibberellin-responsive element
DUH014277.1	313	362		salicylic acid responsive element
DUH014471.1	174	220		abscisic acid responsive element
DUH014471.1	175	220		abscisic acid responsive element
DUH014471.1	243	293		abscisic acid responsive element
DUH014471.1	245	290		abscisic acid responsive element
DUH014471.1	1145	1191		abscisic acid responsive element
DUH014471.1	1146	1191		abscisic acid responsive element
DUH014471.1	1409	1455		abscisic acid responsive element
DUH014471.1	1410	1455		abscisic acid responsive element
DUH014471.1	1509	1554		abscisic acid responsive element
DUH014471.1	1682	1728		abscisic acid responsive element
DUH014471.1	1683	1728		abscisic acid responsive element
DUH014471.1	1773	1818		MeJA-responsive element
DUH014471.1	1829	1874		MeJA-responsive element
DUH014471.1	1439	1488		salicylic acid responsive element
DUH014471.1	172	221		light responsive element
DUH014471.1	174	220		light responsive element
DUH014471.1	242	291		light responsive element
DUH014471.1	245	291		light responsive element
DUH014471.1	495	544		light responsive element
DUH014471.1	1145	1191		light responsive element
DUH014471.1	1409	1455		light responsive element
DUH014471.1	1682	1728		light responsive element
DUH014471.1	1773	1818		MeJA-responsive element
DUH014471.1	1829	1874		MeJA-responsive element
DUH014471.1	420	466		anaerobic induction element
DUH014471.1	731	777		anaerobic induction element
DUH014471.1	1855	1901		anaerobic induction element
DUH014471.1	533	582		defense and stress responsive element
DUH014471.1	902	951		defense and stress responsive element
DUH014471.1	376	422		auxin-responsive element
DUH014471.1	1345	1391		auxin-responsive element
DUH014471.1	1440	1490.5		flavonoid biosynthetic genes regulation
DUH014471.1	174	220		light responsive element
DUH014471.1	1145	1191		light responsive element
DUH014471.1	1409	1455		light responsive element
DUH014471.1	1509	1555		light responsive element
DUH014471.1	1682	1728		light responsive element
DUH014471.1	1401	1448		gibberellin-responsive element
DUH014471.1	353	399		low-temperature responsive element
DUH014532.1	500	545		MeJA-responsive element
DUH014532.1	547	592		MeJA-responsive element
DUH014532.1	647	692		MeJA-responsive element
DUH014532.1	248	294		light responsive element
DUH014532.1	1707	1753		light responsive element
DUH014532.1	1710	1756		light responsive element
DUH014532.1	322	368		anaerobic induction element
DUH014532.1	722	768		anaerobic induction element
DUH014532.1	249	294		abscisic acid responsive element
DUH014532.1	948	993		abscisic acid responsive element
DUH014532.1	1707	1752		abscisic acid responsive element
DUH014532.1	1868	1913		abscisic acid responsive element
DUH014532.1	369	416		gibberellin-responsive element
DUH014532.1	500	545		MeJA-responsive element
DUH014532.1	547	592		MeJA-responsive element
DUH014532.1	647	692		MeJA-responsive element
DUH014532.1	1818	1865		gibberellin-responsive element
DUH014532.1	960	1006		drought-inducibility element
DUH014532.1	472	518		auxin-responsive element
DUH014532.1	948	994		light responsive element
DUH014532.1	1868	1914		light responsive element
DUH014532.1	101	148		gibberellin-responsive element
DUH014555.1	592	637		MeJA-responsive element
DUH014555.1	663	708		MeJA-responsive element
DUH014555.1	148	197		abscisic acid responsive element
DUH014555.1	150	196		abscisic acid responsive element
DUH014555.1	151	196		abscisic acid responsive element
DUH014555.1	594	639		abscisic acid responsive element
DUH014555.1	1276	1321		abscisic acid responsive element
DUH014555.1	971	1017		anaerobic induction element
DUH014555.1	1584	1630		anaerobic induction element
DUH014555.1	150	196		light responsive element
DUH014555.1	593	639		light responsive element
DUH014555.1	1216	1262		light responsive element
DUH014555.1	1275	1321		light responsive element
DUH014555.1	592	637		MeJA-responsive element
DUH014555.1	663	708		MeJA-responsive element
DUH014555.1	807	857		salicylic acid responsive element
DUH014555.1	150	196		light responsive element
DUH014555.1	895	941		auxin-responsive element
DUH014555.1	1458	1504		drought-inducibility element
DUH014555.1	1632	1678		drought-inducibility element
DUH014555.1	740	787		gibberellin-responsive element
DUH014975.1	170	219		defense and stress responsive element
DUH014975.1	468	514		light responsive element
DUH014975.1	468	514		abscisic acid responsive element
DUH014975.1	469	514		abscisic acid responsive element
DUH014975.1	1445	1490		MeJA-responsive element
DUH014975.1	547	593		anaerobic induction element
DUH014975.1	468	514		light responsive element
DUH014975.1	1445	1490		MeJA-responsive element
DUH014979.1	275	321		light responsive element
DUH014979.1	514	560		light responsive element
DUH014979.1	1863	1909		light responsive element
DUH014979.1	258	304		drought-inducibility element
DUH014979.1	478	524		low-temperature responsive element
DUH014979.1	704	751		gibberellin-responsive element
DUH014979.1	646	691		MeJA-responsive element
DUH014979.1	922	967		MeJA-responsive element
DUH014979.1	276	321		abscisic acid responsive element
DUH014979.1	514	559		abscisic acid responsive element
DUH014979.1	1863	1908		abscisic acid responsive element
DUH014979.1	106	153		light responsive element
DUH014979.1	646	691		MeJA-responsive element
DUH014979.1	922	967		MeJA-responsive element
DUH014979.1	121	167		anaerobic induction element
DUH014979.1	1081	1127		anaerobic induction element
DUH014979.1	1275	1321		anaerobic induction element
DUH014979.1	1058	1107		salicylic acid responsive element
DUH014980.1	1575	1621		low-temperature responsive element
DUH014980.1	1642	1692.5		flavonoid biosynthetic genes regulation
DUH014980.1	1156	1203		gibberellin-responsive element
DUH014980.1	113	159		drought-inducibility element
DUH014980.1	136	182		light responsive element
DUH014980.1	1055	1101		light responsive element
DUH014980.1	1462	1511		light responsive element
DUH014980.1	135	180		MeJA-responsive element
DUH014980.1	1221	1266		MeJA-responsive element
DUH014980.1	137	182		abscisic acid responsive element
DUH014980.1	743	792		abscisic acid responsive element
DUH014980.1	135	180		MeJA-responsive element
DUH014980.1	1221	1266		MeJA-responsive element
DUH015146.1	1417	1462		MeJA-responsive element
DUH015146.1	813	859		light responsive element
DUH015146.1	249	295		anaerobic induction element
DUH015146.1	817	863		anaerobic induction element
DUH015146.1	1322	1368		anaerobic induction element
DUH015146.1	814	859		abscisic acid responsive element
DUH015146.1	1417	1462		MeJA-responsive element
DUH015146.1	980	1029		wound-responsive element
DUH015146.1	422	468		low-temperature responsive element
DUH015146.1	566	612		low-temperature responsive element
DUH015146.1	11	57		drought-inducibility element
DUH015146.1	947	993		drought-inducibility element
DUH015146.1	1341	1387		drought-inducibility element
DUH015146.1	1523	1572		defense and stress responsive element
DUH015157.1	866	911		MeJA-responsive element
DUH015157.1	1207	1256		salicylic acid responsive element
DUH015157.1	1232	1281		salicylic acid responsive element
DUH015157.1	1405	1450		abscisic acid responsive element
DUH015157.1	866	911		MeJA-responsive element
DUH015157.1	1500	1547		light responsive element
DUH015157.1	230	276		low-temperature responsive element
DUH015157.1	1298	1344		low-temperature responsive element
DUH015157.1	1404	1450		light responsive element
DUH015157.1	353	399		drought-inducibility element
DUH015202.3	1083	1129		anaerobic induction element
DUH015202.3	1344	1390		anaerobic induction element
DUH015202.3	1898	1944		anaerobic induction element
DUH015202.3	155	200		MeJA-responsive element
DUH015202.3	301	347		light responsive element
DUH015202.3	474	520		light responsive element
DUH015202.3	1157	1206		salicylic acid responsive element
DUH015202.3	155	200		MeJA-responsive element
DUH015202.3	302	347		abscisic acid responsive element
DUH015202.3	474	520		abscisic acid responsive element
DUH015202.3	475	520		abscisic acid responsive element
DUH015202.3	848	894		low-temperature responsive element
DUH015202.3	712	759		gibberellin-responsive element
DUH015202.3	1088	1135		gibberellin-responsive element
DUH015202.3	1545	1592		gibberellin-responsive element
DUH015202.3	474	520		light responsive element
DUH015376.1	1357	1402		MeJA-responsive element
DUH015376.1	384	430		light responsive element
DUH015376.1	432	478		light responsive element
DUH015376.1	1834	1880		anaerobic induction element
DUH015376.1	384	430		abscisic acid responsive element
DUH015376.1	385	430		abscisic acid responsive element
DUH015376.1	433	478		abscisic acid responsive element
DUH015376.1	1228	1275		abscisic acid responsive element
DUH015376.1	1357	1402		MeJA-responsive element
DUH015376.1	384	430		light responsive element
DUH015376.1	118	167		defense and stress responsive element
DUH015376.1	458	507		defense and stress responsive element
DUH015479.1	1258	1303		MeJA-responsive element
DUH015479.1	345	390		abscisic acid responsive element
DUH015479.1	394	439		abscisic acid responsive element
DUH015479.1	1260	1305		abscisic acid responsive element
DUH015479.1	344	390		light responsive element
DUH015479.1	394	440		light responsive element
DUH015479.1	1259	1305		light responsive element
DUH015479.1	1258	1303		MeJA-responsive element
DUH015479.1	97	143		anaerobic induction element
DUH015479.1	1469	1515		anaerobic induction element
DUH015479.1	1764	1810		anaerobic induction element
DUH015479.1	1963	2009		anaerobic induction element
DUH015479.1	194	243		salicylic acid responsive element
DUH015479.1	649	698		salicylic acid responsive element
DUH015479.1	1282	1331		salicylic acid responsive element
DUH015479.1	1822	1871		salicylic acid responsive element
DUH015479.1	1300	1346		drought-inducibility element
DUH015702.2	1778	1824		low-temperature responsive element
DUH015702.2	517	564		gibberellin-responsive element
DUH015702.2	1299	1345		light responsive element
DUH015702.2	43	90		gibberellin-responsive element
DUH015702.2	200	246		drought-inducibility element
DUH015702.2	1065	1111		drought-inducibility element
DUH015702.2	852	898		light responsive element
DUH015702.2	1688	1734		light responsive element
DUH015702.2	646	692		anaerobic induction element
DUH015702.2	1905	1951		anaerobic induction element
DUH015702.2	853	898		abscisic acid responsive element
DUH015702.2	1299	1344		abscisic acid responsive element
DUH015702.2	1688	1733		abscisic acid responsive element
DUH015772.2	1360	1407		gibberellin-responsive element
DUH015772.2	325	371		light responsive element
DUH015772.2	1269	1315		drought-inducibility element
DUH015772.2	1393	1439		drought-inducibility element
DUH015772.2	961	1010		light responsive element
DUH015772.2	1975	2021		anaerobic induction element
DUH015772.2	326	371		abscisic acid responsive element
DUH015772.2	445	494		wound-responsive element
DUH016002.1	1764	1811		gibberellin-responsive element
DUH016002.1	210	256		light responsive element
DUH016002.1	1455	1501		light responsive element
DUH016002.1	276	322		low-temperature responsive element
DUH016002.1	770	816		low-temperature responsive element
DUH016002.1	211	256		abscisic acid responsive element
DUH016002.1	1453	1502		abscisic acid responsive element
DUH016002.1	1455	1500		abscisic acid responsive element
DUH016002.1	1546	1591		abscisic acid responsive element
DUH016002.1	225	270		MeJA-responsive element
DUH016002.1	1582	1627		MeJA-responsive element
DUH016002.1	1695	1744		salicylic acid responsive element
DUH016002.1	982	1028		anaerobic induction element
DUH016002.1	1452	1501		light responsive element
DUH016002.1	1546	1592		light responsive element
DUH016002.1	225	270		MeJA-responsive element
DUH016002.1	1582	1627		MeJA-responsive element
DUH016305.1	1825	1871		low-temperature responsive element
DUH016305.1	209	255		light responsive element
DUH016305.1	209	255		light responsive element
DUH016305.1	909	955		light responsive element
DUH016305.1	209	255		abscisic acid responsive element
DUH016305.1	210	255		abscisic acid responsive element
DUH016605.1	223	269		anaerobic induction element
DUH016605.1	522	568		anaerobic induction element
DUH016605.1	718	764		anaerobic induction element
DUH016605.1	905	951		anaerobic induction element
DUH016605.1	1151	1197		anaerobic induction element
DUH016605.1	1397	1443		anaerobic induction element
DUH016605.1	290	335		MeJA-responsive element
DUH016605.1	819	864		MeJA-responsive element
DUH016605.1	525	573		light responsive element
DUH016605.1	526	572		light responsive element
DUH016605.1	1002	1048		light responsive element
DUH016605.1	1022	1068		light responsive element
DUH016605.1	1248	1294		light responsive element
DUH016605.1	1268	1314		light responsive element
DUH016605.1	1610	1656		light responsive element
DUH016605.1	526	571		abscisic acid responsive element
DUH016605.1	667	716		abscisic acid responsive element
DUH016605.1	1002	1048		abscisic acid responsive element
DUH016605.1	1003	1048		abscisic acid responsive element
DUH016605.1	1022	1068		abscisic acid responsive element
DUH016605.1	1023	1068		abscisic acid responsive element
DUH016605.1	1248	1294		abscisic acid responsive element
DUH016605.1	1249	1294		abscisic acid responsive element
DUH016605.1	1268	1314		abscisic acid responsive element
DUH016605.1	1269	1314		abscisic acid responsive element
DUH016605.1	1610	1656		abscisic acid responsive element
DUH016605.1	1611	1656		abscisic acid responsive element
DUH016605.1	290	335		MeJA-responsive element
DUH016605.1	819	864		MeJA-responsive element
DUH016605.1	1109	1155		low-temperature responsive element
DUH016605.1	1355	1401		low-temperature responsive element
DUH016605.1	152	199		gibberellin-responsive element
DUH016605.1	606	656		light responsive element
DUH016605.1	1002	1048		light responsive element
DUH016605.1	1022	1068		light responsive element
DUH016605.1	1248	1294		light responsive element
DUH016605.1	1268	1314		light responsive element
DUH016605.1	1610	1656		light responsive element
DUH016605.1	1973	2019		drought-inducibility element
DUH017161.1	634	683		defense and stress responsive element
DUH017161.1	25	76		light responsive element
DUH017161.1	1370	1415		MeJA-responsive element
DUH017161.1	1625	1670		MeJA-responsive element
DUH017161.1	755	804		abscisic acid responsive element
DUH017161.1	815	860		abscisic acid responsive element
DUH017161.1	1368	1413		abscisic acid responsive element
DUH017161.1	319	365		anaerobic induction element
DUH017161.1	25	74		light responsive element
DUH017161.1	814	860		light responsive element
DUH017161.1	1368	1414		light responsive element
DUH017161.1	1370	1415		MeJA-responsive element
DUH017161.1	1625	1670		MeJA-responsive element
DUH017164.1	639	685		abscisic acid responsive element
DUH017164.1	640	685		abscisic acid responsive element
DUH017164.1	749	795		abscisic acid responsive element
DUH017164.1	750	795		abscisic acid responsive element
DUH017164.1	1679	1724		abscisic acid responsive element
DUH017164.1	1694	1739		abscisic acid responsive element
DUH017164.1	1367	1412		MeJA-responsive element
DUH017164.1	1294	1341		light responsive element
DUH017164.1	1367	1412		MeJA-responsive element
DUH017164.1	639	685		light responsive element
DUH017164.1	749	795		light responsive element
DUH017164.1	1693	1739		light responsive element
DUH017164.1	815	861		anaerobic induction element
DUH017164.1	962	1008		anaerobic induction element
DUH017164.1	175	224		salicylic acid responsive element
DUH017164.1	331	380		salicylic acid responsive element
DUH017164.1	516	565		salicylic acid responsive element
DUH017164.1	511	562		salicylic acid responsive element
DUH017164.1	639	685		light responsive element
DUH017164.1	749	795		light responsive element
DUH017164.1	1679	1725		light responsive element
DUH017164.1	591	637		drought-inducibility element
DUH017164.1	9	58		defense and stress responsive element
DUH017285.1	838	885		gibberellin-responsive element
DUH017285.1	856	903		gibberellin-responsive element
DUH017285.1	1055	1101		drought-inducibility element
DUH017285.1	1965	2010		abscisic acid responsive element
DUH017285.1	1963	2008		MeJA-responsive element
DUH017285.1	1964	2010		light responsive element
DUH017285.1	1963	2008		MeJA-responsive element
DUH017285.1	890	936		anaerobic induction element
DUH017285.1	1351	1397		anaerobic induction element
DUH017285.1	1356	1402		anaerobic induction element
DUH017285.1	1361	1407		anaerobic induction element
DUH017285.1	1366	1412		anaerobic induction element
DUH017285.1	1544	1590		anaerobic induction element
DUH017285.1	1622	1668		anaerobic induction element
DUH017285.1	1680	1726		anaerobic induction element
DUH017322.1	163	209		drought-inducibility element
DUH017322.1	1140	1186		light responsive element
DUH017322.1	142	189		abscisic acid responsive element
DUH017322.1	1140	1186		abscisic acid responsive element
DUH017322.1	1141	1186		abscisic acid responsive element
DUH017322.1	183	229		anaerobic induction element
DUH017322.1	569	615		anaerobic induction element
DUH017322.1	1139	1187		light responsive element
DUH017322.1	1140	1186		light responsive element
DUH017387.1	1713	1762		salicylic acid responsive element
DUH017387.1	73	119		anaerobic induction element
DUH017387.1	855	901		anaerobic induction element
DUH017387.1	1147	1193		light responsive element
DUH017387.1	1474	1520		light responsive element
DUH017387.1	1562	1608		light responsive element
DUH017387.1	21	66		MeJA-responsive element
DUH017387.1	532	577		MeJA-responsive element
DUH017387.1	21	66		MeJA-responsive element
DUH017387.1	532	577		MeJA-responsive element
DUH017387.1	1474	1519		abscisic acid responsive element
DUH017387.1	1562	1607		abscisic acid responsive element
DUH017387.1	545	591		auxin-responsive element
DUH017387.1	921	967		auxin-responsive element
DUH017387.1	1332	1378		auxin-responsive element
DUH017387.1	1153	1199		drought-inducibility element
DUH017387.1	1262	1308		drought-inducibility element
DUH017387.1	1535	1582		gibberellin-responsive element
DUH017387.1	1759	1806		gibberellin-responsive element
DUH017510.1	896	942		low-temperature responsive element
DUH017510.1	1315	1361		low-temperature responsive element
DUH017510.1	1790	1837		gibberellin-responsive element
DUH017510.1	1965	2011		drought-inducibility element
DUH017510.1	1491	1540		defense and stress responsive element
DUH017510.1	1696	1742		light responsive element
DUH017510.1	1588	1633		MeJA-responsive element
DUH017510.1	138	187		salicylic acid responsive element
DUH017510.1	1025	1074		abscisic acid responsive element
DUH017510.1	1696	1741		abscisic acid responsive element
DUH017510.1	455	502		gibberellin-responsive element
DUH017510.1	1588	1633		MeJA-responsive element
DUH017510.1	692	741		wound-responsive element
DUH017524.1	1822	1868		light responsive element
DUH017524.1	638	684		auxin-responsive element
DUH017524.1	1634	1680		auxin-responsive element
DUH017524.1	1222	1271		defense and stress responsive element
DUH017524.1	1440	1487		gibberellin-responsive element
DUH017524.1	275	320		MeJA-responsive element
DUH017524.1	748	793		MeJA-responsive element
DUH017524.1	0	45		abscisic acid responsive element
DUH017524.1	1519	1564		abscisic acid responsive element
DUH017524.1	1822	1868		abscisic acid responsive element
DUH017524.1	1823	1868		abscisic acid responsive element
DUH017524.1	572	619		light responsive element
DUH017524.1	560	606		anaerobic induction element
DUH017524.1	911	957		anaerobic induction element
DUH017524.1	967	1013		anaerobic induction element
DUH017524.1	275	320		MeJA-responsive element
DUH017524.1	748	793		MeJA-responsive element
DUH017524.1	1518	1564		light responsive element
DUH017524.1	1822	1868		light responsive element
DUH017524.1	1473	1522		salicylic acid responsive element
DUH017776.1	10	55		MeJA-responsive element
DUH017776.1	108	153		MeJA-responsive element
DUH017776.1	1518	1563		MeJA-responsive element
DUH017776.1	1362	1408		light responsive element
DUH017776.1	487	533		anaerobic induction element
DUH017776.1	836	882		anaerobic induction element
DUH017776.1	994	1040		anaerobic induction element
DUH017776.1	305	350		abscisic acid responsive element
DUH017776.1	1363	1408		abscisic acid responsive element
DUH017776.1	10	55		MeJA-responsive element
DUH017776.1	108	153		MeJA-responsive element
DUH017776.1	1518	1563		MeJA-responsive element
DUH017776.1	247	293		low-temperature responsive element
DUH017776.1	1952	1998		low-temperature responsive element
DUH017776.1	305	351		light responsive element
DUH017776.1	867	913		drought-inducibility element
DUH017776.1	1025	1071		drought-inducibility element
DUH017983.1	1184	1233		abscisic acid responsive element
DUH017983.1	1186	1232		abscisic acid responsive element
DUH017983.1	1187	1232		abscisic acid responsive element
DUH017983.1	1312	1357		abscisic acid responsive element
DUH017983.1	1683	1730		gibberellin-responsive element
DUH017983.1	1310	1355		MeJA-responsive element
DUH017983.1	170	219		salicylic acid responsive element
DUH017983.1	423	472		salicylic acid responsive element
DUH017983.1	1449	1498		salicylic acid responsive element
DUH017983.1	656	702		anaerobic induction element
DUH017983.1	1967	2013		anaerobic induction element
DUH017983.1	916	965		light responsive element
DUH017983.1	1184	1233		light responsive element
DUH017983.1	1186	1232		light responsive element
DUH017983.1	1309	1359		light responsive element
DUH017983.1	1311	1357		light responsive element
DUH017983.1	1310	1355		MeJA-responsive element
DUH017983.1	379	425		auxin-responsive element
DUH017983.1	1605	1652		gibberellin-responsive element
DUH017983.1	1186	1232		light responsive element
DUH018004.1	430	476		auxin-responsive element
DUH018004.1	733	779		auxin-responsive element
DUH018004.1	422	468		low-temperature responsive element
DUH018004.1	1065	1112		light responsive element
DUH018004.1	1422	1469		light responsive element
DUH018004.1	1634	1681		light responsive element
DUH018004.1	1084	1129		abscisic acid responsive element
DUH018004.1	1574	1619		abscisic acid responsive element
DUH018004.1	1663	1708		abscisic acid responsive element
DUH018004.1	620	665		MeJA-responsive element
DUH018004.1	1082	1127		MeJA-responsive element
DUH018004.1	1410	1455		MeJA-responsive element
DUH018004.1	120	166		anaerobic induction element
DUH018004.1	234	280		anaerobic induction element
DUH018004.1	749	795		anaerobic induction element
DUH018004.1	1161	1207		anaerobic induction element
DUH018004.1	1626	1672		anaerobic induction element
DUH018004.1	1083	1129		light responsive element
DUH018004.1	1573	1619		light responsive element
DUH018004.1	1663	1709		light responsive element
DUH018004.1	620	665		MeJA-responsive element
DUH018004.1	1082	1127		MeJA-responsive element
DUH018004.1	1410	1455		MeJA-responsive element
DUH018490.1	294	340		light responsive element
DUH018490.1	1598	1645		gibberellin-responsive element
DUH018490.1	1444	1489		MeJA-responsive element
DUH018490.1	1444	1489		MeJA-responsive element
DUH018490.1	1521	1567		drought-inducibility element
DUH018490.1	1342	1388		auxin-responsive element
DUH018490.1	1463	1514		flavonoid biosynthetic genes regulation
DUH018490.1	1253	1299		low-temperature responsive element
DUH018490.1	1424	1470		low-temperature responsive element
DUH018490.1	294	340		abscisic acid responsive element
DUH018490.1	295	340		abscisic acid responsive element
DUH018490.1	294	340		light responsive element
DUH018553.1	56	102		light responsive element
DUH018553.1	573	619		drought-inducibility element
DUH018553.1	588	634		drought-inducibility element
DUH018553.1	771	817		drought-inducibility element
DUH018553.1	1667	1713		drought-inducibility element
DUH018553.1	411	457		auxin-responsive element
DUH018553.1	242	288		anaerobic induction element
DUH018553.1	1112	1158		anaerobic induction element
DUH018553.1	1889	1935		anaerobic induction element
DUH018553.1	116	161		MeJA-responsive element
DUH018553.1	56	102		light responsive element
DUH018553.1	966	1012		light responsive element
DUH018553.1	1596	1642		light responsive element
DUH018553.1	1566	1615		salicylic acid responsive element
DUH018553.1	1765	1814		salicylic acid responsive element
DUH018553.1	56	102		abscisic acid responsive element
DUH018553.1	57	102		abscisic acid responsive element
DUH018553.1	967	1012		abscisic acid responsive element
DUH018553.1	1596	1641		abscisic acid responsive element
DUH018553.1	116	161		MeJA-responsive element
DUH018833.1	151	198		abscisic acid responsive element
DUH018833.1	1289	1334		abscisic acid responsive element
DUH018833.1	273	318		MeJA-responsive element
DUH018833.1	221	267		anaerobic induction element
DUH018833.1	1745	1791		anaerobic induction element
DUH018833.1	273	318		MeJA-responsive element
DUH018833.1	1289	1335		light responsive element
DUH018833.1	311	357		auxin-responsive element
DUH018833.1	1507	1556		defense and stress responsive element
DUH018833.1	733	779		low-temperature responsive element
DUH018833.1	979	1025		low-temperature responsive element
DUH019226.1	1924	1971		gibberellin-responsive element
DUH019226.1	70	117		abscisic acid responsive element
DUH019226.1	107	154		abscisic acid responsive element
DUH019226.1	1409	1454		abscisic acid responsive element
DUH019226.1	1526	1572		abscisic acid responsive element
DUH019226.1	1527	1572		abscisic acid responsive element
DUH019226.1	1554	1603		abscisic acid responsive element
DUH019226.1	1677	1722		abscisic acid responsive element
DUH019226.1	1760	1806		anaerobic induction element
DUH019226.1	1525	1575.5		light responsive element
DUH019226.1	1526	1572		light responsive element
DUH019226.1	1675	1724		light responsive element
DUH019226.1	1676	1722		light responsive element
DUH019226.1	1000	1046		auxin-responsive element
DUH019226.1	1130	1176		auxin-responsive element
DUH019226.1	632	679		gibberellin-responsive element
DUH019226.1	1750	1797		gibberellin-responsive element
DUH019226.1	1408	1454		light responsive element
DUH019226.1	1526	1572		light responsive element
DUH019345.1	60	106		low-temperature responsive element
DUH019345.1	523	569		low-temperature responsive element
DUH019345.1	1780	1826		low-temperature responsive element
DUH019345.1	488	534		light responsive element
DUH019345.1	1819	1865		light responsive element
DUH019345.1	1448	1497		salicylic acid responsive element
DUH019345.1	488	534		light responsive element
DUH019345.1	641	687		light responsive element
DUH019345.1	655	701		light responsive element
DUH019345.1	1949	1998		light responsive element
DUH019345.1	643	688		MeJA-responsive element
DUH019345.1	654	699		MeJA-responsive element
DUH019345.1	1623	1668		MeJA-responsive element
DUH019345.1	488	534		abscisic acid responsive element
DUH019345.1	489	534		abscisic acid responsive element
DUH019345.1	641	686		abscisic acid responsive element
DUH019345.1	656	701		abscisic acid responsive element
DUH019345.1	1819	1864		abscisic acid responsive element
DUH019345.1	643	688		MeJA-responsive element
DUH019345.1	654	699		MeJA-responsive element
DUH019345.1	1623	1668		MeJA-responsive element
DUH019400.1	690	736		drought-inducibility element
DUH019400.1	649	695		low-temperature responsive element
DUH019400.1	1642	1687		abscisic acid responsive element
DUH019400.1	977	1022		MeJA-responsive element
DUH019400.1	1686	1731		MeJA-responsive element
DUH019400.1	387	434		light responsive element
DUH019400.1	100	146		anaerobic induction element
DUH019400.1	437	483		anaerobic induction element
DUH019400.1	868	914		anaerobic induction element
DUH019400.1	1601	1647		anaerobic induction element
DUH019400.1	1626	1672		anaerobic induction element
DUH019400.1	1933	1979		anaerobic induction element
DUH019400.1	977	1022		MeJA-responsive element
DUH019400.1	1686	1731		MeJA-responsive element
DUH019400.1	1642	1688		light responsive element
DUH019400.1	21	70		salicylic acid responsive element
DUH019458.1	1290	1336		auxin-responsive element
DUH019458.1	1374	1420		auxin-responsive element
DUH019458.1	1408	1457		salicylic acid responsive element
DUH019458.1	1681	1726		MeJA-responsive element
DUH019458.1	1717	1762		MeJA-responsive element
DUH019458.1	991	1038		light responsive element
DUH019458.1	996	1043		light responsive element
DUH019458.1	1331	1380		abscisic acid responsive element
DUH019458.1	1681	1726		MeJA-responsive element
DUH019458.1	1717	1762		MeJA-responsive element
DUH019623.3	323	372		salicylic acid responsive element
DUH019623.3	1317	1362		abscisic acid responsive element
DUH019623.3	1432	1477		abscisic acid responsive element
DUH019623.3	1554	1601		gibberellin-responsive element
DUH019623.3	175	221		low-temperature responsive element
DUH019623.3	732	778		low-temperature responsive element
DUH019623.3	1475	1521		low-temperature responsive element
DUH019623.3	737	783		auxin-responsive element
DUH019623.3	1110	1156		auxin-responsive element
DUH019623.3	621	667		drought-inducibility element
DUH019623.3	1316	1362		light responsive element
DUH019623.3	1432	1478		light responsive element
DUH019791.1	279	325		light responsive element
DUH019791.1	668	714		light responsive element
DUH019791.1	681	727		light responsive element
DUH019791.1	858	904		light responsive element
DUH019791.1	1828	1878		light responsive element
DUH019791.1	268	315		gibberellin-responsive element
DUH019791.1	239	285		drought-inducibility element
DUH019791.1	262	308		drought-inducibility element
DUH019791.1	1791	1837		auxin-responsive element
DUH019791.1	1862	1908		low-temperature responsive element
DUH019791.1	279	324		abscisic acid responsive element
DUH019791.1	668	714		abscisic acid responsive element
DUH019791.1	669	714		abscisic acid responsive element
DUH019791.1	681	727		abscisic acid responsive element
DUH019791.1	682	727		abscisic acid responsive element
DUH019791.1	858	904		abscisic acid responsive element
DUH019791.1	859	904		abscisic acid responsive element
DUH019791.1	1353	1398		abscisic acid responsive element
DUH019791.1	152	197		MeJA-responsive element
DUH019791.1	387	432		MeJA-responsive element
DUH019791.1	446	491		MeJA-responsive element
DUH019791.1	528	573		MeJA-responsive element
DUH019791.1	1776	1821		MeJA-responsive element
DUH019791.1	548	594		light responsive element
DUH019791.1	668	714		light responsive element
DUH019791.1	679	728		light responsive element
DUH019791.1	681	727		light responsive element
DUH019791.1	858	904		light responsive element
DUH019791.1	1352	1398		light responsive element
DUH019791.1	1828	1877		light responsive element
DUH019791.1	152	197		MeJA-responsive element
DUH019791.1	387	432		MeJA-responsive element
DUH019791.1	446	491		MeJA-responsive element
DUH019791.1	528	573		MeJA-responsive element
DUH019791.1	1776	1821		MeJA-responsive element
DUH019791.1	3	49		anaerobic induction element
DUH019791.1	126	172		anaerobic induction element
DUH019791.1	1344	1390		anaerobic induction element
DUH019791.1	1356	1402		anaerobic induction element
DUH019791.1	1801	1847		anaerobic induction element
DUH019827.1	1430	1477		gibberellin-responsive element
DUH019827.1	1316	1362		auxin-responsive element
DUH019827.1	1969	2015		drought-inducibility element
DUH019827.1	762	808		light responsive element
DUH019827.1	1435	1481		light responsive element
DUH019827.1	171	217		anaerobic induction element
DUH019827.1	544	590		anaerobic induction element
DUH019827.1	762	808		light responsive element
DUH019827.1	1229	1275		light responsive element
DUH019827.1	1435	1481		light responsive element
DUH019827.1	1538	1584		light responsive element
DUH019827.1	1540	1585		MeJA-responsive element
DUH019827.1	1840	1887		light responsive element
DUH019827.1	1540	1585		MeJA-responsive element
DUH019827.1	762	808		abscisic acid responsive element
DUH019827.1	763	808		abscisic acid responsive element
DUH019827.1	1435	1481		abscisic acid responsive element
DUH019827.1	1436	1481		abscisic acid responsive element
DUH019827.1	1538	1583		abscisic acid responsive element
DUH019860.1	1535	1581		light responsive element
DUH019860.1	288	335		gibberellin-responsive element
DUH019860.1	688	733		MeJA-responsive element
DUH019860.1	1667	1712		MeJA-responsive element
DUH019860.1	1535	1580		abscisic acid responsive element
DUH019860.1	244	291		light responsive element
DUH019860.1	688	733		MeJA-responsive element
DUH019860.1	1667	1712		MeJA-responsive element
DUH019860.1	671	717		anaerobic induction element
DUH020012.1	246	291		abscisic acid responsive element
DUH020012.1	370	419		abscisic acid responsive element
DUH020012.1	35	81		anaerobic induction element
DUH020012.1	267	313		anaerobic induction element
DUH020012.1	556	602		anaerobic induction element
DUH020012.1	599	645		anaerobic induction element
DUH020012.1	1278	1324		anaerobic induction element
DUH020012.1	1756	1802		anaerobic induction element
DUH020012.1	245	293		light responsive element
DUH020012.1	246	292		light responsive element
DUH020012.1	901	947		light responsive element
DUH020012.1	660	706		drought-inducibility element
DUH020012.1	674	720		drought-inducibility element
DUH020012.1	563	612		defense and stress responsive element
DUH020012.1	606	655		defense and stress responsive element
DUH020012.1	1637	1683		low-temperature responsive element
DUH020051.1	933	979		anaerobic induction element
DUH020051.1	40	89		wound-responsive element
DUH020051.1	239	286		gibberellin-responsive element
DUH020051.1	1311	1358		gibberellin-responsive element
DUH020051.1	1058	1105		gibberellin-responsive element
DUH020051.1	1594	1641		gibberellin-responsive element
DUH020051.1	1638	1687		defense and stress responsive element
DUH020051.1	1203	1249		auxin-responsive element
DUH020301.1	1573	1620		gibberellin-responsive element
DUH020301.1	360	406		low-temperature responsive element
DUH020301.1	1768	1814		low-temperature responsive element
DUH020301.1	521	566		MeJA-responsive element
DUH020301.1	884	929		MeJA-responsive element
DUH020301.1	1732	1778		anaerobic induction element
DUH020301.1	521	566		MeJA-responsive element
DUH020301.1	884	929		MeJA-responsive element
DUH020301.1	854	903		light responsive element
DUH020301.1	1049	1095		light responsive element
DUH020301.1	469	518		salicylic acid responsive element
DUH020301.1	1560	1609		salicylic acid responsive element
DUH021117.1	472	518		light responsive element
DUH021117.1	1562	1608		light responsive element
DUH021117.1	453	499		drought-inducibility element
DUH021117.1	886	935		defense and stress responsive element
DUH021117.1	1703	1749		low-temperature responsive element
DUH021117.1	914	961		gibberellin-responsive element
DUH021117.1	443	488		abscisic acid responsive element
DUH021117.1	472	518		abscisic acid responsive element
DUH021117.1	473	518		abscisic acid responsive element
DUH021117.1	1562	1607		abscisic acid responsive element
DUH021117.1	1681	1726		MeJA-responsive element
DUH021117.1	442	488		light responsive element
DUH021117.1	472	518		light responsive element
DUH021117.1	1001	1047		light responsive element
DUH021117.1	1242	1288		light responsive element
DUH021117.1	1681	1726		MeJA-responsive element
DUH021117.1	1747	1793		anaerobic induction element
DUH021117.1	135	184		salicylic acid responsive element
DUH021117.1	1161	1210		salicylic acid responsive element
DUH021256.1	1499	1548		salicylic acid responsive element
DUH021256.1	1247	1293		anaerobic induction element
DUH021327.1	607	653		drought-inducibility element
DUH021327.1	1166	1216.5		flavonoid biosynthetic genes regulation
DUH021327.1	442	489		gibberellin-responsive element
DUH021327.1	1395	1440		MeJA-responsive element
DUH021327.1	1284	1330		anaerobic induction element
DUH021327.1	1676	1722		anaerobic induction element
DUH021327.1	1265	1312		light responsive element
DUH021327.1	1395	1440		MeJA-responsive element
DUH021616.1	917	963		light responsive element
DUH021616.1	1607	1653		light responsive element
DUH021616.1	58	103		MeJA-responsive element
DUH021616.1	132	177		MeJA-responsive element
DUH021616.1	1402	1447		MeJA-responsive element
DUH021616.1	1072	1118		anaerobic induction element
DUH021616.1	1505	1551		anaerobic induction element
DUH021616.1	58	103		MeJA-responsive element
DUH021616.1	132	177		MeJA-responsive element
DUH021616.1	1402	1447		MeJA-responsive element
DUH021616.1	1832	1881		salicylic acid responsive element
DUH021616.1	1096	1142		low-temperature responsive element
DUH021616.1	918	963		abscisic acid responsive element
DUH021616.1	1392	1441		abscisic acid responsive element
DUH021616.1	1394	1439		abscisic acid responsive element
DUH021616.1	1395	1445		abscisic acid responsive element
DUH021616.1	1607	1652		abscisic acid responsive element
DUH021616.1	1674	1719		abscisic acid responsive element
DUH021616.1	1394	1440		light responsive element
DUH021616.1	1607	1655		light responsive element
DUH021616.1	1673	1719		light responsive element
DUH022018.1	1323	1369		anaerobic induction element
DUH022018.1	1328	1374		anaerobic induction element
[truncated: 852 more rows]
