# Supplementary material for: Genome-Wide Analysis of MYB Transcription Factors and Screening of MYBs Involved in the Red Color Formation in Rhododendron delavayi
Source: Int J Mol Sci. 2023 Feb 28;24(5):4641. doi: 10.3390/ijms24054641 (PMC10037418; doi:10.3390/ijms24054641)
Supplement: Supplementary file 1 [file ijms-24-04641-s001.zip › S3. Prediction of the TF binding sites in promoters.xlsx]

## Sheet: Sheet1
Table S3. Prediction of the TF binding sites in promoters
Sequence ID	TFBS ID	Posistion	Strand	Binding sequence	TF family	TF ID
DUH004390.1	TFmatrixID_0003	1138	+	tATATAtttt	AT-Hook	AT1G63480
DUH004390.1	TFmatrixID_0005	1864	+	caATTAAata	AT-Hook	AT4G14465
DUH004390.1	TFmatrixID_0007	1864	+	cAATTAaata	AT-Hook	AT4G35390
DUH004390.1	TFmatrixID_0009	1165	+	ttatTTATTt	AT-Hook	AT4G35390
DUH004390.1	TFmatrixID_0015	1435	+	gaGGATCtga	MYB; ARR-B	AT1G67710
DUH004390.1	TFmatrixID_0018	1058	-	gtaGATCCta	Myb/SANT; MYB; ARR-B	AT2G01760
DUH004390.1	TFmatrixID_0018	1435	+	gaGGATCtga	Myb/SANT; MYB; ARR-B	AT2G01760
DUH004390.1	TFmatrixID_0026	1001	+	tgATTATtgg	bZIP; Homeodomain; HD-ZIP	AT5G03790
DUH004390.1	TFmatrixID_0028	657	+	ggtACGTCag	bZIP	AT1G42990
DUH004390.1	TFmatrixID_0029	1125	+	aatATATCta	MYB-related	AT2G46830
DUH004390.1	TFmatrixID_0030	1125	-	aataTATCTa	MYB-related	AT2G46830
DUH004390.1	TFmatrixID_0042	1058	+	gtAGATCcta	GATA; tify	AT5G25830
DUH004390.1	TFmatrixID_0042	1435	-	gagGATCTga	GATA; tify	AT5G25830
DUH004390.1	TFmatrixID_0043	1328	+	agGATATcag	MYB; G2-like	AT2G20570
DUH004390.1	TFmatrixID_0043	1328	-	aggATATCag	MYB; G2-like	AT2G20570
DUH004390.1	TFmatrixID_0048	1123	-	tGAATAtatc	Myb/SANT; MYB; G2-like	AT5G16560
DUH004390.1	TFmatrixID_0050	1087	-	caGAATAaac	Myb/SANT; MYB; G2-like	AT5G42630
DUH004390.1	TFmatrixID_0108	1236	-	gattttaATCATtgactgc	bZIP; Homeodomain; HD-ZIP	AT1G30490
DUH004390.1	TFmatrixID_0130	1138	+	tATATAtttt	AT-Hook	AT1G19485;AT1G48610;AT4G17950
DUH004390.1	TFmatrixID_0131	81	-	TTTATtact	AT-Hook	AT1G19485;AT1G48610
DUH004390.1	TFmatrixID_0131	1087	+	cagaATAAA	AT-Hook	AT1G19485;AT1G48610
DUH004390.1	TFmatrixID_0131	1164	-	TTTATttat	AT-Hook	AT1G19485;AT1G48610
DUH004390.1	TFmatrixID_0131	1168	-	TTTATtttt	AT-Hook	AT1G19485;AT1G48610
DUH004390.1	TFmatrixID_0131	1415	-	TTTATccct	AT-Hook	AT1G19485;AT1G48610
DUH004390.1	TFmatrixID_0131	1870	+	aataATAAA	AT-Hook	AT1G19485;AT1G48610
DUH004390.1	TFmatrixID_0136	1088	+	agaATAAA	AT-Hook	AT4G21895;AT5G62260
DUH004390.1	TFmatrixID_0136	1168	-	TTTATttt	AT-Hook	AT4G21895;AT5G62260
DUH004390.1	TFmatrixID_0136	1871	+	ataATAAA	AT-Hook	AT4G21895;AT5G62260
DUH004390.1	TFmatrixID_0137	956	-	ATATTttt	AT-Hook	AT4G21895;AT5G62260
DUH004390.1	TFmatrixID_0137	1141	-	ATATTttt	AT-Hook	AT4G21895;AT5G62260
DUH004390.1	TFmatrixID_0138	1168	-	ttTATTTt	AT-Hook	AT4G21895;AT5G62260
DUH004390.1	TFmatrixID_0140	1143	-	ATTTTttt	AT-Hook	AT4G21895;AT5G62260
DUH004390.1	TFmatrixID_0142	1167	-	attTATTT	AT-Hook	AT4G21895;AT5G62260
DUH004390.1	TFmatrixID_0146	1867	+	ttaaATAAT	AT-Hook	AT4G21895;AT5G62260
DUH004390.1	TFmatrixID_0148	938	+	aaAAAATg	AT-Hook	AT1G19485;AT1G48610
DUH004390.1	TFmatrixID_0148	1142	-	tATTTTtt	AT-Hook	AT1G19485;AT1G48610
DUH004390.1	TFmatrixID_0148	1876	+	aaAAAATa	AT-Hook	AT1G19485;AT1G48610
DUH004390.1	TFmatrixID_0174	887	+	GCAGGggc	bHLH	AT1G10120;AT1G18400;AT1G25330;AT1G26260;AT1G68920;AT1G73830;AT2G24260;AT3G07340;AT3G23690;AT4G30980;AT4G34530;AT5G48560;AT5G50915;AT5G58010;AT5G62610;AT2G42300;AT3G57800
DUH004390.1	TFmatrixID_0174	1390	-	gctAGTGC	bHLH	AT1G10120;AT1G18400;AT1G25330;AT1G26260;AT1G68920;AT1G73830;AT2G24260;AT3G07340;AT3G23690;AT4G30980;AT4G34530;AT5G48560;AT5G50915;AT5G58010;AT5G62610;AT2G42300;AT3G57800
DUH004390.1	TFmatrixID_0174	1657	-	acaCATGC	bHLH	AT1G10120;AT1G18400;AT1G25330;AT1G26260;AT1G68920;AT1G73830;AT2G24260;AT3G07340;AT3G23690;AT4G30980;AT4G34530;AT5G48560;AT5G50915;AT5G58010;AT5G62610;AT2G42300;AT3G57800
DUH004390.1	TFmatrixID_0174	1737	-	acaTGTGC	bHLH	AT1G10120;AT1G18400;AT1G25330;AT1G26260;AT1G68920;AT1G73830;AT2G24260;AT3G07340;AT3G23690;AT4G30980;AT4G34530;AT5G48560;AT5G50915;AT5G58010;AT5G62610;AT2G42300;AT3G57800
DUH004390.1	TFmatrixID_0174	1890	-	gaaAGTGC	bHLH	AT1G10120;AT1G18400;AT1G25330;AT1G26260;AT1G68920;AT1G73830;AT2G24260;AT3G07340;AT3G23690;AT4G30980;AT4G34530;AT5G48560;AT5G50915;AT5G58010;AT5G62610;AT2G42300;AT3G57800
DUH004390.1	TFmatrixID_0176	252	+	cccACTTGg	bHLH	AT1G05805;AT1G35460;AT1G51140;AT2G24260;AT2G42280;AT2G43140;AT4G09180;AT4G30980
DUH004390.1	TFmatrixID_0181	23	+	gCCACGtat	bZIP	AT1G32150;AT2G35530
DUH004390.1	TFmatrixID_0181	1227	-	ataCGTGGt	bZIP	AT1G32150;AT2G35530
DUH004390.1	TFmatrixID_0182	20	-	ggagcCACGTatg	bZIP	AT1G45249;AT3G19290
DUH004390.1	TFmatrixID_0182	1226	+	gatACGTGgtgat	bZIP	AT1G45249;AT3G19290
DUH004390.1	TFmatrixID_0184	23	-	gcCACGTatg	bZIP	AT1G49720;AT3G19290
DUH004390.1	TFmatrixID_0184	1226	+	gatACGTGgt	bZIP	AT1G49720;AT3G19290
DUH004390.1	TFmatrixID_0185	658	+	gtaCGTCAgg	bZIP	AT1G08320;AT1G68640;AT1G77920;AT5G06839
DUH004390.1	TFmatrixID_0186	822	-	tgAGCTGtct	bZIP	AT2G21230
DUH004390.1	TFmatrixID_0187	22	-	agcCACGTat	bZIP	AT2G36270
DUH004390.1	TFmatrixID_0188	822	-	tgagCTGTCt	bZIP	AT1G06070;AT2G31370;AT2G40620
DUH004390.1	TFmatrixID_0190	22	+	agCCACGtat	bZIP	AT2G35530;AT2G46270
DUH004390.1	TFmatrixID_0190	1227	-	ataCGTGGtg	bZIP	AT2G35530;AT2G46270
DUH004390.1	TFmatrixID_0191	658	+	gtACGTCagg	bZIP	AT1G08320;AT1G68640;AT3G12250;AT5G06839
DUH004390.1	TFmatrixID_0192	23	+	gCCACGtat	bZIP	AT4G01120
DUH004390.1	TFmatrixID_0192	1227	-	ataCGTGGt	bZIP	AT4G01120
DUH004390.1	TFmatrixID_0193	24	+	CCACGtat	bZIP	AT3G19290;AT4G34000
DUH004390.1	TFmatrixID_0193	24	-	ccaCGTAT	bZIP	AT3G19290;AT4G34000
DUH004390.1	TFmatrixID_0193	382	+	ACTCGtgg	bZIP	AT3G19290;AT4G34000
DUH004390.1	TFmatrixID_0193	382	-	actCGTGG	bZIP	AT3G19290;AT4G34000
DUH004390.1	TFmatrixID_0193	530	+	ACTCGtat	bZIP	AT3G19290;AT4G34000
DUH004390.1	TFmatrixID_0193	530	-	actCGTAT	bZIP	AT3G19290;AT4G34000
DUH004390.1	TFmatrixID_0193	679	-	ccaAGTGT	bZIP	AT3G19290;AT4G34000
DUH004390.1	TFmatrixID_0193	1227	+	ATACGtgg	bZIP	AT3G19290;AT4G34000
DUH004390.1	TFmatrixID_0193	1227	-	ataCGTGG	bZIP	AT3G19290;AT4G34000
DUH004390.1	TFmatrixID_0193	1497	-	agaCTTGT	bZIP	AT3G19290;AT4G34000
DUH004390.1	TFmatrixID_0193	1657	+	ACACAtgc	bZIP	AT3G19290;AT4G34000
DUH004390.1	TFmatrixID_0193	1737	+	ACATGtgc	bZIP	AT3G19290;AT4G34000
DUH004390.1	TFmatrixID_0194	22	+	agcCACGTat	bZIP	AT2G35530;AT4G36730
DUH004390.1	TFmatrixID_0194	1227	-	atACGTGgtg	bZIP	AT2G35530;AT4G36730
DUH004390.1	TFmatrixID_0195	658	+	gtaCGTCAgg	bZIP	AT1G08320;AT1G68640;AT5G06839;AT5G06950
DUH004390.1	TFmatrixID_0196	659	+	taCGTCAg	bZIP	AT1G08320;AT1G68640;AT5G06839;AT5G06960
DUH004390.1	TFmatrixID_0197	658	+	gtaCGTCAgg	bZIP	AT1G08320;AT1G68640;AT5G06839;AT5G10030
DUH004390.1	TFmatrixID_0199	658	+	gtaCGTCAgg	bZIP	AT1G08320;AT1G68640;AT5G06839;AT5G65210
DUH004390.1	TFmatrixID_0233	875	+	cgAAAAGttt	Dof	AT1G64620
DUH004390.1	TFmatrixID_0234	199	+	aAAAAGc	Dof	AT2G37590
DUH004390.1	TFmatrixID_0235	875	+	cgAAAAGt	Dof	AT3G21270
DUH004390.1	TFmatrixID_0235	1550	+	gcAAAAGt	Dof	AT3G21270
DUH004390.1	TFmatrixID_0237	89	-	tcgCTTTTa	Dof	AT3G47500
DUH004390.1	TFmatrixID_0237	199	+	aAAAAGcgc	Dof	AT3G47500
DUH004390.1	TFmatrixID_0237	1551	+	cAAAAGtac	Dof	AT3G47500
DUH004390.1	TFmatrixID_0238	1630	+	agtTAAAGt	Dof	AT4G38000
DUH004390.1	TFmatrixID_0239	198	+	caAAAAGcgc	Dof	AT5G39660
DUH004390.1	TFmatrixID_0243	875	+	cgAAAAGt	Dof	AT5G62940
DUH004390.1	TFmatrixID_0262	624	+	cgTGATCga	GATA	AT3G06740;AT3G16870;AT4G16141;AT4G26150;AT5G26930;AT5G49300;AT5G56860
DUH004390.1	TFmatrixID_0264	1058	+	gtAGATCcta	GATA; tify	AT2G45050;AT3G24050;AT5G25830;AT5G66320
DUH004390.1	TFmatrixID_0264	1435	-	gagGATCTga	GATA; tify	AT2G45050;AT3G24050;AT5G25830;AT5G66320
DUH004390.1	TFmatrixID_0266	1058	-	gtAGATCct	GATA; tify	AT2G28340;AT2G45050;AT3G54810;AT5G25830;AT5G66320
DUH004390.1	TFmatrixID_0266	1436	+	agGATCTga	GATA; tify	AT2G28340;AT2G45050;AT3G54810;AT5G25830;AT5G66320
DUH004390.1	TFmatrixID_0267	1058	+	gtAGATCcta	GATA; tify	AT2G28340;AT2G45050;AT3G60530;AT5G25830;AT5G66320
DUH004390.1	TFmatrixID_0267	1435	-	gagGATCTga	GATA; tify	AT2G28340;AT2G45050;AT3G60530;AT5G25830;AT5G66320
DUH004390.1	TFmatrixID_0268	623	-	gcgtGATCGa	GATA	AT4G17570
DUH004390.1	TFmatrixID_0268	635	-	actgGATCGg	GATA	AT4G17570
DUH004390.1	TFmatrixID_0270	1059	+	tAGATCctat	GATA; tify	AT2G28340;AT2G45050;AT4G34680;AT5G25830;AT5G66320
DUH004390.1	TFmatrixID_0270	1434	-	ggagGATCTg	GATA; tify	AT2G28340;AT2G45050;AT4G34680;AT5G25830;AT5G66320
DUH004390.1	TFmatrixID_0271	1058	-	gtAGATCcta	GATA; tify	AT2G45050;AT3G45170;AT4G36240;AT5G25830;AT5G66320
DUH004390.1	TFmatrixID_0271	1435	+	gagGATCTga	GATA; tify	AT2G45050;AT3G45170;AT4G36240;AT5G25830;AT5G66320
DUH004390.1	TFmatrixID_0272	624	-	cgtGATCGa	GATA	AT5G47140
DUH004390.1	TFmatrixID_0281	1002	+	gaTTATTgg	Homeodomain; HD-ZIP	AT1G26960;AT1G69780;AT2G22430;AT3G01220;AT5G15150
DUH004390.1	TFmatrixID_0282	1869	-	aaaTAATAaaaaa	Homeodomain	AT2G36610
DUH004390.1	TFmatrixID_0283	1240	-	ttAATCAttg	Homeodomain; HD-ZIP	AT2G22800;AT2G44910;AT4G16780;AT4G37790;AT5G06710;AT5G47370
DUH004390.1	TFmatrixID_0284	1240	-	ttAATCAttg	Homeodomain; HD-ZIP	AT2G46680
DUH004390.1	TFmatrixID_0286	193	-	ctAATCAa	Homeodomain; HD-ZIP	AT2G22800;AT3G60390;AT4G16780;AT4G37790;AT5G06710;AT5G47370
DUH004390.1	TFmatrixID_0287	855	+	tgaTTAATtc	Homeodomain; bZIP; HD-ZIP	AT3G61890
DUH004390.1	TFmatrixID_0287	855	-	tgATTAAttc	Homeodomain; bZIP; HD-ZIP	AT3G61890
DUH004390.1	TFmatrixID_0288	855	+	tgaTTAATtca	Homeodomain; HD-ZIP	AT1G05230;AT1G17920;AT3G61150;AT4G00730;AT5G46880
DUH004390.1	TFmatrixID_0289	1240	-	ttAATCAttg	Homeodomain; HD-ZIP	AT2G22800;AT4G16780;AT4G17460;AT4G37790;AT5G06710;AT5G47370
DUH004390.1	TFmatrixID_0298	1241	-	tAATCAttga	Homeodomain; HD-ZIP	AT1G69780;AT2G18550;AT3G01220;AT5G15150
DUH004390.1	TFmatrixID_0319	1415	-	ttTATCCctt	Myb/SANT	AT3G16350
DUH004390.1	TFmatrixID_0319	1822	+	tatGGATAac	Myb/SANT	AT3G16350
DUH004390.1	TFmatrixID_0326	1414	+	tttTATCCct	Myb/SANT	AT1G70000
DUH004390.1	TFmatrixID_0326	1823	-	atGGATAacc	Myb/SANT	AT1G70000
DUH004390.1	TFmatrixID_0328	1824	+	tGGATAac	Myb/SANT	AT1G70000;AT3G16350
DUH004390.1	TFmatrixID_0331	1823	-	atGGATAacc	Myb/SANT	AT3G16350
DUH004390.1	TFmatrixID_0334	1125	+	aatATATCt	Myb/SANT; MYB-related	AT1G18330;AT3G10113
DUH004390.1	TFmatrixID_0335	1415	-	ttTATCCctt	Myb/SANT	AT1G19000
DUH004390.1	TFmatrixID_0335	1822	+	tatGGATAac	Myb/SANT	AT1G19000
DUH004390.1	TFmatrixID_0336	1542	-	ttcACCTAgca	Myb/SANT; MYB	AT1G22640;AT2G16720;AT4G09460
DUH004390.1	TFmatrixID_0339	1326	+	aaaGGATAtca	Myb/SANT	AT1G74840
DUH004390.1	TFmatrixID_0339	1822	+	tatGGATAacc	Myb/SANT	AT1G74840
DUH004390.1	TFmatrixID_0349	392	-	gAGATTtctc	Myb/SANT; ARR-B	AT4G18020
DUH004390.1	TFmatrixID_0350	42	-	ccgTAACGgga	Myb/SANT; MYB	AT4G18770
DUH004390.1	TFmatrixID_0356	1414	+	ttTTATCcc	Myb/SANT	AT5G08520
DUH004390.1	TFmatrixID_0356	1824	-	tgGATAAcc	Myb/SANT	AT5G08520
DUH004390.1	TFmatrixID_0361	1414	+	ttTTATCcct	Myb/SANT	AT1G70000;AT3G16350;AT5G47390
DUH004390.1	TFmatrixID_0361	1823	-	atgGATAAcc	Myb/SANT	AT1G70000;AT3G16350;AT5G47390
DUH004390.1	TFmatrixID_0369	1126	+	atATATCta	Myb/SANT; MYB-related	AT1G01060;AT5G37260
DUH004390.1	TFmatrixID_0372	1824	-	tGGATAacc	Myb/SANT	AT1G70000;AT3G16350
DUH004390.1	TFmatrixID_0444	1113	+	tcaGTCAAaa	WRKY	AT1G18860;AT1G29280;AT1G29860;AT1G55600;AT1G62300;AT1G64000;AT1G66550;AT1G66560;AT1G68150;AT1G69310;AT1G69810;AT1G80590;AT2G21900;AT2G34830;AT2G40740;AT2G44745;AT2G46400;AT3G01970;AT3G04670;AT3G56400;AT3G58710;AT3G62340;AT4G04450;AT4G11070;AT4G18170;AT4G22070;AT4G23810;AT4G24240;AT4G39410;AT5G15130;AT5G22570;AT5G26170;AT5G28650;AT5G41570;AT5G43290;AT5G45050
DUH004390.1	TFmatrixID_0444	1744	+	ctaGTCAAac	WRKY	AT1G18860;AT1G29280;AT1G29860;AT1G55600;AT1G62300;AT1G64000;AT1G66550;AT1G66560;AT1G68150;AT1G69310;AT1G69810;AT1G80590;AT2G21900;AT2G34830;AT2G40740;AT2G44745;AT2G46400;AT3G01970;AT3G04670;AT3G56400;AT3G58710;AT3G62340;AT4G04450;AT4G11070;AT4G18170;AT4G22070;AT4G23810;AT4G24240;AT4G39410;AT5G15130;AT5G22570;AT5G26170;AT5G28650;AT5G41570;AT5G43290;AT5G45050
DUH004390.1	TFmatrixID_0444	1975	-	ttTTGACtac	WRKY	AT1G18860;AT1G29280;AT1G29860;AT1G55600;AT1G62300;AT1G64000;AT1G66550;AT1G66560;AT1G68150;AT1G69310;AT1G69810;AT1G80590;AT2G21900;AT2G34830;AT2G40740;AT2G44745;AT2G46400;AT3G01970;AT3G04670;AT3G56400;AT3G58710;AT3G62340;AT4G04450;AT4G11070;AT4G18170;AT4G22070;AT4G23810;AT4G24240;AT4G39410;AT5G15130;AT5G22570;AT5G26170;AT5G28650;AT5G41570;AT5G43290;AT5G45050
DUH004390.1	TFmatrixID_0445	1114	+	caGTCAAa	WRKY	AT1G18860;AT1G29280;AT1G29860;AT1G55600;AT1G62300;AT1G64000;AT1G68150;AT1G69810;AT1G80840;AT2G21900;AT2G34830;AT2G44745;AT3G01970;AT3G04670;AT3G58710;AT3G62340;AT4G04450;AT4G18170;AT4G22070;AT4G24240;AT4G39410;AT5G15130;AT5G26170;AT5G28650;AT5G41570;AT5G43290;AT5G45050;AT5G45260
DUH004390.1	TFmatrixID_0445	1246	-	aTTGACtg	WRKY	AT1G18860;AT1G29280;AT1G29860;AT1G55600;AT1G62300;AT1G64000;AT1G68150;AT1G69810;AT1G80840;AT2G21900;AT2G34830;AT2G44745;AT3G01970;AT3G04670;AT3G58710;AT3G62340;AT4G04450;AT4G18170;AT4G22070;AT4G24240;AT4G39410;AT5G15130;AT5G26170;AT5G28650;AT5G41570;AT5G43290;AT5G45050;AT5G45260
DUH004390.1	TFmatrixID_0445	1745	+	taGTCAAa	WRKY	AT1G18860;AT1G29280;AT1G29860;AT1G55600;AT1G62300;AT1G64000;AT1G68150;AT1G69810;AT1G80840;AT2G21900;AT2G34830;AT2G44745;AT3G01970;AT3G04670;AT3G58710;AT3G62340;AT4G04450;AT4G18170;AT4G22070;AT4G24240;AT4G39410;AT5G15130;AT5G26170;AT5G28650;AT5G41570;AT5G43290;AT5G45050;AT5G45260
DUH004390.1	TFmatrixID_0445	1976	-	tTTGACta	WRKY	AT1G18860;AT1G29280;AT1G29860;AT1G55600;AT1G62300;AT1G64000;AT1G68150;AT1G69810;AT1G80840;AT2G21900;AT2G34830;AT2G44745;AT3G01970;AT3G04670;AT3G58710;AT3G62340;AT4G04450;AT4G18170;AT4G22070;AT4G24240;AT4G39410;AT5G15130;AT5G26170;AT5G28650;AT5G41570;AT5G43290;AT5G45050;AT5G45260
DUH004390.1	TFmatrixID_0446	1745	+	taGTCAAacc	WRKY	AT1G18860;AT1G29280;AT1G29860;AT1G55600;AT1G62300;AT1G64000;AT1G68150;AT1G69810;AT2G21900;AT2G23320;AT2G34830;AT2G40740;AT2G44745;AT3G01970;AT3G04670;AT3G58710;AT3G62340;AT4G04450;AT4G11070;AT4G18170;AT4G22070;AT4G23810;AT4G24240;AT4G39410;AT5G15130;AT5G22570;AT5G26170;AT5G28650;AT5G41570;AT5G43290;AT5G45050;AT5G45260
DUH004390.1	TFmatrixID_0451	1113	+	tcaGTCAAaa	WRKY	AT1G13960;AT2G03340;AT2G37260;AT2G38470;AT3G01080;AT4G12020;AT4G26440;AT4G26640;AT4G30935;AT5G07100
DUH004390.1	TFmatrixID_0451	1744	+	ctaGTCAAac	WRKY	AT1G13960;AT2G03340;AT2G37260;AT2G38470;AT3G01080;AT4G12020;AT4G26440;AT4G26640;AT4G30935;AT5G07100
DUH004390.1	TFmatrixID_0451	1975	-	ttTTGACtac	WRKY	AT1G13960;AT2G03340;AT2G37260;AT2G38470;AT3G01080;AT4G12020;AT4G26440;AT4G26640;AT4G30935;AT5G07100
DUH004390.1	TFmatrixID_0452	1114	+	caGTCAAaat	WRKY	AT1G18860;AT1G29280;AT1G29860;AT1G55600;AT1G62300;AT1G64000;AT1G66550;AT1G66560;AT1G68150;AT1G69810;AT2G21900;AT2G34830;AT2G40740;AT2G40750;AT2G44745;AT2G46130;AT2G46400;AT3G01970;AT3G04670;AT3G56400;AT3G58710;AT3G62340;AT4G04450;AT4G11070;AT4G18170;AT4G22070;AT4G23810;AT4G24240;AT4G39410;AT5G15130;AT5G22570;AT5G26170;AT5G28650;AT5G41570;AT5G43290;AT5G45050;AT5G45260
DUH004390.1	TFmatrixID_0452	1745	+	taGTCAAacc	WRKY	AT1G18860;AT1G29280;AT1G29860;AT1G55600;AT1G62300;AT1G64000;AT1G66550;AT1G66560;AT1G68150;AT1G69810;AT2G21900;AT2G34830;AT2G40740;AT2G40750;AT2G44745;AT2G46130;AT2G46400;AT3G01970;AT3G04670;AT3G56400;AT3G58710;AT3G62340;AT4G04450;AT4G11070;AT4G18170;AT4G22070;AT4G23810;AT4G24240;AT4G39410;AT5G15130;AT5G22570;AT5G26170;AT5G28650;AT5G41570;AT5G43290;AT5G45050;AT5G45260
DUH004390.1	TFmatrixID_0452	1974	-	tttTTGACta	WRKY	AT1G18860;AT1G29280;AT1G29860;AT1G55600;AT1G62300;AT1G64000;AT1G66550;AT1G66560;AT1G68150;AT1G69810;AT2G21900;AT2G34830;AT2G40740;AT2G40750;AT2G44745;AT2G46130;AT2G46400;AT3G01970;AT3G04670;AT3G56400;AT3G58710;AT3G62340;AT4G04450;AT4G11070;AT4G18170;AT4G22070;AT4G23810;AT4G24240;AT4G39410;AT5G15130;AT5G22570;AT5G26170;AT5G28650;AT5G41570;AT5G43290;AT5G45050;AT5G45260
DUH004390.1	TFmatrixID_0453	1245	-	caTTGACt	WRKY	AT1G18860;AT1G29280;AT1G29860;AT1G55600;AT1G62300;AT1G64000;AT1G66550;AT1G66560;AT1G68150;AT1G69810;AT1G80590;AT2G21900;AT2G34830;AT2G40740;AT2G40750;AT2G44745;AT2G46400;AT2G47260;AT3G01970;AT3G04670;AT3G56400;AT3G58710;AT3G62340;AT4G04450;AT4G11070;AT4G18170;AT4G22070;AT4G23810;AT4G24240;AT4G39410;AT5G15130;AT5G22570;AT5G26170;AT5G28650;AT5G41570;AT5G43290;AT5G45050
DUH004390.1	TFmatrixID_0454	1744	+	ctaGTCAAac	WRKY	AT1G18860;AT1G29280;AT1G29860;AT1G55600;AT1G62300;AT1G64000;AT1G66550;AT1G66560;AT1G68150;AT1G69810;AT1G80590;AT2G21900;AT2G34830;AT2G40740;AT2G40750;AT2G44745;AT2G46400;AT3G01970;AT3G04670;AT3G56400;AT3G58710;AT3G62340;AT4G01250;AT4G04450;AT4G11070;AT4G18170;AT4G22070;AT4G23810;AT4G24240;AT4G39410;AT5G15130;AT5G22570;AT5G26170;AT5G28650;AT5G41570;AT5G43290;AT5G45050;AT5G45260
DUH004390.1	TFmatrixID_0454	1975	-	ttTTGACtac	WRKY	AT1G18860;AT1G29280;AT1G29860;AT1G55600;AT1G62300;AT1G64000;AT1G66550;AT1G66560;AT1G68150;AT1G69810;AT1G80590;AT2G21900;AT2G34830;AT2G40740;AT2G40750;AT2G44745;AT2G46400;AT3G01970;AT3G04670;AT3G56400;AT3G58710;AT3G62340;AT4G01250;AT4G04450;AT4G11070;AT4G18170;AT4G22070;AT4G23810;AT4G24240;AT4G39410;AT5G15130;AT5G22570;AT5G26170;AT5G28650;AT5G41570;AT5G43290;AT5G45050;AT5G45260
DUH004390.1	TFmatrixID_0455	1244	-	tcaTTGACtgc	WRKY	AT1G18860;AT1G29280;AT1G29860;AT1G55600;AT1G62300;AT1G64000;AT1G66550;AT1G66560;AT1G68150;AT1G69810;AT2G21900;AT2G34830;AT2G40740;AT2G44745;AT2G46400;AT3G01970;AT3G04670;AT3G58710;AT3G62340;AT4G01720;AT4G04450;AT4G11070;AT4G18170;AT4G22070;AT4G23810;AT4G24240;AT4G39410;AT5G15130;AT5G26170;AT5G28650;AT5G41570;AT5G43290;AT5G45050;AT5G45260
DUH004390.1	TFmatrixID_0457	1244	-	tcaTTGACtg	WRKY	AT1G18860;AT1G29280;AT1G29860;AT1G55600;AT1G62300;AT1G64000;AT1G66560;AT1G68150;AT1G69810;AT2G21900;AT2G34830;AT2G40740;AT2G44745;AT2G46400;AT3G01970;AT3G04670;AT3G56400;AT3G58710;AT3G62340;AT4G04450;AT4G11070;AT4G18170;AT4G22070;AT4G23810;AT4G24240;AT4G31550;AT4G39410;AT5G15130;AT5G22570;AT5G26170;AT5G28650;AT5G41570;AT5G43290;AT5G45050;AT5G45260
DUH004390.1	TFmatrixID_0457	1974	-	tttTTGACta	WRKY	AT1G18860;AT1G29280;AT1G29860;AT1G55600;AT1G62300;AT1G64000;AT1G66560;AT1G68150;AT1G69810;AT2G21900;AT2G34830;AT2G40740;AT2G44745;AT2G46400;AT3G01970;AT3G04670;AT3G56400;AT3G58710;AT3G62340;AT4G04450;AT4G11070;AT4G18170;AT4G22070;AT4G23810;AT4G24240;AT4G31550;AT4G39410;AT5G15130;AT5G22570;AT5G26170;AT5G28650;AT5G41570;AT5G43290;AT5G45050;AT5G45260
DUH004390.1	TFmatrixID_0459	1745	+	taGTCAAa	WRKY	AT1G29280;AT1G29860;AT1G64000;AT1G66550;AT1G66560;AT1G69810;AT1G80590;AT2G40740;AT2G40750;AT2G44745;AT2G46400;AT3G01970;AT3G56400;AT3G62340;AT4G11070;AT4G18170;AT4G23810;AT4G24240;AT5G01900;AT5G22570;AT5G26170;AT5G41570;AT5G43290;AT5G45050;AT5G45260
DUH004390.1	TFmatrixID_0459	1976	-	tTTGACta	WRKY	AT1G29280;AT1G29860;AT1G64000;AT1G66550;AT1G66560;AT1G69810;AT1G80590;AT2G40740;AT2G40750;AT2G44745;AT2G46400;AT3G01970;AT3G56400;AT3G62340;AT4G11070;AT4G18170;AT4G23810;AT4G24240;AT5G01900;AT5G22570;AT5G26170;AT5G41570;AT5G43290;AT5G45050;AT5G45260
DUH004390.1	TFmatrixID_0460	1114	+	caGTCAAa	WRKY	AT1G18860;AT1G29280;AT1G29860;AT1G55600;AT1G62300;AT1G64000;AT1G66550;AT1G66560;AT1G68150;AT1G69810;AT2G21900;AT2G34830;AT2G40740;AT2G40750;AT2G44745;AT3G01970;AT3G04670;AT3G56400;AT3G58710;AT3G62340;AT4G04450;AT4G11070;AT4G18170;AT4G22070;AT4G23810;AT4G24240;AT4G39410;AT5G13080;AT5G15130;AT5G22570;AT5G26170;AT5G28650;AT5G41570;AT5G43290;AT5G45050;AT5G45260
DUH004390.1	TFmatrixID_0460	1745	+	taGTCAAa	WRKY	AT1G18860;AT1G29280;AT1G29860;AT1G55600;AT1G62300;AT1G64000;AT1G66550;AT1G66560;AT1G68150;AT1G69810;AT2G21900;AT2G34830;AT2G40740;AT2G40750;AT2G44745;AT3G01970;AT3G04670;AT3G56400;AT3G58710;AT3G62340;AT4G04450;AT4G11070;AT4G18170;AT4G22070;AT4G23810;AT4G24240;AT4G39410;AT5G13080;AT5G15130;AT5G22570;AT5G26170;AT5G28650;AT5G41570;AT5G43290;AT5G45050;AT5G45260
DUH004390.1	TFmatrixID_0460	1976	-	tTTGACta	WRKY	AT1G18860;AT1G29280;AT1G29860;AT1G55600;AT1G62300;AT1G64000;AT1G66550;AT1G66560;AT1G68150;AT1G69810;AT2G21900;AT2G34830;AT2G40740;AT2G40750;AT2G44745;AT3G01970;AT3G04670;AT3G56400;AT3G58710;AT3G62340;AT4G04450;AT4G11070;AT4G18170;AT4G22070;AT4G23810;AT4G24240;AT4G39410;AT5G13080;AT5G15130;AT5G22570;AT5G26170;AT5G28650;AT5G41570;AT5G43290;AT5G45050;AT5G45260
DUH004390.1	TFmatrixID_0489	24	+	cCACGTat	bZIP	AT2G35530
DUH004390.1	TFmatrixID_0489	1227	-	atACGTGg	bZIP	AT2G35530
DUH004390.1	TFmatrixID_0490	659	+	tACGTCa	bZIP	AT1G08320;AT1G68640;AT5G06839
DUH004390.1	TFmatrixID_0515	15	-	ggaagggagcCACGTatga	bZIP	AT1G49720;AT3G19290
DUH004390.1	TFmatrixID_0518	1236	-	gattttaATCATtgactgc	bZIP; Homeodomain; HD-ZIP	AT1G30490;AT1G52150;AT2G34710;AT4G32880;AT5G60690
DUH004390.1	TFmatrixID_0533	658	+	gtaCGTCAggg	bZIP	AT1G08320;AT1G68640;AT5G06839;AT5G65210
DUH004390.1	TFmatrixID_0534	1247	-	TTGACtgcgaa	WRKY	AT1G13960;AT2G03340;AT2G04880;AT2G37260;AT3G01080;AT4G12020;AT4G26440;AT4G26640;AT4G30935;AT5G07100
DUH004390.1	TFmatrixID_0542	1236	-	gattttaATCATtgactgc	bZIP; Homeodomain; HD-ZIP	AT1G30490;AT1G52150;AT2G34710;AT4G32880;AT5G60690
DUH004390.1	TFmatrixID_0586	1543	-	tcACCTAgca	Myb/SANT; MYB	AT5G49330
DUH004390.1	TFmatrixID_0588	1543	-	tcACCTAgca	MYB	AT5G12870
DUH004390.1	TFmatrixID_0590	42	+	ccgtAACGGg	MYB	AT1G17950
DUH004390.1	TFmatrixID_0609	1125	+	aatATATCta	MYB-related	AT5G17300
DUH004390.1	TFmatrixID_0620	659	+	taCGTCAggg	bZIP	AT5G06950
DUH004390.1	TFmatrixID_0638	1883	+	agAAAGAgaa	Dof	AT5G65590
DUH004390.1	TF_motif_seq_0019	1225	-	ggataCGTGG	bZIP	AT3G54620;AT4G02640
DUH004390.1	TF_motif_seq_0237	195	-	AATCA	GATA; tify	AT1G51600;AT2G45050;AT3G06740;AT3G16870;AT3G21175;AT3G24050;AT3G54810;AT3G60530;AT4G17570;AT4G24470;AT4G26150;AT4G32890;AT4G34680;AT5G25830;AT5G26930;AT5G56860;AT5G66320;AT2G18380;AT3G50870;AT4G36620
DUH004390.1	TF_motif_seq_0237	231	-	AATCT	GATA; tify	AT1G51600;AT2G45050;AT3G06740;AT3G16870;AT3G21175;AT3G24050;AT3G54810;AT3G60530;AT4G17570;AT4G24470;AT4G26150;AT4G32890;AT4G34680;AT5G25830;AT5G26930;AT5G56860;AT5G66320;AT2G18380;AT3G50870;AT4G36620
DUH004390.1	TF_motif_seq_0237	261	-	CATCA	GATA; tify	AT1G51600;AT2G45050;AT3G06740;AT3G16870;AT3G21175;AT3G24050;AT3G54810;AT3G60530;AT4G17570;AT4G24470;AT4G26150;AT4G32890;AT4G34680;AT5G25830;AT5G26930;AT5G56860;AT5G66320;AT2G18380;AT3G50870;AT4G36620
DUH004390.1	TF_motif_seq_0237	264	-	CATCC	GATA; tify	AT1G51600;AT2G45050;AT3G06740;AT3G16870;AT3G21175;AT3G24050;AT3G54810;AT3G60530;AT4G17570;AT4G24470;AT4G26150;AT4G32890;AT4G34680;AT5G25830;AT5G26930;AT5G56860;AT5G66320;AT2G18380;AT3G50870;AT4G36620
DUH004390.1	TF_motif_seq_0237	284	-	AATCC	GATA; tify	AT1G51600;AT2G45050;AT3G06740;AT3G16870;AT3G21175;AT3G24050;AT3G54810;AT3G60530;AT4G17570;AT4G24470;AT4G26150;AT4G32890;AT4G34680;AT5G25830;AT5G26930;AT5G56860;AT5G66320;AT2G18380;AT3G50870;AT4G36620
DUH004390.1	TF_motif_seq_0237	313	-	CATCG	GATA; tify	AT1G51600;AT2G45050;AT3G06740;AT3G16870;AT3G21175;AT3G24050;AT3G54810;AT3G60530;AT4G17570;AT4G24470;AT4G26150;AT4G32890;AT4G34680;AT5G25830;AT5G26930;AT5G56860;AT5G66320;AT2G18380;AT3G50870;AT4G36620
DUH004390.1	TF_motif_seq_0237	368	-	AATCC	GATA; tify	AT1G51600;AT2G45050;AT3G06740;AT3G16870;AT3G21175;AT3G24050;AT3G54810;AT3G60530;AT4G17570;AT4G24470;AT4G26150;AT4G32890;AT4G34680;AT5G25830;AT5G26930;AT5G56860;AT5G66320;AT2G18380;AT3G50870;AT4G36620
DUH004390.1	TF_motif_seq_0237	393	+	AGATT	GATA; tify	AT1G51600;AT2G45050;AT3G06740;AT3G16870;AT3G21175;AT3G24050;AT3G54810;AT3G60530;AT4G17570;AT4G24470;AT4G26150;AT4G32890;AT4G34680;AT5G25830;AT5G26930;AT5G56860;AT5G66320;AT2G18380;AT3G50870;AT4G36620
DUH004390.1	TF_motif_seq_0237	449	+	CGATT	GATA; tify	AT1G51600;AT2G45050;AT3G06740;AT3G16870;AT3G21175;AT3G24050;AT3G54810;AT3G60530;AT4G17570;AT4G24470;AT4G26150;AT4G32890;AT4G34680;AT5G25830;AT5G26930;AT5G56860;AT5G66320;AT2G18380;AT3G50870;AT4G36620
DUH004390.1	TF_motif_seq_0237	606	+	CGATG	GATA; tify	AT1G51600;AT2G45050;AT3G06740;AT3G16870;AT3G21175;AT3G24050;AT3G54810;AT3G60530;AT4G17570;AT4G24470;AT4G26150;AT4G32890;AT4G34680;AT5G25830;AT5G26930;AT5G56860;AT5G66320;AT2G18380;AT3G50870;AT4G36620
DUH004390.1	TF_motif_seq_0237	626	+	TGATC	GATA; tify	AT1G51600;AT2G45050;AT3G06740;AT3G16870;AT3G21175;AT3G24050;AT3G54810;AT3G60530;AT4G17570;AT4G24470;AT4G26150;AT4G32890;AT4G34680;AT5G25830;AT5G26930;AT5G56860;AT5G66320;AT2G18380;AT3G50870;AT4G36620
DUH004390.1	TF_motif_seq_0237	627	-	GATCG	GATA; tify	AT1G51600;AT2G45050;AT3G06740;AT3G16870;AT3G21175;AT3G24050;AT3G54810;AT3G60530;AT4G17570;AT4G24470;AT4G26150;AT4G32890;AT4G34680;AT5G25830;AT5G26930;AT5G56860;AT5G66320;AT2G18380;AT3G50870;AT4G36620
DUH004390.1	TF_motif_seq_0237	638	+	GGATC	GATA; tify	AT1G51600;AT2G45050;AT3G06740;AT3G16870;AT3G21175;AT3G24050;AT3G54810;AT3G60530;AT4G17570;AT4G24470;AT4G26150;AT4G32890;AT4G34680;AT5G25830;AT5G26930;AT5G56860;AT5G66320;AT2G18380;AT3G50870;AT4G36620
DUH004390.1	TF_motif_seq_0237	639	-	GATCG	GATA; tify	AT1G51600;AT2G45050;AT3G06740;AT3G16870;AT3G21175;AT3G24050;AT3G54810;AT3G60530;AT4G17570;AT4G24470;AT4G26150;AT4G32890;AT4G34680;AT5G25830;AT5G26930;AT5G56860;AT5G66320;AT2G18380;AT3G50870;AT4G36620
DUH004390.1	TF_motif_seq_0237	702	+	CGATT	GATA; tify	AT1G51600;AT2G45050;AT3G06740;AT3G16870;AT3G21175;AT3G24050;AT3G54810;AT3G60530;AT4G17570;AT4G24470;AT4G26150;AT4G32890;AT4G34680;AT5G25830;AT5G26930;AT5G56860;AT5G66320;AT2G18380;AT3G50870;AT4G36620
DUH004390.1	TF_motif_seq_0237	709	+	TGATG	GATA; tify	AT1G51600;AT2G45050;AT3G06740;AT3G16870;AT3G21175;AT3G24050;AT3G54810;AT3G60530;AT4G17570;AT4G24470;AT4G26150;AT4G32890;AT4G34680;AT5G25830;AT5G26930;AT5G56860;AT5G66320;AT2G18380;AT3G50870;AT4G36620
DUH004390.1	TF_motif_seq_0237	775	+	GGATT	GATA; tify	AT1G51600;AT2G45050;AT3G06740;AT3G16870;AT3G21175;AT3G24050;AT3G54810;AT3G60530;AT4G17570;AT4G24470;AT4G26150;AT4G32890;AT4G34680;AT5G25830;AT5G26930;AT5G56860;AT5G66320;AT2G18380;AT3G50870;AT4G36620
DUH004390.1	TF_motif_seq_0237	781	+	TGATT	GATA; tify	AT1G51600;AT2G45050;AT3G06740;AT3G16870;AT3G21175;AT3G24050;AT3G54810;AT3G60530;AT4G17570;AT4G24470;AT4G26150;AT4G32890;AT4G34680;AT5G25830;AT5G26930;AT5G56860;AT5G66320;AT2G18380;AT3G50870;AT4G36620
DUH004390.1	TF_motif_seq_0237	813	+	CGATT	GATA; tify	AT1G51600;AT2G45050;AT3G06740;AT3G16870;AT3G21175;AT3G24050;AT3G54810;AT3G60530;AT4G17570;AT4G24470;AT4G26150;AT4G32890;AT4G34680;AT5G25830;AT5G26930;AT5G56860;AT5G66320;AT2G18380;AT3G50870;AT4G36620
DUH004390.1	TF_motif_seq_0237	819	+	AGATG	GATA; tify	AT1G51600;AT2G45050;AT3G06740;AT3G16870;AT3G21175;AT3G24050;AT3G54810;AT3G60530;AT4G17570;AT4G24470;AT4G26150;AT4G32890;AT4G34680;AT5G25830;AT5G26930;AT5G56860;AT5G66320;AT2G18380;AT3G50870;AT4G36620
DUH004390.1	TF_motif_seq_0237	848	+	GGATT	GATA; tify	AT1G51600;AT2G45050;AT3G06740;AT3G16870;AT3G21175;AT3G24050;AT3G54810;AT3G60530;AT4G17570;AT4G24470;AT4G26150;AT4G32890;AT4G34680;AT5G25830;AT5G26930;AT5G56860;AT5G66320;AT2G18380;AT3G50870;AT4G36620
DUH004390.1	TF_motif_seq_0237	855	+	TGATT	GATA; tify	AT1G51600;AT2G45050;AT3G06740;AT3G16870;AT3G21175;AT3G24050;AT3G54810;AT3G60530;AT4G17570;AT4G24470;AT4G26150;AT4G32890;AT4G34680;AT5G25830;AT5G26930;AT5G56860;AT5G66320;AT2G18380;AT3G50870;AT4G36620
DUH004390.1	TF_motif_seq_0237	872	-	AATCG	GATA; tify	AT1G51600;AT2G45050;AT3G06740;AT3G16870;AT3G21175;AT3G24050;AT3G54810;AT3G60530;AT4G17570;AT4G24470;AT4G26150;AT4G32890;AT4G34680;AT5G25830;AT5G26930;AT5G56860;AT5G66320;AT2G18380;AT3G50870;AT4G36620
DUH004390.1	TF_motif_seq_0237	915	+	GGATT	GATA; tify	AT1G51600;AT2G45050;AT3G06740;AT3G16870;AT3G21175;AT3G24050;AT3G54810;AT3G60530;AT4G17570;AT4G24470;AT4G26150;AT4G32890;AT4G34680;AT5G25830;AT5G26930;AT5G56860;AT5G66320;AT2G18380;AT3G50870;AT4G36620
DUH004390.1	TF_motif_seq_0237	974	+	TGATT	GATA; tify	AT1G51600;AT2G45050;AT3G06740;AT3G16870;AT3G21175;AT3G24050;AT3G54810;AT3G60530;AT4G17570;AT4G24470;AT4G26150;AT4G32890;AT4G34680;AT5G25830;AT5G26930;AT5G56860;AT5G66320;AT2G18380;AT3G50870;AT4G36620
DUH004390.1	TF_motif_seq_0237	1001	+	TGATT	GATA; tify	AT1G51600;AT2G45050;AT3G06740;AT3G16870;AT3G21175;AT3G24050;AT3G54810;AT3G60530;AT4G17570;AT4G24470;AT4G26150;AT4G32890;AT4G34680;AT5G25830;AT5G26930;AT5G56860;AT5G66320;AT2G18380;AT3G50870;AT4G36620
DUH004390.1	TF_motif_seq_0237	1014	-	AATCC	GATA; tify	AT1G51600;AT2G45050;AT3G06740;AT3G16870;AT3G21175;AT3G24050;AT3G54810;AT3G60530;AT4G17570;AT4G24470;AT4G26150;AT4G32890;AT4G34680;AT5G25830;AT5G26930;AT5G56860;AT5G66320;AT2G18380;AT3G50870;AT4G36620
DUH004390.1	TF_motif_seq_0237	1030	+	GGATT	GATA; tify	AT1G51600;AT2G45050;AT3G06740;AT3G16870;AT3G21175;AT3G24050;AT3G54810;AT3G60530;AT4G17570;AT4G24470;AT4G26150;AT4G32890;AT4G34680;AT5G25830;AT5G26930;AT5G56860;AT5G66320;AT2G18380;AT3G50870;AT4G36620
DUH004390.1	TF_motif_seq_0237	1060	+	AGATC	GATA; tify	AT1G51600;AT2G45050;AT3G06740;AT3G16870;AT3G21175;AT3G24050;AT3G54810;AT3G60530;AT4G17570;AT4G24470;AT4G26150;AT4G32890;AT4G34680;AT5G25830;AT5G26930;AT5G56860;AT5G66320;AT2G18380;AT3G50870;AT4G36620
DUH004390.1	TF_motif_seq_0237	1061	-	GATCC	GATA; tify	AT1G51600;AT2G45050;AT3G06740;AT3G16870;AT3G21175;AT3G24050;AT3G54810;AT3G60530;AT4G17570;AT4G24470;AT4G26150;AT4G32890;AT4G34680;AT5G25830;AT5G26930;AT5G56860;AT5G66320;AT2G18380;AT3G50870;AT4G36620
DUH004390.1	TF_motif_seq_0237	1129	-	TATCT	GATA; tify	AT1G51600;AT2G45050;AT3G06740;AT3G16870;AT3G21175;AT3G24050;AT3G54810;AT3G60530;AT4G17570;AT4G24470;AT4G26150;AT4G32890;AT4G34680;AT5G25830;AT5G26930;AT5G56860;AT5G66320;AT2G18380;AT3G50870;AT4G36620
DUH004390.1	TF_motif_seq_0237	1133	-	TATCT	GATA; tify	AT1G51600;AT2G45050;AT3G06740;AT3G16870;AT3G21175;AT3G24050;AT3G54810;AT3G60530;AT4G17570;AT4G24470;AT4G26150;AT4G32890;AT4G34680;AT5G25830;AT5G26930;AT5G56860;AT5G66320;AT2G18380;AT3G50870;AT4G36620
DUH004390.1	TF_motif_seq_0237	1193	-	AATCC	GATA; tify	AT1G51600;AT2G45050;AT3G06740;AT3G16870;AT3G21175;AT3G24050;AT3G54810;AT3G60530;AT4G17570;AT4G24470;AT4G26150;AT4G32890;AT4G34680;AT5G25830;AT5G26930;AT5G56860;AT5G66320;AT2G18380;AT3G50870;AT4G36620
DUH004390.1	TF_motif_seq_0237	1225	+	GGATA	GATA; tify	AT1G51600;AT2G45050;AT3G06740;AT3G16870;AT3G21175;AT3G24050;AT3G54810;AT3G60530;AT4G17570;AT4G24470;AT4G26150;AT4G32890;AT4G34680;AT5G25830;AT5G26930;AT5G56860;AT5G66320;AT2G18380;AT3G50870;AT4G36620
DUH004390.1	TF_motif_seq_0237	1235	+	TGATT	GATA; tify	AT1G51600;AT2G45050;AT3G06740;AT3G16870;AT3G21175;AT3G24050;AT3G54810;AT3G60530;AT4G17570;AT4G24470;AT4G26150;AT4G32890;AT4G34680;AT5G25830;AT5G26930;AT5G56860;AT5G66320;AT2G18380;AT3G50870;AT4G36620
DUH004390.1	TF_motif_seq_0237	1242	-	AATCA	GATA; tify	AT1G51600;AT2G45050;AT3G06740;AT3G16870;AT3G21175;AT3G24050;AT3G54810;AT3G60530;AT4G17570;AT4G24470;AT4G26150;AT4G32890;AT4G34680;AT5G25830;AT5G26930;AT5G56860;AT5G66320;AT2G18380;AT3G50870;AT4G36620
DUH004390.1	TF_motif_seq_0237	1329	+	GGATA	GATA; tify	AT1G51600;AT2G45050;AT3G06740;AT3G16870;AT3G21175;AT3G24050;AT3G54810;AT3G60530;AT4G17570;AT4G24470;AT4G26150;AT4G32890;AT4G34680;AT5G25830;AT5G26930;AT5G56860;AT5G66320;AT2G18380;AT3G50870;AT4G36620
DUH004390.1	TF_motif_seq_0237	1332	-	TATCA	GATA; tify	AT1G51600;AT2G45050;AT3G06740;AT3G16870;AT3G21175;AT3G24050;AT3G54810;AT3G60530;AT4G17570;AT4G24470;AT4G26150;AT4G32890;AT4G34680;AT5G25830;AT5G26930;AT5G56860;AT5G66320;AT2G18380;AT3G50870;AT4G36620
DUH004390.1	TF_motif_seq_0237	1366	+	CGATT	GATA; tify	AT1G51600;AT2G45050;AT3G06740;AT3G16870;AT3G21175;AT3G24050;AT3G54810;AT3G60530;AT4G17570;AT4G24470;AT4G26150;AT4G32890;AT4G34680;AT5G25830;AT5G26930;AT5G56860;AT5G66320;AT2G18380;AT3G50870;AT4G36620
DUH004390.1	TF_motif_seq_0237	1383	+	GGATG	GATA; tify	AT1G51600;AT2G45050;AT3G06740;AT3G16870;AT3G21175;AT3G24050;AT3G54810;AT3G60530;AT4G17570;AT4G24470;AT4G26150;AT4G32890;AT4G34680;AT5G25830;AT5G26930;AT5G56860;AT5G66320;AT2G18380;AT3G50870;AT4G36620
DUH004390.1	TF_motif_seq_0237	1417	-	TATCC	GATA; tify	AT1G51600;AT2G45050;AT3G06740;AT3G16870;AT3G21175;AT3G24050;AT3G54810;AT3G60530;AT4G17570;AT4G24470;AT4G26150;AT4G32890;AT4G34680;AT5G25830;AT5G26930;AT5G56860;AT5G66320;AT2G18380;AT3G50870;AT4G36620
DUH004390.1	TF_motif_seq_0237	1428	-	CATCA	GATA; tify	AT1G51600;AT2G45050;AT3G06740;AT3G16870;AT3G21175;AT3G24050;AT3G54810;AT3G60530;AT4G17570;AT4G24470;AT4G26150;AT4G32890;AT4G34680;AT5G25830;AT5G26930;AT5G56860;AT5G66320;AT2G18380;AT3G50870;AT4G36620
DUH004390.1	TF_motif_seq_0237	1437	+	GGATC	GATA; tify	AT1G51600;AT2G45050;AT3G06740;AT3G16870;AT3G21175;AT3G24050;AT3G54810;AT3G60530;AT4G17570;AT4G24470;AT4G26150;AT4G32890;AT4G34680;AT5G25830;AT5G26930;AT5G56860;AT5G66320;AT2G18380;AT3G50870;AT4G36620
DUH004390.1	TF_motif_seq_0237	1438	-	GATCT	GATA; tify	AT1G51600;AT2G45050;AT3G06740;AT3G16870;AT3G21175;AT3G24050;AT3G54810;AT3G60530;AT4G17570;AT4G24470;AT4G26150;AT4G32890;AT4G34680;AT5G25830;AT5G26930;AT5G56860;AT5G66320;AT2G18380;AT3G50870;AT4G36620
DUH004390.1	TF_motif_seq_0237	1520	-	CATCT	GATA; tify	AT1G51600;AT2G45050;AT3G06740;AT3G16870;AT3G21175;AT3G24050;AT3G54810;AT3G60530;AT4G17570;AT4G24470;AT4G26150;AT4G32890;AT4G34680;AT5G25830;AT5G26930;AT5G56860;AT5G66320;AT2G18380;AT3G50870;AT4G36620
DUH004390.1	TF_motif_seq_0237	1572	+	TGATT	GATA; tify	AT1G51600;AT2G45050;AT3G06740;AT3G16870;AT3G21175;AT3G24050;AT3G54810;AT3G60530;AT4G17570;AT4G24470;AT4G26150;AT4G32890;AT4G34680;AT5G25830;AT5G26930;AT5G56860;AT5G66320;AT2G18380;AT3G50870;AT4G36620
DUH004390.1	TF_motif_seq_0237	1582	+	CGATT	GATA; tify	AT1G51600;AT2G45050;AT3G06740;AT3G16870;AT3G21175;AT3G24050;AT3G54810;AT3G60530;AT4G17570;AT4G24470;AT4G26150;AT4G32890;AT4G34680;AT5G25830;AT5G26930;AT5G56860;AT5G66320;AT2G18380;AT3G50870;AT4G36620
DUH004390.1	TF_motif_seq_0237	1594	-	CATCT	GATA; tify	AT1G51600;AT2G45050;AT3G06740;AT3G16870;AT3G21175;AT3G24050;AT3G54810;AT3G60530;AT4G17570;AT4G24470;AT4G26150;AT4G32890;AT4G34680;AT5G25830;AT5G26930;AT5G56860;AT5G66320;AT2G18380;AT3G50870;AT4G36620
DUH004390.1	TF_motif_seq_0237	1652	-	CATCA	GATA; tify	AT1G51600;AT2G45050;AT3G06740;AT3G16870;AT3G21175;AT3G24050;AT3G54810;AT3G60530;AT4G17570;AT4G24470;AT4G26150;AT4G32890;AT4G34680;AT5G25830;AT5G26930;AT5G56860;AT5G66320;AT2G18380;AT3G50870;AT4G36620
DUH004390.1	TF_motif_seq_0237	1671	+	AGATT	GATA; tify	AT1G51600;AT2G45050;AT3G06740;AT3G16870;AT3G21175;AT3G24050;AT3G54810;AT3G60530;AT4G17570;AT4G24470;AT4G26150;AT4G32890;AT4G34680;AT5G25830;AT5G26930;AT5G56860;AT5G66320;AT2G18380;AT3G50870;AT4G36620
DUH004390.1	TF_motif_seq_0237	1678	+	TGATT	GATA; tify	AT1G51600;AT2G45050;AT3G06740;AT3G16870;AT3G21175;AT3G24050;AT3G54810;AT3G60530;AT4G17570;AT4G24470;AT4G26150;AT4G32890;AT4G34680;AT5G25830;AT5G26930;AT5G56860;AT5G66320;AT2G18380;AT3G50870;AT4G36620
DUH004390.1	TF_motif_seq_0237	1825	+	GGATA	GATA; tify	AT1G51600;AT2G45050;AT3G06740;AT3G16870;AT3G21175;AT3G24050;AT3G54810;AT3G60530;AT4G17570;AT4G24470;AT4G26150;AT4G32890;AT4G34680;AT5G25830;AT5G26930;AT5G56860;AT5G66320;AT2G18380;AT3G50870;AT4G36620
DUH004390.1	TF_motif_seq_0237	1944	+	CGATT	GATA; tify	AT1G51600;AT2G45050;AT3G06740;AT3G16870;AT3G21175;AT3G24050;AT3G54810;AT3G60530;AT4G17570;AT4G24470;AT4G26150;AT4G32890;AT4G34680;AT5G25830;AT5G26930;AT5G56860;AT5G66320;AT2G18380;AT3G50870;AT4G36620
DUH004390.1	TF_motif_seq_0237	1964	+	TGATA	GATA; tify	AT1G51600;AT2G45050;AT3G06740;AT3G16870;AT3G21175;AT3G24050;AT3G54810;AT3G60530;AT4G17570;AT4G24470;AT4G26150;AT4G32890;AT4G34680;AT5G25830;AT5G26930;AT5G56860;AT5G66320;AT2G18380;AT3G50870;AT4G36620
DUH004390.1	TF_motif_seq_0237	1971	+	TGATT	GATA; tify	AT1G51600;AT2G45050;AT3G06740;AT3G16870;AT3G21175;AT3G24050;AT3G54810;AT3G60530;AT4G17570;AT4G24470;AT4G26150;AT4G32890;AT4G34680;AT5G25830;AT5G26930;AT5G56860;AT5G66320;AT2G18380;AT3G50870;AT4G36620
DUH004390.1	TF_motif_seq_0239	17	+	AAGGG	Dof	AT1G29160;AT1G64620;AT2G37590;AT3G21270;AT3G45610;AT3G47500;AT4G38000;AT5G39660;AT5G60200;AT5G60850;AT5G62940;AT2G46590;AT1G07640;AT1G21340;AT1G26790;AT1G47655;AT1G51700;AT1G69570;AT2G28510;AT2G28810;AT2G34140;AT3G50410;AT3G55370;AT3G61850;AT4G00940;AT4G21050;AT4G21080;AT4G24060;AT5G02460;AT5G62430;AT5G65590;AT5G66940
DUH004390.1	TF_motif_seq_0239	66	-	TCCTT	Dof	AT1G29160;AT1G64620;AT2G37590;AT3G21270;AT3G45610;AT3G47500;AT4G38000;AT5G39660;AT5G60200;AT5G60850;AT5G62940;AT2G46590;AT1G07640;AT1G21340;AT1G26790;AT1G47655;AT1G51700;AT1G69570;AT2G28510;AT2G28810;AT2G34140;AT3G50410;AT3G55370;AT3G61850;AT4G00940;AT4G21050;AT4G21080;AT4G24060;AT5G02460;AT5G62430;AT5G65590;AT5G66940
DUH004390.1	TF_motif_seq_0239	67	-	CCTTT	Dof	AT1G29160;AT1G64620;AT2G37590;AT3G21270;AT3G45610;AT3G47500;AT4G38000;AT5G39660;AT5G60200;AT5G60850;AT5G62940;AT2G46590;AT1G07640;AT1G21340;AT1G26790;AT1G47655;AT1G51700;AT1G69570;AT2G28510;AT2G28810;AT2G34140;AT3G50410;AT3G55370;AT3G61850;AT4G00940;AT4G21050;AT4G21080;AT4G24060;AT5G02460;AT5G62430;AT5G65590;AT5G66940
DUH004390.1	TF_motif_seq_0239	79	-	TCTTT	Dof	AT1G29160;AT1G64620;AT2G37590;AT3G21270;AT3G45610;AT3G47500;AT4G38000;AT5G39660;AT5G60200;AT5G60850;AT5G62940;AT2G46590;AT1G07640;AT1G21340;AT1G26790;AT1G47655;AT1G51700;AT1G69570;AT2G28510;AT2G28810;AT2G34140;AT3G50410;AT3G55370;AT3G61850;AT4G00940;AT4G21050;AT4G21080;AT4G24060;AT5G02460;AT5G62430;AT5G65590;AT5G66940
DUH004390.1	TF_motif_seq_0239	91	-	GCTTT	Dof	AT1G29160;AT1G64620;AT2G37590;AT3G21270;AT3G45610;AT3G47500;AT4G38000;AT5G39660;AT5G60200;AT5G60850;AT5G62940;AT2G46590;AT1G07640;AT1G21340;AT1G26790;AT1G47655;AT1G51700;AT1G69570;AT2G28510;AT2G28810;AT2G34140;AT3G50410;AT3G55370;AT3G61850;AT4G00940;AT4G21050;AT4G21080;AT4G24060;AT5G02460;AT5G62430;AT5G65590;AT5G66940
DUH004390.1	TF_motif_seq_0239	201	+	AAAGC	Dof	AT1G29160;AT1G64620;AT2G37590;AT3G21270;AT3G45610;AT3G47500;AT4G38000;AT5G39660;AT5G60200;AT5G60850;AT5G62940;AT2G46590;AT1G07640;AT1G21340;AT1G26790;AT1G47655;AT1G51700;AT1G69570;AT2G28510;AT2G28810;AT2G34140;AT3G50410;AT3G55370;AT3G61850;AT4G00940;AT4G21050;AT4G21080;AT4G24060;AT5G02460;AT5G62430;AT5G65590;AT5G66940
DUH004390.1	TF_motif_seq_0239	295	-	TCCTT	Dof	AT1G29160;AT1G64620;AT2G37590;AT3G21270;AT3G45610;AT3G47500;AT4G38000;AT5G39660;AT5G60200;AT5G60850;AT5G62940;AT2G46590;AT1G07640;AT1G21340;AT1G26790;AT1G47655;AT1G51700;AT1G69570;AT2G28510;AT2G28810;AT2G34140;AT3G50410;AT3G55370;AT3G61850;AT4G00940;AT4G21050;AT4G21080;AT4G24060;AT5G02460;AT5G62430;AT5G65590;AT5G66940
DUH004390.1	TF_motif_seq_0239	473	-	TCCTT	Dof	AT1G29160;AT1G64620;AT2G37590;AT3G21270;AT3G45610;AT3G47500;AT4G38000;AT5G39660;AT5G60200;AT5G60850;AT5G62940;AT2G46590;AT1G07640;AT1G21340;AT1G26790;AT1G47655;AT1G51700;AT1G69570;AT2G28510;AT2G28810;AT2G34140;AT3G50410;AT3G55370;AT3G61850;AT4G00940;AT4G21050;AT4G21080;AT4G24060;AT5G02460;AT5G62430;AT5G65590;AT5G66940
DUH004390.1	TF_motif_seq_0239	547	-	TCTTT	Dof	AT1G29160;AT1G64620;AT2G37590;AT3G21270;AT3G45610;AT3G47500;AT4G38000;AT5G39660;AT5G60200;AT5G60850;AT5G62940;AT2G46590;AT1G07640;AT1G21340;AT1G26790;AT1G47655;AT1G51700;AT1G69570;AT2G28510;AT2G28810;AT2G34140;AT3G50410;AT3G55370;AT3G61850;AT4G00940;AT4G21050;AT4G21080;AT4G24060;AT5G02460;AT5G62430;AT5G65590;AT5G66940
DUH004390.1	TF_motif_seq_0239	578	+	AAAGC	Dof	AT1G29160;AT1G64620;AT2G37590;AT3G21270;AT3G45610;AT3G47500;AT4G38000;AT5G39660;AT5G60200;AT5G60850;AT5G62940;AT2G46590;AT1G07640;AT1G21340;AT1G26790;AT1G47655;AT1G51700;AT1G69570;AT2G28510;AT2G28810;AT2G34140;AT3G50410;AT3G55370;AT3G61850;AT4G00940;AT4G21050;AT4G21080;AT4G24060;AT5G02460;AT5G62430;AT5G65590;AT5G66940
DUH004390.1	TF_motif_seq_0239	593	+	AAGGC	Dof	AT1G29160;AT1G64620;AT2G37590;AT3G21270;AT3G45610;AT3G47500;AT4G38000;AT5G39660;AT5G60200;AT5G60850;AT5G62940;AT2G46590;AT1G07640;AT1G21340;AT1G26790;AT1G47655;AT1G51700;AT1G69570;AT2G28510;AT2G28810;AT2G34140;AT3G50410;AT3G55370;AT3G61850;AT4G00940;AT4G21050;AT4G21080;AT4G24060;AT5G02460;AT5G62430;AT5G65590;AT5G66940
DUH004390.1	TF_motif_seq_0239	600	-	GCCTT	Dof	AT1G29160;AT1G64620;AT2G37590;AT3G21270;AT3G45610;AT3G47500;AT4G38000;AT5G39660;AT5G60200;AT5G60850;AT5G62940;AT2G46590;AT1G07640;AT1G21340;AT1G26790;AT1G47655;AT1G51700;AT1G69570;AT2G28510;AT2G28810;AT2G34140;AT3G50410;AT3G55370;AT3G61850;AT4G00940;AT4G21050;AT4G21080;AT4G24060;AT5G02460;AT5G62430;AT5G65590;AT5G66940
DUH004390.1	TF_motif_seq_0239	655	+	AAGGT	Dof	AT1G29160;AT1G64620;AT2G37590;AT3G21270;AT3G45610;AT3G47500;AT4G38000;AT5G39660;AT5G60200;AT5G60850;AT5G62940;AT2G46590;AT1G07640;AT1G21340;AT1G26790;AT1G47655;AT1G51700;AT1G69570;AT2G28510;AT2G28810;AT2G34140;AT3G50410;AT3G55370;AT3G61850;AT4G00940;AT4G21050;AT4G21080;AT4G24060;AT5G02460;AT5G62430;AT5G65590;AT5G66940
DUH004390.1	TF_motif_seq_0239	691	+	AAGGT	Dof	AT1G29160;AT1G64620;AT2G37590;AT3G21270;AT3G45610;AT3G47500;AT4G38000;AT5G39660;AT5G60200;AT5G60850;AT5G62940;AT2G46590;AT1G07640;AT1G21340;AT1G26790;AT1G47655;AT1G51700;AT1G69570;AT2G28510;AT2G28810;AT2G34140;AT3G50410;AT3G55370;AT3G61850;AT4G00940;AT4G21050;AT4G21080;AT4G24060;AT5G02460;AT5G62430;AT5G65590;AT5G66940
DUH004390.1	TF_motif_seq_0239	713	-	GCTTT	Dof	AT1G29160;AT1G64620;AT2G37590;AT3G21270;AT3G45610;AT3G47500;AT4G38000;AT5G39660;AT5G60200;AT5G60850;AT5G62940;AT2G46590;AT1G07640;AT1G21340;AT1G26790;AT1G47655;AT1G51700;AT1G69570;AT2G28510;AT2G28810;AT2G34140;AT3G50410;AT3G55370;AT3G61850;AT4G00940;AT4G21050;AT4G21080;AT4G24060;AT5G02460;AT5G62430;AT5G65590;AT5G66940
DUH004390.1	TF_motif_seq_0239	733	-	GCTTT	Dof	AT1G29160;AT1G64620;AT2G37590;AT3G21270;AT3G45610;AT3G47500;AT4G38000;AT5G39660;AT5G60200;AT5G60850;AT5G62940;AT2G46590;AT1G07640;AT1G21340;AT1G26790;AT1G47655;AT1G51700;AT1G69570;AT2G28510;AT2G28810;AT2G34140;AT3G50410;AT3G55370;AT3G61850;AT4G00940;AT4G21050;AT4G21080;AT4G24060;AT5G02460;AT5G62430;AT5G65590;AT5G66940
DUH004390.1	TF_motif_seq_0239	741	+	AAGGT	Dof	AT1G29160;AT1G64620;AT2G37590;AT3G21270;AT3G45610;AT3G47500;AT4G38000;AT5G39660;AT5G60200;AT5G60850;AT5G62940;AT2G46590;AT1G07640;AT1G21340;AT1G26790;AT1G47655;AT1G51700;AT1G69570;AT2G28510;AT2G28810;AT2G34140;AT3G50410;AT3G55370;AT3G61850;AT4G00940;AT4G21050;AT4G21080;AT4G24060;AT5G02460;AT5G62430;AT5G65590;AT5G66940
DUH004390.1	TF_motif_seq_0239	786	+	AAAGG	Dof	AT1G29160;AT1G64620;AT2G37590;AT3G21270;AT3G45610;AT3G47500;AT4G38000;AT5G39660;AT5G60200;AT5G60850;AT5G62940;AT2G46590;AT1G07640;AT1G21340;AT1G26790;AT1G47655;AT1G51700;AT1G69570;AT2G28510;AT2G28810;AT2G34140;AT3G50410;AT3G55370;AT3G61850;AT4G00940;AT4G21050;AT4G21080;AT4G24060;AT5G02460;AT5G62430;AT5G65590;AT5G66940
DUH004390.1	TF_motif_seq_0239	787	+	AAGGA	Dof	AT1G29160;AT1G64620;AT2G37590;AT3G21270;AT3G45610;AT3G47500;AT4G38000;AT5G39660;AT5G60200;AT5G60850;AT5G62940;AT2G46590;AT1G07640;AT1G21340;AT1G26790;AT1G47655;AT1G51700;AT1G69570;AT2G28510;AT2G28810;AT2G34140;AT3G50410;AT3G55370;AT3G61850;AT4G00940;AT4G21050;AT4G21080;AT4G24060;AT5G02460;AT5G62430;AT5G65590;AT5G66940
DUH004390.1	TF_motif_seq_0239	832	-	CCCTT	Dof	AT1G29160;AT1G64620;AT2G37590;AT3G21270;AT3G45610;AT3G47500;AT4G38000;AT5G39660;AT5G60200;AT5G60850;AT5G62940;AT2G46590;AT1G07640;AT1G21340;AT1G26790;AT1G47655;AT1G51700;AT1G69570;AT2G28510;AT2G28810;AT2G34140;AT3G50410;AT3G55370;AT3G61850;AT4G00940;AT4G21050;AT4G21080;AT4G24060;AT5G02460;AT5G62430;AT5G65590;AT5G66940
DUH004390.1	TF_motif_seq_0239	837	-	ACCTT	Dof	AT1G29160;AT1G64620;AT2G37590;AT3G21270;AT3G45610;AT3G47500;AT4G38000;AT5G39660;AT5G60200;AT5G60850;AT5G62940;AT2G46590;AT1G07640;AT1G21340;AT1G26790;AT1G47655;AT1G51700;AT1G69570;AT2G28510;AT2G28810;AT2G34140;AT3G50410;AT3G55370;AT3G61850;AT4G00940;AT4G21050;AT4G21080;AT4G24060;AT5G02460;AT5G62430;AT5G65590;AT5G66940
DUH004390.1	TF_motif_seq_0239	838	-	CCTTT	Dof	AT1G29160;AT1G64620;AT2G37590;AT3G21270;AT3G45610;AT3G47500;AT4G38000;AT5G39660;AT5G60200;AT5G60850;AT5G62940;AT2G46590;AT1G07640;AT1G21340;AT1G26790;AT1G47655;AT1G51700;AT1G69570;AT2G28510;AT2G28810;AT2G34140;AT3G50410;AT3G55370;AT3G61850;AT4G00940;AT4G21050;AT4G21080;AT4G24060;AT5G02460;AT5G62430;AT5G65590;AT5G66940
DUH004390.1	TF_motif_seq_0239	878	+	AAAGT	Dof	AT1G29160;AT1G64620;AT2G37590;AT3G21270;AT3G45610;AT3G47500;AT4G38000;AT5G39660;AT5G60200;AT5G60850;AT5G62940;AT2G46590;AT1G07640;AT1G21340;AT1G26790;AT1G47655;AT1G51700;AT1G69570;AT2G28510;AT2G28810;AT2G34140;AT3G50410;AT3G55370;AT3G61850;AT4G00940;AT4G21050;AT4G21080;AT4G24060;AT5G02460;AT5G62430;AT5G65590;AT5G66940
DUH004390.1	TF_motif_seq_0239	927	-	ACCTT	Dof	AT1G29160;AT1G64620;AT2G37590;AT3G21270;AT3G45610;AT3G47500;AT4G38000;AT5G39660;AT5G60200;AT5G60850;AT5G62940;AT2G46590;AT1G07640;AT1G21340;AT1G26790;AT1G47655;AT1G51700;AT1G69570;AT2G28510;AT2G28810;AT2G34140;AT3G50410;AT3G55370;AT3G61850;AT4G00940;AT4G21050;AT4G21080;AT4G24060;AT5G02460;AT5G62430;AT5G65590;AT5G66940
DUH004390.1	TF_motif_seq_0239	1158	+	AAAGT	Dof	AT1G29160;AT1G64620;AT2G37590;AT3G21270;AT3G45610;AT3G47500;AT4G38000;AT5G39660;AT5G60200;AT5G60850;AT5G62940;AT2G46590;AT1G07640;AT1G21340;AT1G26790;AT1G47655;AT1G51700;AT1G69570;AT2G28510;AT2G28810;AT2G34140;AT3G50410;AT3G55370;AT3G61850;AT4G00940;AT4G21050;AT4G21080;AT4G24060;AT5G02460;AT5G62430;AT5G65590;AT5G66940
DUH004390.1	TF_motif_seq_0239	1314	-	CCCTT	Dof	AT1G29160;AT1G64620;AT2G37590;AT3G21270;AT3G45610;AT3G47500;AT4G38000;AT5G39660;AT5G60200;AT5G60850;AT5G62940;AT2G46590;AT1G07640;AT1G21340;AT1G26790;AT1G47655;AT1G51700;AT1G69570;AT2G28510;AT2G28810;AT2G34140;AT3G50410;AT3G55370;AT3G61850;AT4G00940;AT4G21050;AT4G21080;AT4G24060;AT5G02460;AT5G62430;AT5G65590;AT5G66940
DUH004390.1	TF_motif_seq_0239	1315	-	CCTTT	Dof	AT1G29160;AT1G64620;AT2G37590;AT3G21270;AT3G45610;AT3G47500;AT4G38000;AT5G39660;AT5G60200;AT5G60850;AT5G62940;AT2G46590;AT1G07640;AT1G21340;AT1G26790;AT1G47655;AT1G51700;AT1G69570;AT2G28510;AT2G28810;AT2G34140;AT3G50410;AT3G55370;AT3G61850;AT4G00940;AT4G21050;AT4G21080;AT4G24060;AT5G02460;AT5G62430;AT5G65590;AT5G66940
DUH004390.1	TF_motif_seq_0239	1326	+	AAAGG	Dof	AT1G29160;AT1G64620;AT2G37590;AT3G21270;AT3G45610;AT3G47500;AT4G38000;AT5G39660;AT5G60200;AT5G60850;AT5G62940;AT2G46590;AT1G07640;AT1G21340;AT1G26790;AT1G47655;AT1G51700;AT1G69570;AT2G28510;AT2G28810;AT2G34140;AT3G50410;AT3G55370;AT3G61850;AT4G00940;AT4G21050;AT4G21080;AT4G24060;AT5G02460;AT5G62430;AT5G65590;AT5G66940
DUH004390.1	TF_motif_seq_0239	1327	+	AAGGA	Dof	AT1G29160;AT1G64620;AT2G37590;AT3G21270;AT3G45610;AT3G47500;AT4G38000;AT5G39660;AT5G60200;AT5G60850;AT5G62940;AT2G46590;AT1G07640;AT1G21340;AT1G26790;AT1G47655;AT1G51700;AT1G69570;AT2G28510;AT2G28810;AT2G34140;AT3G50410;AT3G55370;AT3G61850;AT4G00940;AT4G21050;AT4G21080;AT4G24060;AT5G02460;AT5G62430;AT5G65590;AT5G66940
DUH004390.1	TF_motif_seq_0239	1400	+	AAAGA	Dof	AT1G29160;AT1G64620;AT2G37590;AT3G21270;AT3G45610;AT3G47500;AT4G38000;AT5G39660;AT5G60200;AT5G60850;AT5G62940;AT2G46590;AT1G07640;AT1G21340;AT1G26790;AT1G47655;AT1G51700;AT1G69570;AT2G28510;AT2G28810;AT2G34140;AT3G50410;AT3G55370;AT3G61850;AT4G00940;AT4G21050;AT4G21080;AT4G24060;AT5G02460;AT5G62430;AT5G65590;AT5G66940
DUH004390.1	TF_motif_seq_0239	1404	+	AAAGC	Dof	AT1G29160;AT1G64620;AT2G37590;AT3G21270;AT3G45610;AT3G47500;AT4G38000;AT5G39660;AT5G60200;AT5G60850;AT5G62940;AT2G46590;AT1G07640;AT1G21340;AT1G26790;AT1G47655;AT1G51700;AT1G69570;AT2G28510;AT2G28810;AT2G34140;AT3G50410;AT3G55370;AT3G61850;AT4G00940;AT4G21050;AT4G21080;AT4G24060;AT5G02460;AT5G62430;AT5G65590;AT5G66940
DUH004390.1	TF_motif_seq_0239	1420	-	CCCTT	Dof	AT1G29160;AT1G64620;AT2G37590;AT3G21270;AT3G45610;AT3G47500;AT4G38000;AT5G39660;AT5G60200;AT5G60850;AT5G62940;AT2G46590;AT1G07640;AT1G21340;AT1G26790;AT1G47655;AT1G51700;AT1G69570;AT2G28510;AT2G28810;AT2G34140;AT3G50410;AT3G55370;AT3G61850;AT4G00940;AT4G21050;AT4G21080;AT4G24060;AT5G02460;AT5G62430;AT5G65590;AT5G66940
DUH004390.1	TF_motif_seq_0239	1458	-	GCCTT	Dof	AT1G29160;AT1G64620;AT2G37590;AT3G21270;AT3G45610;AT3G47500;AT4G38000;AT5G39660;AT5G60200;AT5G60850;AT5G62940;AT2G46590;AT1G07640;AT1G21340;AT1G26790;AT1G47655;AT1G51700;AT1G69570;AT2G28510;AT2G28810;AT2G34140;AT3G50410;AT3G55370;AT3G61850;AT4G00940;AT4G21050;AT4G21080;AT4G24060;AT5G02460;AT5G62430;AT5G65590;AT5G66940
DUH004390.1	TF_motif_seq_0239	1459	-	CCTTT	Dof	AT1G29160;AT1G64620;AT2G37590;AT3G21270;AT3G45610;AT3G47500;AT4G38000;AT5G39660;AT5G60200;AT5G60850;AT5G62940;AT2G46590;AT1G07640;AT1G21340;AT1G26790;AT1G47655;AT1G51700;AT1G69570;AT2G28510;AT2G28810;AT2G34140;AT3G50410;AT3G55370;AT3G61850;AT4G00940;AT4G21050;AT4G21080;AT4G24060;AT5G02460;AT5G62430;AT5G65590;AT5G66940
DUH004390.1	TF_motif_seq_0239	1510	+	AAGGT	Dof	AT1G29160;AT1G64620;AT2G37590;AT3G21270;AT3G45610;AT3G47500;AT4G38000;AT5G39660;AT5G60200;AT5G60850;AT5G62940;AT2G46590;AT1G07640;AT1G21340;AT1G26790;AT1G47655;AT1G51700;AT1G69570;AT2G28510;AT2G28810;AT2G34140;AT3G50410;AT3G55370;AT3G61850;AT4G00940;AT4G21050;AT4G21080;AT4G24060;AT5G02460;AT5G62430;AT5G65590;AT5G66940
DUH004390.1	TF_motif_seq_0239	1553	+	AAAGT	Dof	AT1G29160;AT1G64620;AT2G37590;AT3G21270;AT3G45610;AT3G47500;AT4G38000;AT5G39660;AT5G60200;AT5G60850;AT5G62940;AT2G46590;AT1G07640;AT1G21340;AT1G26790;AT1G47655;AT1G51700;AT1G69570;AT2G28510;AT2G28810;AT2G34140;AT3G50410;AT3G55370;AT3G61850;AT4G00940;AT4G21050;AT4G21080;AT4G24060;AT5G02460;AT5G62430;AT5G65590;AT5G66940
DUH004390.1	TF_motif_seq_0239	1634	+	AAAGT	Dof	AT1G29160;AT1G64620;AT2G37590;AT3G21270;AT3G45610;AT3G47500;AT4G38000;AT5G39660;AT5G60200;AT5G60850;AT5G62940;AT2G46590;AT1G07640;AT1G21340;AT1G26790;AT1G47655;AT1G51700;AT1G69570;AT2G28510;AT2G28810;AT2G34140;AT3G50410;AT3G55370;AT3G61850;AT4G00940;AT4G21050;AT4G21080;AT4G24060;AT5G02460;AT5G62430;AT5G65590;AT5G66940
DUH004390.1	TF_motif_seq_0239	1645	+	AAAGG	Dof	AT1G29160;AT1G64620;AT2G37590;AT3G21270;AT3G45610;AT3G47500;AT4G38000;AT5G39660;AT5G60200;AT5G60850;AT5G62940;AT2G46590;AT1G07640;AT1G21340;AT1G26790;AT1G47655;AT1G51700;AT1G69570;AT2G28510;AT2G28810;AT2G34140;AT3G50410;AT3G55370;AT3G61850;AT4G00940;AT4G21050;AT4G21080;AT4G24060;AT5G02460;AT5G62430;AT5G65590;AT5G66940
DUH004390.1	TF_motif_seq_0239	1646	+	AAGGT	Dof	AT1G29160;AT1G64620;AT2G37590;AT3G21270;AT3G45610;AT3G47500;AT4G38000;AT5G39660;AT5G60200;AT5G60850;AT5G62940;AT2G46590;AT1G07640;AT1G21340;AT1G26790;AT1G47655;AT1G51700;AT1G69570;AT2G28510;AT2G28810;AT2G34140;AT3G50410;AT3G55370;AT3G61850;AT4G00940;AT4G21050;AT4G21080;AT4G24060;AT5G02460;AT5G62430;AT5G65590;AT5G66940
DUH004390.1	TF_motif_seq_0239	1663	-	GCTTT	Dof	AT1G29160;AT1G64620;AT2G37590;AT3G21270;AT3G45610;AT3G47500;AT4G38000;AT5G39660;AT5G60200;AT5G60850;AT5G62940;AT2G46590;AT1G07640;AT1G21340;AT1G26790;AT1G47655;AT1G51700;AT1G69570;AT2G28510;AT2G28810;AT2G34140;AT3G50410;AT3G55370;AT3G61850;AT4G00940;AT4G21050;AT4G21080;AT4G24060;AT5G02460;AT5G62430;AT5G65590;AT5G66940
DUH004390.1	TF_motif_seq_0239	1885	+	AAAGA	Dof	AT1G29160;AT1G64620;AT2G37590;AT3G21270;AT3G45610;AT3G47500;AT4G38000;AT5G39660;AT5G60200;AT5G60850;AT5G62940;AT2G46590;AT1G07640;AT1G21340;AT1G26790;AT1G47655;AT1G51700;AT1G69570;AT2G28510;AT2G28810;AT2G34140;AT3G50410;AT3G55370;AT3G61850;AT4G00940;AT4G21050;AT4G21080;AT4G24060;AT5G02460;AT5G62430;AT5G65590;AT5G66940
DUH004390.1	TF_motif_seq_0239	1891	+	AAAGT	Dof	AT1G29160;AT1G64620;AT2G37590;AT3G21270;AT3G45610;AT3G47500;AT4G38000;AT5G39660;AT5G60200;AT5G60850;AT5G62940;AT2G46590;AT1G07640;AT1G21340;AT1G26790;AT1G47655;AT1G51700;AT1G69570;AT2G28510;AT2G28810;AT2G34140;AT3G50410;AT3G55370;AT3G61850;AT4G00940;AT4G21050;AT4G21080;AT4G24060;AT5G02460;AT5G62430;AT5G65590;AT5G66940
DUH004390.1	TF_motif_seq_0239	1903	+	AAAGT	Dof	AT1G29160;AT1G64620;AT2G37590;AT3G21270;AT3G45610;AT3G47500;AT4G38000;AT5G39660;AT5G60200;AT5G60850;AT5G62940;AT2G46590;AT1G07640;AT1G21340;AT1G26790;AT1G47655;AT1G51700;AT1G69570;AT2G28510;AT2G28810;AT2G34140;AT3G50410;AT3G55370;AT3G61850;AT4G00940;AT4G21050;AT4G21080;AT4G24060;AT5G02460;AT5G62430;AT5G65590;AT5G66940
DUH004390.1	TF_motif_seq_0239	1983	-	ACCTT	Dof	AT1G29160;AT1G64620;AT2G37590;AT3G21270;AT3G45610;AT3G47500;AT4G38000;AT5G39660;AT5G60200;AT5G60850;AT5G62940;AT2G46590;AT1G07640;AT1G21340;AT1G26790;AT1G47655;AT1G51700;AT1G69570;AT2G28510;AT2G28810;AT2G34140;AT3G50410;AT3G55370;AT3G61850;AT4G00940;AT4G21050;AT4G21080;AT4G24060;AT5G02460;AT5G62430;AT5G65590;AT5G66940
DUH004390.1	TF_motif_seq_0240	25	-	CACGT	bZIP	AT3G54620;AT4G02640
DUH004390.1	TF_motif_seq_0240	26	+	ACGTA	bZIP	AT3G54620;AT4G02640
DUH004390.1	TF_motif_seq_0240	659	-	TACGT	bZIP	AT3G54620;AT4G02640
DUH004390.1	TF_motif_seq_0240	660	+	ACGTC	bZIP	AT3G54620;AT4G02640
DUH004390.1	TF_motif_seq_0240	1228	-	TACGT	bZIP	AT3G54620;AT4G02640
DUH004390.1	TF_motif_seq_0240	1229	+	ACGTG	bZIP	AT3G54620;AT4G02640
DUH004390.1	TF_motif_seq_0243	1128	-	ATATC	GATA; tify	AT1G51600;AT2G45050;AT3G06740;AT3G16870;AT3G21175;AT3G24050;AT3G54810;AT3G60530;AT4G17570;AT4G24470;AT4G26150;AT4G32890;AT4G34680;AT5G25830;AT5G26930;AT5G56860;AT5G66320;AT2G18380;AT3G50870;AT4G36620
DUH004390.1	TF_motif_seq_0243	1132	-	CTATC	GATA; tify	AT1G51600;AT2G45050;AT3G06740;AT3G16870;AT3G21175;AT3G24050;AT3G54810;AT3G60530;AT4G17570;AT4G24470;AT4G26150;AT4G32890;AT4G34680;AT5G25830;AT5G26930;AT5G56860;AT5G66320;AT2G18380;AT3G50870;AT4G36620
DUH004390.1	TF_motif_seq_0243	1226	+	GATAC	GATA; tify	AT1G51600;AT2G45050;AT3G06740;AT3G16870;AT3G21175;AT3G24050;AT3G54810;AT3G60530;AT4G17570;AT4G24470;AT4G26150;AT4G32890;AT4G34680;AT5G25830;AT5G26930;AT5G56860;AT5G66320;AT2G18380;AT3G50870;AT4G36620
DUH004390.1	TF_motif_seq_0243	1330	+	GATAT	GATA; tify	AT1G51600;AT2G45050;AT3G06740;AT3G16870;AT3G21175;AT3G24050;AT3G54810;AT3G60530;AT4G17570;AT4G24470;AT4G26150;AT4G32890;AT4G34680;AT5G25830;AT5G26930;AT5G56860;AT5G66320;AT2G18380;AT3G50870;AT4G36620
DUH004390.1	TF_motif_seq_0243	1331	-	ATATC	GATA; tify	AT1G51600;AT2G45050;AT3G06740;AT3G16870;AT3G21175;AT3G24050;AT3G54810;AT3G60530;AT4G17570;AT4G24470;AT4G26150;AT4G32890;AT4G34680;AT5G25830;AT5G26930;AT5G56860;AT5G66320;AT2G18380;AT3G50870;AT4G36620
DUH004390.1	TF_motif_seq_0243	1416	-	TTATC	GATA; tify	AT1G51600;AT2G45050;AT3G06740;AT3G16870;AT3G21175;AT3G24050;AT3G54810;AT3G60530;AT4G17570;AT4G24470;AT4G26150;AT4G32890;AT4G34680;AT5G25830;AT5G26930;AT5G56860;AT5G66320;AT2G18380;AT3G50870;AT4G36620
DUH004390.1	TF_motif_seq_0243	1826	+	GATAA	GATA; tify	AT1G51600;AT2G45050;AT3G06740;AT3G16870;AT3G21175;AT3G24050;AT3G54810;AT3G60530;AT4G17570;AT4G24470;AT4G26150;AT4G32890;AT4G34680;AT5G25830;AT5G26930;AT5G56860;AT5G66320;AT2G18380;AT3G50870;AT4G36620
DUH004390.1	TF_motif_seq_0243	1965	+	GATAT	GATA; tify	AT1G51600;AT2G45050;AT3G06740;AT3G16870;AT3G21175;AT3G24050;AT3G54810;AT3G60530;AT4G17570;AT4G24470;AT4G26150;AT4G32890;AT4G34680;AT5G25830;AT5G26930;AT5G56860;AT5G66320;AT2G18380;AT3G50870;AT4G36620
DUH004390.1	TF_motif_seq_0246	661	-	CGTCA	Homeodomain; TALE	AT1G23380;AT1G62360;AT1G70510;AT4G08150
DUH004390.1	TF_motif_seq_0246	754	-	AGTCA	Homeodomain; TALE	AT1G23380;AT1G62360;AT1G70510;AT4G08150
DUH004390.1	TF_motif_seq_0246	1115	-	AGTCA	Homeodomain; TALE	AT1G23380;AT1G62360;AT1G70510;AT4G08150
DUH004390.1	TF_motif_seq_0246	1176	-	TGTCA	Homeodomain; TALE	AT1G23380;AT1G62360;AT1G70510;AT4G08150
DUH004390.1	TF_motif_seq_0246	1248	+	TGACT	Homeodomain; TALE	AT1G23380;AT1G62360;AT1G70510;AT4G08150
DUH004390.1	TF_motif_seq_0246	1686	+	TGACA	Homeodomain; TALE	AT1G23380;AT1G62360;AT1G70510;AT4G08150
DUH004390.1	TF_motif_seq_0246	1746	-	AGTCA	Homeodomain; TALE	AT1G23380;AT1G62360;AT1G70510;AT4G08150
DUH004390.1	TF_motif_seq_0246	1781	+	TGACT	Homeodomain; TALE	AT1G23380;AT1G62360;AT1G70510;AT4G08150
DUH004390.1	TF_motif_seq_0246	1978	+	TGACT	Homeodomain; TALE	AT1G23380;AT1G62360;AT1G70510;AT4G08150
DUH004390.1	TF_motif_seq_0252	231	-	AATCT	Myb/SANT; MYB; ARR-B;MYB;ARR-B	AT2G01760;AT3G16857;AT4G16110;AT4G18020;AT4G31920;AT5G58080;AT1G67710;AT1G49190;AT2G25180;AT5G49240
DUH004390.1	TF_motif_seq_0252	284	-	AATCC	Myb/SANT; MYB; ARR-B;MYB;ARR-B	AT2G01760;AT3G16857;AT4G16110;AT4G18020;AT4G31920;AT5G58080;AT1G67710;AT1G49190;AT2G25180;AT5G49240
DUH004390.1	TF_motif_seq_0252	368	-	AATCC	Myb/SANT; MYB; ARR-B;MYB;ARR-B	AT2G01760;AT3G16857;AT4G16110;AT4G18020;AT4G31920;AT5G58080;AT1G67710;AT1G49190;AT2G25180;AT5G49240
DUH004390.1	TF_motif_seq_0252	393	+	AGATT	Myb/SANT; MYB; ARR-B;MYB;ARR-B	AT2G01760;AT3G16857;AT4G16110;AT4G18020;AT4G31920;AT5G58080;AT1G67710;AT1G49190;AT2G25180;AT5G49240
DUH004390.1	TF_motif_seq_0252	775	+	GGATT	Myb/SANT; MYB; ARR-B;MYB;ARR-B	AT2G01760;AT3G16857;AT4G16110;AT4G18020;AT4G31920;AT5G58080;AT1G67710;AT1G49190;AT2G25180;AT5G49240
DUH004390.1	TF_motif_seq_0252	848	+	GGATT	Myb/SANT; MYB; ARR-B;MYB;ARR-B	AT2G01760;AT3G16857;AT4G16110;AT4G18020;AT4G31920;AT5G58080;AT1G67710;AT1G49190;AT2G25180;AT5G49240
DUH004390.1	TF_motif_seq_0252	915	+	GGATT	Myb/SANT; MYB; ARR-B;MYB;ARR-B	AT2G01760;AT3G16857;AT4G16110;AT4G18020;AT4G31920;AT5G58080;AT1G67710;AT1G49190;AT2G25180;AT5G49240
DUH004390.1	TF_motif_seq_0252	1014	-	AATCC	Myb/SANT; MYB; ARR-B;MYB;ARR-B	AT2G01760;AT3G16857;AT4G16110;AT4G18020;AT4G31920;AT5G58080;AT1G67710;AT1G49190;AT2G25180;AT5G49240
DUH004390.1	TF_motif_seq_0252	1030	+	GGATT	Myb/SANT; MYB; ARR-B;MYB;ARR-B	AT2G01760;AT3G16857;AT4G16110;AT4G18020;AT4G31920;AT5G58080;AT1G67710;AT1G49190;AT2G25180;AT5G49240
DUH004390.1	TF_motif_seq_0252	1193	-	AATCC	Myb/SANT; MYB; ARR-B;MYB;ARR-B	AT2G01760;AT3G16857;AT4G16110;AT4G18020;AT4G31920;AT5G58080;AT1G67710;AT1G49190;AT2G25180;AT5G49240
DUH004390.1	TF_motif_seq_0252	1671	+	AGATT	Myb/SANT; MYB; ARR-B;MYB;ARR-B	AT2G01760;AT3G16857;AT4G16110;AT4G18020;AT4G31920;AT5G58080;AT1G67710;AT1G49190;AT2G25180;AT5G49240
DUH004390.1	TF_motif_seq_0270	754	-	AGTCA	WRKY	AT1G13960;AT1G18860;AT1G29280;AT1G29860;AT1G30650;AT1G55600;AT1G62300;AT1G64000;AT1G66550;AT1G68150;AT1G69310;AT1G69810;AT1G80590;AT1G80840;AT2G03340;AT2G23320;AT2G24570;AT2G25000;AT2G30250;AT2G30590;AT2G34830;AT2G37260;AT2G38470;AT2G40740;AT2G40750;AT2G44745;AT2G46130;AT2G46400;AT2G47260;AT3G01080;AT3G01970;AT3G04670;AT3G56400;AT3G58710;AT4G01250;AT4G01720;AT4G04450;AT4G12020;AT4G18170;AT4G22070…
DUH004390.1	TF_motif_seq_0270	1115	-	AGTCA	WRKY	AT1G13960;AT1G18860;AT1G29280;AT1G29860;AT1G30650;AT1G55600;AT1G62300;AT1G64000;AT1G66550;AT1G68150;AT1G69310;AT1G69810;AT1G80590;AT1G80840;AT2G03340;AT2G23320;AT2G24570;AT2G25000;AT2G30250;AT2G30590;AT2G34830;AT2G37260;AT2G38470;AT2G40740;AT2G40750;AT2G44745;AT2G46130;AT2G46400;AT2G47260;AT3G01080;AT3G01970;AT3G04670;AT3G56400;AT3G58710;AT4G01250;AT4G01720;AT4G04450;AT4G12020;AT4G18170;AT4G22070…
DUH004390.1	TF_motif_seq_0270	1248	+	TGACT	WRKY	AT1G13960;AT1G18860;AT1G29280;AT1G29860;AT1G30650;AT1G55600;AT1G62300;AT1G64000;AT1G66550;AT1G68150;AT1G69310;AT1G69810;AT1G80590;AT1G80840;AT2G03340;AT2G23320;AT2G24570;AT2G25000;AT2G30250;AT2G30590;AT2G34830;AT2G37260;AT2G38470;AT2G40740;AT2G40750;AT2G44745;AT2G46130;AT2G46400;AT2G47260;AT3G01080;AT3G01970;AT3G04670;AT3G56400;AT3G58710;AT4G01250;AT4G01720;AT4G04450;AT4G12020;AT4G18170;AT4G22070…
DUH004390.1	TF_motif_seq_0270	1746	-	AGTCA	WRKY	AT1G13960;AT1G18860;AT1G29280;AT1G29860;AT1G30650;AT1G55600;AT1G62300;AT1G64000;AT1G66550;AT1G68150;AT1G69310;AT1G69810;AT1G80590;AT1G80840;AT2G03340;AT2G23320;AT2G24570;AT2G25000;AT2G30250;AT2G30590;AT2G34830;AT2G37260;AT2G38470;AT2G40740;AT2G40750;AT2G44745;AT2G46130;AT2G46400;AT2G47260;AT3G01080;AT3G01970;AT3G04670;AT3G56400;AT3G58710;AT4G01250;AT4G01720;AT4G04450;AT4G12020;AT4G18170;AT4G22070…
DUH004390.1	TF_motif_seq_0270	1781	+	TGACT	WRKY	AT1G13960;AT1G18860;AT1G29280;AT1G29860;AT1G30650;AT1G55600;AT1G62300;AT1G64000;AT1G66550;AT1G68150;AT1G69310;AT1G69810;AT1G80590;AT1G80840;AT2G03340;AT2G23320;AT2G24570;AT2G25000;AT2G30250;AT2G30590;AT2G34830;AT2G37260;AT2G38470;AT2G40740;AT2G40750;AT2G44745;AT2G46130;AT2G46400;AT2G47260;AT3G01080;AT3G01970;AT3G04670;AT3G56400;AT3G58710;AT4G01250;AT4G01720;AT4G04450;AT4G12020;AT4G18170;AT4G22070…
DUH004390.1	TF_motif_seq_0270	1978	+	TGACT	WRKY	AT1G13960;AT1G18860;AT1G29280;AT1G29860;AT1G30650;AT1G55600;AT1G62300;AT1G64000;AT1G66550;AT1G68150;AT1G69310;AT1G69810;AT1G80590;AT1G80840;AT2G03340;AT2G23320;AT2G24570;AT2G25000;AT2G30250;AT2G30590;AT2G34830;AT2G37260;AT2G38470;AT2G40740;AT2G40750;AT2G44745;AT2G46130;AT2G46400;AT2G47260;AT3G01080;AT3G01970;AT3G04670;AT3G56400;AT3G58710;AT4G01250;AT4G01720;AT4G04450;AT4G12020;AT4G18170;AT4G22070…
DUH004390.1	TF_motif_seq_0271	31	+	TGAGG	bZIP	AT1G77920;AT3G12250;AT5G06950;AT5G06960;AT5G10030;AT5G65210;AT1G22070
DUH004390.1	TF_motif_seq_0271	43	-	CGTAA	bZIP	AT1G77920;AT3G12250;AT5G06950;AT5G06960;AT5G10030;AT5G65210;AT1G22070
DUH004390.1	TF_motif_seq_0271	45	+	TAACG	bZIP	AT1G77920;AT3G12250;AT5G06950;AT5G06960;AT5G10030;AT5G65210;AT1G22070
DUH004390.1	TF_motif_seq_0271	175	-	CGTCT	bZIP	AT1G77920;AT3G12250;AT5G06950;AT5G06960;AT5G10030;AT5G65210;AT1G22070
DUH004390.1	TF_motif_seq_0271	227	-	CGCCA	bZIP	AT1G77920;AT3G12250;AT5G06950;AT5G06960;AT5G10030;AT5G65210;AT1G22070
DUH004390.1	TF_motif_seq_0271	261	-	CATCA	bZIP	AT1G77920;AT3G12250;AT5G06950;AT5G06960;AT5G10030;AT5G65210;AT1G22070
DUH004390.1	TF_motif_seq_0271	270	-	CGTCC	bZIP	AT1G77920;AT3G12250;AT5G06950;AT5G06960;AT5G10030;AT5G65210;AT1G22070
DUH004390.1	TF_motif_seq_0271	275	-	CCTCA	bZIP	AT1G77920;AT3G12250;AT5G06950;AT5G06960;AT5G10030;AT5G65210;AT1G22070
DUH004390.1	TF_motif_seq_0271	277	+	TCACG	bZIP	AT1G77920;AT3G12250;AT5G06950;AT5G06960;AT5G10030;AT5G65210;AT1G22070
DUH004390.1	TF_motif_seq_0271	280	-	CGCCA	bZIP	AT1G77920;AT3G12250;AT5G06950;AT5G06960;AT5G10030;AT5G65210;AT1G22070
DUH004390.1	TF_motif_seq_0271	290	-	CGTCC	bZIP	AT1G77920;AT3G12250;AT5G06950;AT5G06960;AT5G10030;AT5G65210;AT1G22070
DUH004390.1	TF_motif_seq_0271	321	-	CCTCA	bZIP	AT1G77920;AT3G12250;AT5G06950;AT5G06960;AT5G10030;AT5G65210;AT1G22070
DUH004390.1	TF_motif_seq_0271	503	-	CTTCA	bZIP	AT1G77920;AT3G12250;AT5G06950;AT5G06960;AT5G10030;AT5G65210;AT1G22070
DUH004390.1	TF_motif_seq_0271	609	+	TGAAG	bZIP	AT1G77920;AT3G12250;AT5G06950;AT5G06960;AT5G10030;AT5G65210;AT1G22070
DUH004390.1	TF_motif_seq_0271	616	+	GGACG	bZIP	AT1G77920;AT3G12250;AT5G06950;AT5G06960;AT5G10030;AT5G65210;AT1G22070
DUH004390.1	TF_motif_seq_0271	624	-	CGTGA	bZIP	AT1G77920;AT3G12250;AT5G06950;AT5G06960;AT5G10030;AT5G65210;AT1G22070
DUH004390.1	TF_motif_seq_0271	661	-	CGTCA	bZIP	AT1G77920;AT3G12250;AT5G06950;AT5G06960;AT5G10030;AT5G65210;AT1G22070
DUH004390.1	TF_motif_seq_0271	689	+	TGAAG	bZIP	AT1G77920;AT3G12250;AT5G06950;AT5G06960;AT5G10030;AT5G65210;AT1G22070
DUH004390.1	TF_motif_seq_0271	709	+	TGATG	bZIP	AT1G77920;AT3G12250;AT5G06950;AT5G06960;AT5G10030;AT5G65210;AT1G22070
DUH004390.1	TF_motif_seq_0271	739	+	TGAAG	bZIP	AT1G77920;AT3G12250;AT5G06950;AT5G06960;AT5G10030;AT5G65210;AT1G22070
DUH004390.1	TF_motif_seq_0271	754	-	AGTCA	bZIP	AT1G77920;AT3G12250;AT5G06950;AT5G06960;AT5G10030;AT5G65210;AT1G22070
DUH004390.1	TF_motif_seq_0271	772	+	TGAGG	bZIP	AT1G77920;AT3G12250;AT5G06950;AT5G06960;AT5G10030;AT5G65210;AT1G22070
DUH004390.1	TF_motif_seq_0271	934	-	CTTCA	bZIP	AT1G77920;AT3G12250;AT5G06950;AT5G06960;AT5G10030;AT5G65210;AT1G22070
DUH004390.1	TF_motif_seq_0271	1115	-	AGTCA	bZIP	AT1G77920;AT3G12250;AT5G06950;AT5G06960;AT5G10030;AT5G65210;AT1G22070
DUH004390.1	TF_motif_seq_0271	1176	-	TGTCA	bZIP	AT1G77920;AT3G12250;AT5G06950;AT5G06960;AT5G10030;AT5G65210;AT1G22070
DUH004390.1	TF_motif_seq_0271	1218	-	CTTCA	bZIP	AT1G77920;AT3G12250;AT5G06950;AT5G06960;AT5G10030;AT5G65210;AT1G22070
DUH004390.1	TF_motif_seq_0271	1248	+	TGACT	bZIP	AT1G77920;AT3G12250;AT5G06950;AT5G06960;AT5G10030;AT5G65210;AT1G22070
DUH004390.1	TF_motif_seq_0271	1428	-	CATCA	bZIP	AT1G77920;AT3G12250;AT5G06950;AT5G06960;AT5G10030;AT5G65210;AT1G22070
DUH004390.1	TF_motif_seq_0271	1442	+	TGAAG	bZIP	AT1G77920;AT3G12250;AT5G06950;AT5G06960;AT5G10030;AT5G65210;AT1G22070
DUH004390.1	TF_motif_seq_0271	1591	-	CTTCA	bZIP	AT1G77920;AT3G12250;AT5G06950;AT5G06960;AT5G10030;AT5G65210;AT1G22070
DUH004390.1	TF_motif_seq_0271	1652	-	CATCA	bZIP	AT1G77920;AT3G12250;AT5G06950;AT5G06960;AT5G10030;AT5G65210;AT1G22070
DUH004390.1	TF_motif_seq_0271	1686	+	TGACA	bZIP	AT1G77920;AT3G12250;AT5G06950;AT5G06960;AT5G10030;AT5G65210;AT1G22070
DUH004390.1	TF_motif_seq_0271	1746	-	AGTCA	bZIP	AT1G77920;AT3G12250;AT5G06950;AT5G06960;AT5G10030;AT5G65210;AT1G22070
DUH004390.1	TF_motif_seq_0271	1781	+	TGACT	bZIP	AT1G77920;AT3G12250;AT5G06950;AT5G06960;AT5G10030;AT5G65210;AT1G22070
DUH004390.1	TF_motif_seq_0271	1947	+	TTACG	bZIP	AT1G77920;AT3G12250;AT5G06950;AT5G06960;AT5G10030;AT5G65210;AT1G22070
DUH004390.1	TF_motif_seq_0271	1978	+	TGACT	bZIP	AT1G77920;AT3G12250;AT5G06950;AT5G06960;AT5G10030;AT5G65210;AT1G22070
DUH004390.1	TF_motif_seq_0287	824	-	aGCTGT	bZIP	AT1G43700
DUH004390.1	TF_motif_seq_0287	1357	+	ACGGCt	bZIP	AT1G43700
DUH004390.1	TF_motif_seq_0287	1406	-	aGCTGT	bZIP	AT1G43700
DUH004390.1	TF_motif_seq_0298	1658	+	CACATg	bHLH	AT1G32640
DUH004390.1	TF_motif_seq_0298	1738	-	cATGTG	bHLH	AT1G32640
DUH004390.1	TF_motif_seq_0300	25	+	CACGTa	bHLH	AT1G09530;AT2G20180;AT4G17880;AT5G46760
DUH004390.1	TF_motif_seq_0300	25	-	cACGTA	bHLH	AT1G09530;AT2G20180;AT4G17880;AT5G46760
DUH004390.1	TF_motif_seq_0300	254	+	CACTTg	bHLH	AT1G09530;AT2G20180;AT4G17880;AT5G46760
DUH004390.1	TF_motif_seq_0300	254	-	cACTTG	bHLH	AT1G09530;AT2G20180;AT4G17880;AT5G46760
DUH004390.1	TF_motif_seq_0300	383	+	CTCGTg	bHLH	AT1G09530;AT2G20180;AT4G17880;AT5G46760
DUH004390.1	TF_motif_seq_0300	383	-	cTCGTG	bHLH	AT1G09530;AT2G20180;AT4G17880;AT5G46760
DUH004390.1	TF_motif_seq_0300	680	+	CAAGTg	bHLH	AT1G09530;AT2G20180;AT4G17880;AT5G46760
DUH004390.1	TF_motif_seq_0300	680	-	cAAGTG	bHLH	AT1G09530;AT2G20180;AT4G17880;AT5G46760
DUH004390.1	TF_motif_seq_0300	1228	+	TACGTg	bHLH	AT1G09530;AT2G20180;AT4G17880;AT5G46760
DUH004390.1	TF_motif_seq_0300	1228	-	tACGTG	bHLH	AT1G09530;AT2G20180;AT4G17880;AT5G46760
DUH004390.1	TF_motif_seq_0300	1658	+	CACATg	bHLH	AT1G09530;AT2G20180;AT4G17880;AT5G46760
DUH004390.1	TF_motif_seq_0300	1658	-	cACATG	bHLH	AT1G09530;AT2G20180;AT4G17880;AT5G46760
DUH004390.1	TF_motif_seq_0300	1738	+	CATGTg	bHLH	AT1G09530;AT2G20180;AT4G17880;AT5G46760
DUH004390.1	TF_motif_seq_0300	1738	-	cATGTG	bHLH	AT1G09530;AT2G20180;AT4G17880;AT5G46760
DUH004390.1	TF_motif_seq_0301	254	+	CACTTg	bHLH	AT1G32640
DUH004390.1	TF_motif_seq_0301	680	-	cAAGTG	bHLH	AT1G32640
DUH004390.1	TF_motif_seq_0301	1658	+	CACATg	bHLH	AT1G32640
DUH004390.1	TF_motif_seq_0301	1738	-	cATGTG	bHLH	AT1G32640
DUH004390.1	TF_motif_seq_0302	254	+	CACTTg	bHLH	AT5G08130;AT3G26744
DUH004390.1	TF_motif_seq_0302	254	-	cACTTG	bHLH	AT5G08130;AT3G26744
DUH004390.1	TF_motif_seq_0302	680	+	CAAGTg	bHLH	AT5G08130;AT3G26744
DUH004390.1	TF_motif_seq_0302	680	-	cAAGTG	bHLH	AT5G08130;AT3G26744
DUH004390.1	TF_motif_seq_0302	818	+	CAGATg	bHLH	AT5G08130;AT3G26744
DUH004390.1	TF_motif_seq_0302	818	-	cAGATG	bHLH	AT5G08130;AT3G26744
DUH004390.1	TF_motif_seq_0302	997	+	CAATTg	bHLH	AT5G08130;AT3G26744
DUH004390.1	TF_motif_seq_0302	997	-	cAATTG	bHLH	AT5G08130;AT3G26744
DUH004390.1	TF_motif_seq_0302	1467	+	CATTTg	bHLH	AT5G08130;AT3G26744
DUH004390.1	TF_motif_seq_0302	1467	-	cATTTG	bHLH	AT5G08130;AT3G26744
DUH004390.1	TF_motif_seq_0302	1658	+	CACATg	bHLH	AT5G08130;AT3G26744
DUH004390.1	TF_motif_seq_0302	1658	-	cACATG	bHLH	AT5G08130;AT3G26744
DUH004390.1	TF_motif_seq_0302	1738	+	CATGTg	bHLH	AT5G08130;AT3G26744
DUH004390.1	TF_motif_seq_0302	1738	-	cATGTG	bHLH	AT5G08130;AT3G26744
DUH004390.1	TF_motif_seq_0302	1820	+	CATATg	bHLH	AT5G08130;AT3G26744
DUH004390.1	TF_motif_seq_0302	1820	-	cATATG	bHLH	AT5G08130;AT3G26744
DUH004390.1	TF_motif_seq_0339	1115	-	aGTCAA	WRKY	AT1G13960;AT1G18860;AT1G29280;AT1G29860;AT1G30650;AT1G55600;AT1G62300;AT1G64000;AT1G66550;AT1G68150;AT1G69310;AT1G69810;AT1G80590;AT1G80840;AT2G03340;AT2G23320;AT2G24570;AT2G25000;AT2G30250;AT2G30590;AT2G34830;AT2G37260;AT2G38470;AT2G40740;AT2G40750;AT2G44745;AT2G46130;AT2G46400;AT2G47260;AT3G01080;AT3G01970;AT3G04670;AT3G56400;AT3G58710;AT4G01250;AT4G01720;AT4G04450;AT4G12020;AT4G18170;AT4G22070…
DUH004390.1	TF_motif_seq_0339	1247	+	TTGACt	WRKY	AT1G13960;AT1G18860;AT1G29280;AT1G29860;AT1G30650;AT1G55600;AT1G62300;AT1G64000;AT1G66550;AT1G68150;AT1G69310;AT1G69810;AT1G80590;AT1G80840;AT2G03340;AT2G23320;AT2G24570;AT2G25000;AT2G30250;AT2G30590;AT2G34830;AT2G37260;AT2G38470;AT2G40740;AT2G40750;AT2G44745;AT2G46130;AT2G46400;AT2G47260;AT3G01080;AT3G01970;AT3G04670;AT3G56400;AT3G58710;AT4G01250;AT4G01720;AT4G04450;AT4G12020;AT4G18170;AT4G22070…
DUH004390.1	TF_motif_seq_0339	1746	-	aGTCAA	WRKY	AT1G13960;AT1G18860;AT1G29280;AT1G29860;AT1G30650;AT1G55600;AT1G62300;AT1G64000;AT1G66550;AT1G68150;AT1G69310;AT1G69810;AT1G80590;AT1G80840;AT2G03340;AT2G23320;AT2G24570;AT2G25000;AT2G30250;AT2G30590;AT2G34830;AT2G37260;AT2G38470;AT2G40740;AT2G40750;AT2G44745;AT2G46130;AT2G46400;AT2G47260;AT3G01080;AT3G01970;AT3G04670;AT3G56400;AT3G58710;AT4G01250;AT4G01720;AT4G04450;AT4G12020;AT4G18170;AT4G22070…
DUH004390.1	TF_motif_seq_0339	1977	+	TTGACt	WRKY	AT1G13960;AT1G18860;AT1G29280;AT1G29860;AT1G30650;AT1G55600;AT1G62300;AT1G64000;AT1G66550;AT1G68150;AT1G69310;AT1G69810;AT1G80590;AT1G80840;AT2G03340;AT2G23320;AT2G24570;AT2G25000;AT2G30250;AT2G30590;AT2G34830;AT2G37260;AT2G38470;AT2G40740;AT2G40750;AT2G44745;AT2G46130;AT2G46400;AT2G47260;AT3G01080;AT3G01970;AT3G04670;AT3G56400;AT3G58710;AT4G01250;AT4G01720;AT4G04450;AT4G12020;AT4G18170;AT4G22070…
DUH004390.1	TF_motif_seq_0367	388	-	ggCTGAG	Myb/SANT; trp; MYB;NF-YC	AT1G09770;AT1G08970
DUH004390.1	TF_motif_seq_0410	24	-	ccaCGTAT	bHLH	AT1G32640
DUH004390.1	TF_motif_seq_0410	54	+	ATAGGtgg	bHLH	AT1G32640
DUH004390.1	TF_motif_seq_0410	130	-	ccaAGTAT	bHLH	AT1G32640
DUH004390.1	TF_motif_seq_0410	530	-	actCGTAT	bHLH	AT1G32640
DUH004390.1	TF_motif_seq_0410	1067	+	ATACCtat	bHLH	AT1G32640
DUH004390.1	TF_motif_seq_0410	1067	-	ataCCTAT	bHLH	AT1G32640
DUH004390.1	TF_motif_seq_0410	1227	+	ATACGtgg	bHLH	AT1G32640
DUH004390.1	TF_motif_seq_0410	1299	+	ATACTtgc	bHLH	AT1G32640
DUH004390.1	TF_motif_seq_0410	1377	+	ATACTtgg	bHLH	AT1G32640
DUH004390.1	TF_motif_seq_0410	1759	+	ATAGGtga	bHLH	AT1G32640
DUH004390.1	TF_motif_seq_0410	1966	+	ATATGtga	bHLH	AT1G32640
DUH004390.1	TF_motif_seq_0424	24	+	CCACGtat	bZIP	AT1G03970;AT2G46270;AT4G01120;AT4G36730
DUH004390.1	TF_motif_seq_0424	382	-	actCGTGG	bZIP	AT1G03970;AT2G46270;AT4G01120;AT4G36730
DUH004390.1	TF_motif_seq_0424	1227	-	ataCGTGG	bZIP	AT1G03970;AT2G46270;AT4G01120;AT4G36730
DUH004390.1	TF_motif_seq_0472	1241	-	taatCATTG	Homeodomain; bZIP; HD-ZIP	AT5G65310
DUH005847.2	TFmatrixID_0001	1853	+	gAATTAttta	AT-Hook	AT1G63480
DUH005847.2	TFmatrixID_0002	209	+	gaTAATTaat	AT-Hook	AT1G63480
DUH005847.2	TFmatrixID_0002	275	-	attAATTAtc	AT-Hook	AT1G63480
DUH005847.2	TFmatrixID_0008	1549	-	caaaATATTg	AT-Hook	AT4G35390
DUH005847.2	TFmatrixID_0009	162	-	aAATAAatcc	AT-Hook	AT4G35390
DUH005847.2	TFmatrixID_0016	1717	+	aaAGATCtga	MYB; ARR-B	AT1G67710
DUH005847.2	TFmatrixID_0016	1717	-	aaaGATCTga	MYB; ARR-B	AT1G67710
DUH005847.2	TFmatrixID_0018	1700	+	atGGATCtcc	Myb/SANT; MYB; ARR-B	AT2G01760
DUH005847.2	TFmatrixID_0019	1717	+	aaAGATCtga	Myb/SANT; MYB; ARR-B	AT2G01760
DUH005847.2	TFmatrixID_0019	1717	-	aaaGATCTga	Myb/SANT; MYB; ARR-B	AT2G01760
DUH005847.2	TFmatrixID_0025	103	+	tctTGATTga	Homeodomain; bZIP; HD-ZIP	AT3G61890
DUH005847.2	TFmatrixID_0025	935	+	ttaTGATTga	Homeodomain; bZIP; HD-ZIP	AT3G61890
DUH005847.2	TFmatrixID_0025	960	+	aaaTGATTgc	Homeodomain; bZIP; HD-ZIP	AT3G61890
DUH005847.2	TFmatrixID_0026	1853	+	gaATTATtta	bZIP; Homeodomain; HD-ZIP	AT5G03790
DUH005847.2	TFmatrixID_0028	197	-	atGACGTgtt	bZIP	AT1G42990
DUH005847.2	TFmatrixID_0028	287	+	aatACGTCat	bZIP	AT1G42990
DUH005847.2	TFmatrixID_0029	227	-	atGATATttt	MYB-related	AT2G46830
DUH005847.2	TFmatrixID_0029	270	-	taGATATtaa	MYB-related	AT2G46830
DUH005847.2	TFmatrixID_0029	905	-	atGATATttg	MYB-related	AT2G46830
DUH005847.2	TFmatrixID_0030	422	-	tttgTATCTc	MYB-related	AT2G46830
DUH005847.2	TFmatrixID_0031	1760	-	taaCTTTTta	Dof	AT2G46590
DUH005847.2	TFmatrixID_0042	1700	-	atgGATCTcc	GATA; tify	AT5G25830
DUH005847.2	TFmatrixID_0042	1717	+	aaAGATCtga	GATA; tify	AT5G25830
DUH005847.2	TFmatrixID_0042	1717	-	aaaGATCTga	GATA; tify	AT5G25830
DUH005847.2	TFmatrixID_0044	1390	-	agAGATTctg	MYB; G2-like	AT2G20570
DUH005847.2	TFmatrixID_0058	1850	+	gtcgaATTATttag	Homeodomain; bZIP; HD-ZIP	AT3G01470
DUH005847.2	TFmatrixID_0108	930	+	tcgtgttATGATtgagttt	bZIP; Homeodomain; HD-ZIP	AT1G30490
DUH005847.2	TFmatrixID_0108	955	+	aaacaaaATGATtgcactc	bZIP; Homeodomain; HD-ZIP	AT1G30490
DUH005847.2	TFmatrixID_0116	143	+	ccaTTATTt	Homeodomain; bZIP; HD-ZIP	AT5G65310
DUH005847.2	TFmatrixID_0116	1853	+	gaaTTATTt	Homeodomain; bZIP; HD-ZIP	AT5G65310
DUH005847.2	TFmatrixID_0129	114	+	aaaaAAATT	AT-Hook	AT1G14900;AT1G48610
DUH005847.2	TFmatrixID_0129	122	+	tgaaAAATT	AT-Hook	AT1G14900;AT1G48610
DUH005847.2	TFmatrixID_0129	415	+	caaaAAATT	AT-Hook	AT1G14900;AT1G48610
DUH005847.2	TFmatrixID_0129	1113	+	gcaaAAATT	AT-Hook	AT1G14900;AT1G48610
DUH005847.2	TFmatrixID_0130	771	+	tATATAatca	AT-Hook	AT1G19485;AT1G48610;AT4G17950
DUH005847.2	TFmatrixID_0131	77	+	tgaaATAAA	AT-Hook	AT1G19485;AT1G48610
DUH005847.2	TFmatrixID_0131	160	+	gaaaATAAA	AT-Hook	AT1G19485;AT1G48610
DUH005847.2	TFmatrixID_0131	399	+	aaaaATAAA	AT-Hook	AT1G19485;AT1G48610
DUH005847.2	TFmatrixID_0131	756	-	TTTATtgta	AT-Hook	AT1G19485;AT1G48610
DUH005847.2	TFmatrixID_0131	1443	-	TTTATtgtt	AT-Hook	AT1G19485;AT1G48610
DUH005847.2	TFmatrixID_0131	1962	-	TTTATttgt	AT-Hook	AT1G19485;AT1G48610
DUH005847.2	TFmatrixID_0132	182	+	gaaaAATAA	AT-Hook	AT4G21895;AT5G62260
DUH005847.2	TFmatrixID_0134	78	+	gaaatAAAAA	AT-Hook	AT4G21895;AT5G62260
DUH005847.2	TFmatrixID_0134	111	+	gataaAAAAA	AT-Hook	AT4G21895;AT5G62260
DUH005847.2	TFmatrixID_0134	1275	+	gaactAAAAA	AT-Hook	AT4G21895;AT5G62260
DUH005847.2	TFmatrixID_0136	161	+	aaaATAAA	AT-Hook	AT4G21895;AT5G62260
DUH005847.2	TFmatrixID_0136	400	+	aaaATAAA	AT-Hook	AT4G21895;AT5G62260
DUH005847.2	TFmatrixID_0136	756	-	TTTATtgt	AT-Hook	AT4G21895;AT5G62260
DUH005847.2	TFmatrixID_0136	1443	-	TTTATtgt	AT-Hook	AT4G21895;AT5G62260
DUH005847.2	TFmatrixID_0137	260	-	ATATTttt	AT-Hook	AT4G21895;AT5G62260
DUH005847.2	TFmatrixID_0138	161	+	aAAATAaa	AT-Hook	AT4G21895;AT5G62260
DUH005847.2	TFmatrixID_0138	400	+	aAAATAaa	AT-Hook	AT4G21895;AT5G62260
DUH005847.2	TFmatrixID_0140	114	+	aaaAAAAT	AT-Hook	AT4G21895;AT5G62260
DUH005847.2	TFmatrixID_0140	1227	-	ATTTTttt	AT-Hook	AT4G21895;AT5G62260
DUH005847.2	TFmatrixID_0141	1770	-	cgaaATTGCa	AT-Hook	AT4G21895;AT5G62260
DUH005847.2	TFmatrixID_0142	162	+	AAATAaat	AT-Hook	AT4G21895;AT5G62260
DUH005847.2	TFmatrixID_0144	212	-	aatTAATAcccg	AT-Hook	AT4G21895;AT5G62260
DUH005847.2	TFmatrixID_0144	270	+	tagaTATTAatt	AT-Hook	AT4G21895;AT5G62260
DUH005847.2	TFmatrixID_0146	60	+	aaaaATAAT	AT-Hook	AT4G21895;AT5G62260
DUH005847.2	TFmatrixID_0146	145	-	ATTATtttt	AT-Hook	AT4G21895;AT5G62260
DUH005847.2	TFmatrixID_0146	770	+	atatATAAT	AT-Hook	AT4G21895;AT5G62260
DUH005847.2	TFmatrixID_0146	977	+	tcagATAAT	AT-Hook	AT4G21895;AT5G62260
DUH005847.2	TFmatrixID_0146	1855	-	ATTATttag	AT-Hook	AT4G21895;AT5G62260
DUH005847.2	TFmatrixID_0148	26	+	aaAAAATa	AT-Hook	AT1G19485;AT1G48610
DUH005847.2	TFmatrixID_0148	115	+	aaAAAATt	AT-Hook	AT1G19485;AT1G48610
DUH005847.2	TFmatrixID_0148	173	-	tATTTTtt	AT-Hook	AT1G19485;AT1G48610
DUH005847.2	TFmatrixID_0148	261	-	tATTTTtt	AT-Hook	AT1G19485;AT1G48610
DUH005847.2	TFmatrixID_0148	314	-	tATTTTtt	AT-Hook	AT1G19485;AT1G48610
DUH005847.2	TFmatrixID_0148	416	+	aaAAAATt	AT-Hook	AT1G19485;AT1G48610
DUH005847.2	TFmatrixID_0148	1226	-	cATTTTtt	AT-Hook	AT1G19485;AT1G48610
DUH005847.2	TFmatrixID_0148	1280	+	aaAAAATg	AT-Hook	AT1G19485;AT1G48610
DUH005847.2	TFmatrixID_0152	116	+	aaAAATT	AT-Hook	AT1G19485;AT1G48610
DUH005847.2	TFmatrixID_0152	124	+	aaAAATT	AT-Hook	AT1G19485;AT1G48610
DUH005847.2	TFmatrixID_0152	417	+	aaAAATT	AT-Hook	AT1G19485;AT1G48610
DUH005847.2	TFmatrixID_0152	1115	+	aaAAATT	AT-Hook	AT1G19485;AT1G48610
DUH005847.2	TFmatrixID_0154	61	+	aAAATAat	AT-Hook	AT4G21895;AT5G62260
DUH005847.2	TFmatrixID_0154	145	-	atTATTTt	AT-Hook	AT4G21895;AT5G62260
DUH005847.2	TFmatrixID_0154	1550	+	aAAATAtt	AT-Hook	AT4G21895;AT5G62260
DUH005847.2	TFmatrixID_0172	782	-	cgtACGTGca	bHLH	AT5G38860
DUH005847.2	TFmatrixID_0172	1101	-	cttACGTGag	bHLH	AT5G38860
DUH005847.2	TFmatrixID_0174	490	+	GCACAtac	bHLH	AT1G10120;AT1G18400;AT1G25330;AT1G26260;AT1G68920;AT1G73830;AT2G24260;AT3G07340;AT3G23690;AT4G30980;AT4G34530;AT5G48560;AT5G50915;AT5G58010;AT5G62610;AT2G42300;AT3G57800
DUH005847.2	TFmatrixID_0174	783	+	GTACGtgc	bHLH	AT1G10120;AT1G18400;AT1G25330;AT1G26260;AT1G68920;AT1G73830;AT2G24260;AT3G07340;AT3G23690;AT4G30980;AT4G34530;AT5G48560;AT5G50915;AT5G58010;AT5G62610;AT2G42300;AT3G57800
DUH005847.2	TFmatrixID_0174	783	-	gtaCGTGC	bHLH	AT1G10120;AT1G18400;AT1G25330;AT1G26260;AT1G68920;AT1G73830;AT2G24260;AT3G07340;AT3G23690;AT4G30980;AT4G34530;AT5G48560;AT5G50915;AT5G58010;AT5G62610;AT2G42300;AT3G57800
DUH005847.2	TFmatrixID_0174	1664	+	GCACAtgt	bHLH	AT1G10120;AT1G18400;AT1G25330;AT1G26260;AT1G68920;AT1G73830;AT2G24260;AT3G07340;AT3G23690;AT4G30980;AT4G34530;AT5G48560;AT5G50915;AT5G58010;AT5G62610;AT2G42300;AT3G57800
DUH005847.2	TFmatrixID_0174	1777	+	GCACGgac	bHLH	AT1G10120;AT1G18400;AT1G25330;AT1G26260;AT1G68920;AT1G73830;AT2G24260;AT3G07340;AT3G23690;AT4G30980;AT4G34530;AT5G48560;AT5G50915;AT5G58010;AT5G62610;AT2G42300;AT3G57800
DUH005847.2	TFmatrixID_0174	1814	-	gaaCATGC	bHLH	AT1G10120;AT1G18400;AT1G25330;AT1G26260;AT1G68920;AT1G73830;AT2G24260;AT3G07340;AT3G23690;AT4G30980;AT4G34530;AT5G48560;AT5G50915;AT5G58010;AT5G62610;AT2G42300;AT3G57800
DUH005847.2	TFmatrixID_0174	1936	-	tcaTGTGC	bHLH	AT1G10120;AT1G18400;AT1G25330;AT1G26260;AT1G68920;AT1G73830;AT2G24260;AT3G07340;AT3G23690;AT4G30980;AT4G34530;AT5G48560;AT5G50915;AT5G58010;AT5G62610;AT2G42300;AT3G57800
DUH005847.2	TFmatrixID_0176	992	+	gctACTTGc	bHLH	AT1G05805;AT1G35460;AT1G51140;AT2G24260;AT2G42280;AT2G43140;AT4G09180;AT4G30980
DUH005847.2	TFmatrixID_0182	197	+	atgACGTGttttg	bZIP	AT1G45249;AT3G19290
DUH005847.2	TFmatrixID_0182	782	+	cgtACGTGcagtg	bZIP	AT1G45249;AT3G19290
DUH005847.2	TFmatrixID_0185	196	-	taTGACGtgt	bZIP	AT1G08320;AT1G68640;AT1G77920;AT5G06839
DUH005847.2	TFmatrixID_0185	288	+	ataCGTCAtt	bZIP	AT1G08320;AT1G68640;AT1G77920;AT5G06839
DUH005847.2	TFmatrixID_0185	1396	-	tcTGACGcca	bZIP	AT1G08320;AT1G68640;AT1G77920;AT5G06839
DUH005847.2	TFmatrixID_0188	1151	-	ttcgCTGTCt	bZIP	AT1G06070;AT2G31370;AT2G40620
DUH005847.2	TFmatrixID_0189	196	-	tatgACGTGt	bZIP	AT2G40950;AT3G56660
DUH005847.2	TFmatrixID_0189	1100	-	acttACGTGa	bZIP	AT2G40950;AT3G56660
DUH005847.2	TFmatrixID_0191	196	-	tatGACGTgt	bZIP	AT1G08320;AT1G68640;AT3G12250;AT5G06839
DUH005847.2	TFmatrixID_0191	288	+	atACGTCatt	bZIP	AT1G08320;AT1G68640;AT3G12250;AT5G06839
DUH005847.2	TFmatrixID_0193	198	-	tgaCGTGT	bZIP	AT3G19290;AT4G34000
DUH005847.2	TFmatrixID_0193	467	+	ATACGtat	bZIP	AT3G19290;AT4G34000
DUH005847.2	TFmatrixID_0193	467	-	ataCGTAT	bZIP	AT3G19290;AT4G34000
DUH005847.2	TFmatrixID_0193	887	-	tcaTGTGT	bZIP	AT3G19290;AT4G34000
DUH005847.2	TFmatrixID_0193	1496	-	attCGTGT	bZIP	AT3G19290;AT4G34000
DUH005847.2	TFmatrixID_0193	1664	-	gcaCATGT	bZIP	AT3G19290;AT4G34000
DUH005847.2	TFmatrixID_0193	1666	+	ACATGtgg	bZIP	AT3G19290;AT4G34000
DUH005847.2	TFmatrixID_0193	1900	+	ACAGGtgt	bZIP	AT3G19290;AT4G34000
DUH005847.2	TFmatrixID_0193	1900	-	acaGGTGT	bZIP	AT3G19290;AT4G34000
DUH005847.2	TFmatrixID_0194	198	-	tgACGTGttt	bZIP	AT2G35530;AT4G36730
DUH005847.2	TFmatrixID_0195	196	-	taTGACGtgt	bZIP	AT1G08320;AT1G68640;AT5G06839;AT5G06950
DUH005847.2	TFmatrixID_0195	288	+	ataCGTCAtt	bZIP	AT1G08320;AT1G68640;AT5G06839;AT5G06950
DUH005847.2	TFmatrixID_0195	1396	-	tcTGACGcca	bZIP	AT1G08320;AT1G68640;AT5G06839;AT5G06950
DUH005847.2	TFmatrixID_0196	197	-	aTGACGtg	bZIP	AT1G08320;AT1G68640;AT5G06839;AT5G06960
DUH005847.2	TFmatrixID_0196	289	+	taCGTCAt	bZIP	AT1G08320;AT1G68640;AT5G06839;AT5G06960
DUH005847.2	TFmatrixID_0197	196	-	taTGACGtgt	bZIP	AT1G08320;AT1G68640;AT5G06839;AT5G10030
DUH005847.2	TFmatrixID_0197	288	+	ataCGTCAtt	bZIP	AT1G08320;AT1G68640;AT5G06839;AT5G10030
DUH005847.2	TFmatrixID_0197	1396	-	tcTGACGcca	bZIP	AT1G08320;AT1G68640;AT5G06839;AT5G10030
DUH005847.2	TFmatrixID_0198	195	-	ctatGACGTgtt	bZIP	AT3G54620;AT5G24800;AT5G28770
DUH005847.2	TFmatrixID_0199	196	-	taTGACGtgt	bZIP	AT1G08320;AT1G68640;AT5G06839;AT5G65210
DUH005847.2	TFmatrixID_0199	288	+	ataCGTCAtt	bZIP	AT1G08320;AT1G68640;AT5G06839;AT5G65210
DUH005847.2	TFmatrixID_0199	298	+	gacCGTCAtt	bZIP	AT1G08320;AT1G68640;AT5G06839;AT5G65210
DUH005847.2	TFmatrixID_0199	1396	-	tcTGACGcca	bZIP	AT1G08320;AT1G68640;AT5G06839;AT5G65210
DUH005847.2	TFmatrixID_0203	196	-	tatgACGTGttt	bZIP	AT3G54620
DUH005847.2	TFmatrixID_0233	1760	-	taaCTTTTta	Dof	AT1G64620
DUH005847.2	TFmatrixID_0234	1762	-	aCTTTTt	Dof	AT2G37590
DUH005847.2	TFmatrixID_0235	1762	-	aCTTTTta	Dof	AT3G21270
DUH005847.2	TFmatrixID_0237	1760	-	taaCTTTTt	Dof	AT3G47500
DUH005847.2	TFmatrixID_0238	1352	-	aCTTTAaaa	Dof	AT4G38000
DUH005847.2	TFmatrixID_0238	1762	-	aCTTTTtac	Dof	AT4G38000
DUH005847.2	TFmatrixID_0239	1760	-	taaCTTTTta	Dof	AT5G39660
DUH005847.2	TFmatrixID_0241	185	+	aaaTAACGgc	Dof	AT5G60850
DUH005847.2	TFmatrixID_0243	1762	-	aCTTTTta	Dof	AT5G62940
DUH005847.2	TFmatrixID_0259	1718	-	aAGATCtg	GATA; tify	AT1G08000;AT2G28340;AT2G45050;AT5G25830;AT5G66320
DUH005847.2	TFmatrixID_0260	1718	+	aAGATCtg	GATA; tify	AT1G08010;AT2G28340;AT2G45050;AT5G25830;AT5G66320
DUH005847.2	TFmatrixID_0260	1718	-	aaGATCTg	GATA; tify	AT1G08010;AT2G28340;AT2G45050;AT5G25830;AT5G66320
DUH005847.2	TFmatrixID_0263	1836	-	ttGATCT	GATA	AT3G21175;AT4G24470
DUH005847.2	TFmatrixID_0264	1700	-	atgGATCTcc	GATA; tify	AT2G45050;AT3G24050;AT5G25830;AT5G66320
DUH005847.2	TFmatrixID_0264	1717	+	aaAGATCtga	GATA; tify	AT2G45050;AT3G24050;AT5G25830;AT5G66320
DUH005847.2	TFmatrixID_0264	1717	-	aaaGATCTga	GATA; tify	AT2G45050;AT3G24050;AT5G25830;AT5G66320
DUH005847.2	TFmatrixID_0265	1699	-	tatgGATCTc	GATA; tify	AT2G45050;AT3G45170;AT3G51080;AT5G25830;AT5G66320
DUH005847.2	TFmatrixID_0265	1716	-	caaaGATCTg	GATA; tify	AT2G45050;AT3G45170;AT3G51080;AT5G25830;AT5G66320
DUH005847.2	TFmatrixID_0265	1718	+	aAGATCtgac	GATA; tify	AT2G45050;AT3G45170;AT3G51080;AT5G25830;AT5G66320
DUH005847.2	TFmatrixID_0265	1834	-	gcttGATCTt	GATA; tify	AT2G45050;AT3G45170;AT3G51080;AT5G25830;AT5G66320
DUH005847.2	TFmatrixID_0266	1717	-	aaAGATCtg	GATA; tify	AT2G28340;AT2G45050;AT3G54810;AT5G25830;AT5G66320
DUH005847.2	TFmatrixID_0266	1718	+	aaGATCTga	GATA; tify	AT2G28340;AT2G45050;AT3G54810;AT5G25830;AT5G66320
DUH005847.2	TFmatrixID_0267	1700	-	atgGATCTcc	GATA; tify	AT2G28340;AT2G45050;AT3G60530;AT5G25830;AT5G66320
DUH005847.2	TFmatrixID_0267	1717	+	aaAGATCtga	GATA; tify	AT2G28340;AT2G45050;AT3G60530;AT5G25830;AT5G66320
DUH005847.2	TFmatrixID_0267	1717	-	aaaGATCTga	GATA; tify	AT2G28340;AT2G45050;AT3G60530;AT5G25830;AT5G66320
DUH005847.2	TFmatrixID_0269	1716	-	caaAGATCtga	GATA; tify	AT2G28340;AT2G45050;AT4G32890;AT5G25830;AT5G66320
DUH005847.2	TFmatrixID_0269	1717	+	aaaGATCTgac	GATA; tify	AT2G28340;AT2G45050;AT4G32890;AT5G25830;AT5G66320
DUH005847.2	TFmatrixID_0270	1716	-	caaaGATCTg	GATA; tify	AT2G28340;AT2G45050;AT4G34680;AT5G25830;AT5G66320
DUH005847.2	TFmatrixID_0271	1700	+	atgGATCTcc	GATA; tify	AT2G45050;AT3G45170;AT4G36240;AT5G25830;AT5G66320
DUH005847.2	TFmatrixID_0271	1717	+	aaaGATCTga	GATA; tify	AT2G45050;AT3G45170;AT4G36240;AT5G25830;AT5G66320
DUH005847.2	TFmatrixID_0271	1717	-	aaAGATCtga	GATA; tify	AT2G45050;AT3G45170;AT4G36240;AT5G25830;AT5G66320
DUH005847.2	TFmatrixID_0279	1569	+	tATGAAct	Homeodomain	AT1G28420;AT5G44180
DUH005847.2	TFmatrixID_0283	103	+	tctTGATTga	Homeodomain; HD-ZIP	AT2G22800;AT2G44910;AT4G16780;AT4G37790;AT5G06710;AT5G47370
DUH005847.2	TFmatrixID_0283	614	+	tttTGATTga	Homeodomain; HD-ZIP	AT2G22800;AT2G44910;AT4G16780;AT4G37790;AT5G06710;AT5G47370
DUH005847.2	TFmatrixID_0283	774	-	atAATCAtcg	Homeodomain; HD-ZIP	AT2G22800;AT2G44910;AT4G16780;AT4G37790;AT5G06710;AT5G47370
DUH005847.2	TFmatrixID_0283	935	+	ttaTGATTga	Homeodomain; HD-ZIP	AT2G22800;AT2G44910;AT4G16780;AT4G37790;AT5G06710;AT5G47370
DUH005847.2	TFmatrixID_0283	960	+	aaaTGATTgc	Homeodomain; HD-ZIP	AT2G22800;AT2G44910;AT4G16780;AT4G37790;AT5G06710;AT5G47370
DUH005847.2	TFmatrixID_0283	1011	+	tttTGATTgc	Homeodomain; HD-ZIP	AT2G22800;AT2G44910;AT4G16780;AT4G37790;AT5G06710;AT5G47370
DUH005847.2	TFmatrixID_0284	103	+	tctTGATTga	Homeodomain; HD-ZIP	AT2G46680
DUH005847.2	TFmatrixID_0284	614	+	tttTGATTga	Homeodomain; HD-ZIP	AT2G46680
DUH005847.2	TFmatrixID_0284	935	+	ttaTGATTga	Homeodomain; HD-ZIP	AT2G46680
DUH005847.2	TFmatrixID_0284	960	+	aaaTGATTgc	Homeodomain; HD-ZIP	AT2G46680
DUH005847.2	TFmatrixID_0284	1011	+	tttTGATTgc	Homeodomain; HD-ZIP	AT2G46680
DUH005847.2	TFmatrixID_0285	791	-	agtgGTTTAg	Homeodomain; HB-PHD	AT3G19510
DUH005847.2	TFmatrixID_0286	105	+	tTGATTga	Homeodomain; HD-ZIP	AT2G22800;AT3G60390;AT4G16780;AT4G37790;AT5G06710;AT5G47370
DUH005847.2	TFmatrixID_0286	616	+	tTGATTga	Homeodomain; HD-ZIP	AT2G22800;AT3G60390;AT4G16780;AT4G37790;AT5G06710;AT5G47370
DUH005847.2	TFmatrixID_0286	937	+	aTGATTga	Homeodomain; HD-ZIP	AT2G22800;AT3G60390;AT4G16780;AT4G37790;AT5G06710;AT5G47370
DUH005847.2	TFmatrixID_0286	962	+	aTGATTgc	Homeodomain; HD-ZIP	AT2G22800;AT3G60390;AT4G16780;AT4G37790;AT5G06710;AT5G47370
DUH005847.2	TFmatrixID_0286	1013	+	tTGATTgc	Homeodomain; HD-ZIP	AT2G22800;AT3G60390;AT4G16780;AT4G37790;AT5G06710;AT5G47370
DUH005847.2	TFmatrixID_0287	211	+	taaTTAATac	Homeodomain; bZIP; HD-ZIP	AT3G61890
DUH005847.2	TFmatrixID_0287	211	-	taATTAAtac	Homeodomain; bZIP; HD-ZIP	AT3G61890
DUH005847.2	TFmatrixID_0287	273	+	ataTTAATta	Homeodomain; bZIP; HD-ZIP	AT3G61890
DUH005847.2	TFmatrixID_0287	273	-	atATTAAtta	Homeodomain; bZIP; HD-ZIP	AT3G61890
DUH005847.2	TFmatrixID_0288	210	-	ataATTAAtac	Homeodomain; HD-ZIP	AT1G05230;AT1G17920;AT3G61150;AT4G00730;AT5G46880
DUH005847.2	TFmatrixID_0288	273	+	ataTTAATtat	Homeodomain; HD-ZIP	AT1G05230;AT1G17920;AT3G61150;AT4G00730;AT5G46880
DUH005847.2	TFmatrixID_0289	648	-	caAATCAtct	Homeodomain; HD-ZIP	AT2G22800;AT4G16780;AT4G17460;AT4G37790;AT5G06710;AT5G47370
DUH005847.2	TFmatrixID_0289	774	-	atAATCAtcg	Homeodomain; HD-ZIP	AT2G22800;AT4G16780;AT4G17460;AT4G37790;AT5G06710;AT5G47370
DUH005847.2	TFmatrixID_0289	935	+	ttaTGATTga	Homeodomain; HD-ZIP	AT2G22800;AT4G16780;AT4G17460;AT4G37790;AT5G06710;AT5G47370
DUH005847.2	TFmatrixID_0289	960	+	aaaTGATTgc	Homeodomain; HD-ZIP	AT2G22800;AT4G16780;AT4G17460;AT4G37790;AT5G06710;AT5G47370
DUH005847.2	TFmatrixID_0289	1145	+	cgaTGATTcg	Homeodomain; HD-ZIP	AT2G22800;AT4G16780;AT4G17460;AT4G37790;AT5G06710;AT5G47370
DUH005847.2	TFmatrixID_0291	105	+	tTGATTga	Homeodomain; bZIP; HD-ZIP; WOX	AT4G35550
DUH005847.2	TFmatrixID_0291	616	+	tTGATTga	Homeodomain; bZIP; HD-ZIP; WOX	AT4G35550
DUH005847.2	TFmatrixID_0291	937	+	aTGATTga	Homeodomain; bZIP; HD-ZIP; WOX	AT4G35550
DUH005847.2	TFmatrixID_0291	1013	+	tTGATTgc	Homeodomain; bZIP; HD-ZIP; WOX	AT4G35550
DUH005847.2	TFmatrixID_0292	1854	+	aATTATtt	Homeodomain; HD-ZIP	AT1G26960;AT1G69780;AT3G01220;AT4G40060;AT5G15150
DUH005847.2	TFmatrixID_0298	934	+	gttaTGATTg	Homeodomain; HD-ZIP	AT1G69780;AT2G18550;AT3G01220;AT5G15150
DUH005847.2	TFmatrixID_0298	959	+	aaaaTGATTg	Homeodomain; HD-ZIP	AT1G69780;AT2G18550;AT3G01220;AT5G15150
DUH005847.2	TFmatrixID_0299	105	+	tTGATTga	Homeodomain; WOX	AT1G20700;AT1G20710
DUH005847.2	TFmatrixID_0299	616	+	tTGATTga	Homeodomain; WOX	AT1G20700;AT1G20710
DUH005847.2	TFmatrixID_0299	937	+	aTGATTga	Homeodomain; WOX	AT1G20700;AT1G20710
DUH005847.2	TFmatrixID_0299	962	+	aTGATTgc	Homeodomain; WOX	AT1G20700;AT1G20710
DUH005847.2	TFmatrixID_0299	1013	+	tTGATTgc	Homeodomain; WOX	AT1G20700;AT1G20710
DUH005847.2	TFmatrixID_0300	1396	+	tcTGACGcca	Homeodomain; TALE	AT1G62360;AT1G70510;AT4G08150
DUH005847.2	TFmatrixID_0301	1723	+	cTGACAtc	Homeodomain; TALE	AT1G62360;AT1G70510;AT4G08150
DUH005847.2	TFmatrixID_0320	227	+	atGATATtt	Myb/SANT; MYB-related	AT1G01520;AT3G09600;AT4G01280;AT5G02840;AT5G52660
DUH005847.2	TFmatrixID_0320	270	+	taGATATta	Myb/SANT; MYB-related	AT1G01520;AT3G09600;AT4G01280;AT5G02840;AT5G52660
DUH005847.2	TFmatrixID_0320	905	+	atGATATtt	Myb/SANT; MYB-related	AT1G01520;AT3G09600;AT4G01280;AT5G02840;AT5G52660
DUH005847.2	TFmatrixID_0330	188	-	tAACGGcc	Myb/SANT	AT2G23290;AT4G37260
DUH005847.2	TFmatrixID_0332	1392	-	aGATTCtg	Myb/SANT	AT1G13300
DUH005847.2	TFmatrixID_0333	862	-	agCCCTAg	Myb/SANT	AT1G15720
DUH005847.2	TFmatrixID_0334	228	-	tGATATttt	Myb/SANT; MYB-related	AT1G18330;AT3G10113
DUH005847.2	TFmatrixID_0334	271	-	aGATATtaa	Myb/SANT; MYB-related	AT1G18330;AT3G10113
DUH005847.2	TFmatrixID_0334	906	-	tGATATttg	Myb/SANT; MYB-related	AT1G18330;AT3G10113
DUH005847.2	TFmatrixID_0334	1047	+	tgaATATCg	Myb/SANT; MYB-related	AT1G18330;AT3G10113
DUH005847.2	TFmatrixID_0337	360	+	gatGAATCtg	Myb/SANT	AT1G25550;AT2G03500;AT3G25790
DUH005847.2	TFmatrixID_0337	1391	-	gaGATTCtga	Myb/SANT	AT1G25550;AT2G03500;AT3G25790
DUH005847.2	TFmatrixID_0338	360	+	gatGAATCtg	Myb/SANT	AT1G68670;AT3G25790
DUH005847.2	TFmatrixID_0338	1391	-	gaGATTCtga	Myb/SANT	AT1G68670;AT3G25790
DUH005847.2	TFmatrixID_0339	1990	-	tgcTATCCttg	Myb/SANT	AT1G74840
DUH005847.2	TFmatrixID_0340	1391	-	gaGATTCtga	Myb/SANT	AT2G01060
DUH005847.2	TFmatrixID_0341	360	+	gatgAATCTg	Myb/SANT; MYB; ARR-B	AT2G01760
DUH005847.2	TFmatrixID_0341	1391	-	gAGATTctga	Myb/SANT; MYB; ARR-B	AT2G01760
DUH005847.2	TFmatrixID_0342	667	-	tGATTCcta	Myb/SANT	AT3G04030
DUH005847.2	TFmatrixID_0344	360	+	gatGAATCtg	Myb/SANT; ARR-B	AT3G16857
DUH005847.2	TFmatrixID_0344	1391	-	gaGATTCtga	Myb/SANT; ARR-B	AT3G16857
DUH005847.2	TFmatrixID_0345	666	-	ctGATTCcta	Myb/SANT; G2-like	AT1G79430;AT3G12730;AT3G24120;AT4G13640
DUH005847.2	TFmatrixID_0345	1391	-	gaGATTCtga	Myb/SANT; G2-like	AT1G79430;AT3G12730;AT3G24120;AT4G13640
DUH005847.2	TFmatrixID_0346	1322	+	aACCGGta	Myb/SANT	AT1G08810;AT1G74650;AT3G28910;AT3G47600;AT5G62470
DUH005847.2	TFmatrixID_0346	1322	-	aaCCGGTa	Myb/SANT	AT1G08810;AT1G74650;AT3G28910;AT3G47600;AT5G62470
DUH005847.2	TFmatrixID_0348	997	+	ttgcATCTTt	Myb/SANT; ARR-B	AT4G16110
DUH005847.2	TFmatrixID_0349	1215	+	acgaAATCTc	Myb/SANT; ARR-B	AT4G18020
DUH005847.2	TFmatrixID_0349	1735	-	tAGATTacca	Myb/SANT; ARR-B	AT4G18020
DUH005847.2	TFmatrixID_0350	185	-	aaaTAACGgcc	Myb/SANT; MYB	AT4G18770
DUH005847.2	TFmatrixID_0350	842	+	cgcCGTTAgta	Myb/SANT; MYB	AT4G18770
DUH005847.2	TFmatrixID_0355	188	-	tAACGGccta	Myb/SANT	AT3G11440;AT5G06100
DUH005847.2	TFmatrixID_0357	257	-	agcATATTtt	Myb/SANT; G2-like; MYB	AT1G32240;AT4G17695;AT5G16560;AT5G42630
DUH005847.2	TFmatrixID_0357	849	-	agtATATTgt	Myb/SANT; G2-like; MYB	AT1G32240;AT4G17695;AT5G16560;AT5G42630
DUH005847.2	TFmatrixID_0358	667	-	tGATTCctac	Myb/SANT	AT5G18240
DUH005847.2	TFmatrixID_0362	422	+	tttgTATCTcttc	Myb/SANT; ARR-B	AT5G58080
DUH005847.2	TFmatrixID_0363	706	+	tTAGGGtt	Myb/SANT; MYB-related	AT3G49850;AT5G67580
DUH005847.2	TFmatrixID_0363	862	-	agCCCTAg	Myb/SANT; MYB-related	AT3G49850;AT5G67580
DUH005847.2	TFmatrixID_0364	228	-	tGATATtt	Myb/SANT; MYB-related	AT3G09600;AT4G01280
DUH005847.2	TFmatrixID_0364	271	-	aGATATta	Myb/SANT; MYB-related	AT3G09600;AT4G01280
DUH005847.2	TFmatrixID_0364	906	-	tGATATtt	Myb/SANT; MYB-related	AT3G09600;AT4G01280
DUH005847.2	TFmatrixID_0367	1391	-	gaGATTCtga	Myb/SANT	AT2G03500
DUH005847.2	TFmatrixID_0369	227	-	atGATATtt	Myb/SANT; MYB-related	AT1G01060;AT5G37260
DUH005847.2	TFmatrixID_0369	270	-	taGATATta	Myb/SANT; MYB-related	AT1G01060;AT5G37260
DUH005847.2	TFmatrixID_0369	905	-	atGATATtt	Myb/SANT; MYB-related	AT1G01060;AT5G37260
DUH005847.2	TFmatrixID_0443	295	-	aTTGACcg	WRKY	AT1G29860;AT1G64000;AT1G66550;AT1G66560;AT1G66600;AT1G68150;AT1G69810;AT1G80590;AT2G40740;AT2G40750;AT2G44745;AT2G46400;AT3G01970;AT3G56400;AT3G62340;AT4G04450;AT4G11070;AT4G18170;AT4G23810;AT4G39410;AT5G22570;AT5G26170;AT5G41570;AT5G43290;AT5G45050;AT5G45260
DUH005847.2	TFmatrixID_0445	295	-	aTTGACcg	WRKY	AT1G18860;AT1G29280;AT1G29860;AT1G55600;AT1G62300;AT1G64000;AT1G68150;AT1G69810;AT1G80840;AT2G21900;AT2G34830;AT2G44745;AT3G01970;AT3G04670;AT3G58710;AT3G62340;AT4G04450;AT4G18170;AT4G22070;AT4G24240;AT4G39410;AT5G15130;AT5G26170;AT5G28650;AT5G41570;AT5G43290;AT5G45050;AT5G45260
DUH005847.2	TFmatrixID_0446	293	-	tcaTTGACcg	WRKY	AT1G18860;AT1G29280;AT1G29860;AT1G55600;AT1G62300;AT1G64000;AT1G68150;AT1G69810;AT2G21900;AT2G23320;AT2G34830;AT2G40740;AT2G44745;AT3G01970;AT3G04670;AT3G58710;AT3G62340;AT4G04450;AT4G11070;AT4G18170;AT4G22070;AT4G23810;AT4G24240;AT4G39410;AT5G15130;AT5G22570;AT5G26170;AT5G28650;AT5G41570;AT5G43290;AT5G45050;AT5G45260
DUH005847.2	TFmatrixID_0448	293	-	tcaTTGACcgt	WRKY	AT1G18860;AT1G29280;AT1G29860;AT1G55600;AT1G62300;AT1G64000;AT1G68150;AT1G69810;AT2G21900;AT2G25000;AT2G34830;AT2G44745;AT2G46400;AT3G01970;AT3G04670;AT3G58710;AT3G62340;AT4G04450;AT4G11070;AT4G18170;AT4G22070;AT4G24240;AT4G39410;AT5G15130;AT5G26170;AT5G28650;AT5G41570;AT5G43290;AT5G45050
DUH005847.2	TFmatrixID_0449	295	-	aTTGACcg	WRKY	AT1G13960;AT2G03340;AT2G30250;AT2G37260;AT3G01080;AT4G12020;AT4G26440;AT4G26640;AT4G30935;AT5G07100
DUH005847.2	TFmatrixID_0451	294	-	caTTGACcgt	WRKY	AT1G13960;AT2G03340;AT2G37260;AT2G38470;AT3G01080;AT4G12020;AT4G26440;AT4G26640;AT4G30935;AT5G07100
DUH005847.2	TFmatrixID_0455	293	-	tcaTTGACcgt	WRKY	AT1G18860;AT1G29280;AT1G29860;AT1G55600;AT1G62300;AT1G64000;AT1G66550;AT1G66560;AT1G68150;AT1G69810;AT2G21900;AT2G34830;AT2G40740;AT2G44745;AT2G46400;AT3G01970;AT3G04670;AT3G58710;AT3G62340;AT4G01720;AT4G04450;AT4G11070;AT4G18170;AT4G22070;AT4G23810;AT4G24240;AT4G39410;AT5G15130;AT5G26170;AT5G28650;AT5G41570;AT5G43290;AT5G45050;AT5G45260
DUH005847.2	TFmatrixID_0458	294	-	caTTGACcgt	WRKY	AT1G18860;AT1G29280;AT1G29860;AT1G55600;AT1G62300;AT1G64000;AT1G68150;AT1G69810;AT2G21900;AT2G34830;AT2G40740;AT2G44745;AT2G46400;AT3G01970;AT3G04670;AT3G58710;AT3G62340;AT4G04450;AT4G11070;AT4G18170;AT4G22070;AT4G24240;AT4G31800;AT4G39410;AT5G15130;AT5G26170;AT5G28650;AT5G41570;AT5G43290;AT5G45050
DUH005847.2	TFmatrixID_0461	292	-	gtcaTTGACc	WRKY	AT1G18860;AT1G29280;AT1G62300;AT1G64000;AT1G66550;AT1G66560;AT1G68150;AT1G80590;AT2G34830;AT2G40740;AT2G40750;AT2G44745;AT2G46400;AT3G01970;AT3G04670;AT3G56400;AT3G58710;AT3G62340;AT4G04450;AT4G11070;AT4G22070;AT4G23810;AT4G24240;AT4G39410;AT5G15130;AT5G22570;AT5G24110;AT5G26170;AT5G28650;AT5G41570;AT5G43290;AT5G45050;AT5G45260
DUH005847.2	TFmatrixID_0463	294	-	caTTGACcgt	WRKY	AT1G18860;AT1G29280;AT1G29860;AT1G55600;AT1G62300;AT1G64000;AT1G66550;AT1G66560;AT1G68150;AT1G69810;AT1G80590;AT2G21900;AT2G34830;AT2G40740;AT2G40750;AT2G44745;AT2G46400;AT3G01970;AT3G04670;AT3G56400;AT3G58710;AT3G62340;AT4G04450;AT4G11070;AT4G18170;AT4G22070;AT4G23810;AT4G24240;AT4G39410;AT5G15130;AT5G22570;AT5G26170;AT5G28650;AT5G41570;AT5G43290;AT5G45050;AT5G45260;AT5G49520
DUH005847.2	TFmatrixID_0465	295	-	aTTGACcg	WRKY	AT1G13960;AT2G03340;AT2G37260;AT3G01080;AT4G12020;AT4G26440;AT4G26640;AT4G30935;AT5G07100;AT5G56270
DUH005847.2	TFmatrixID_0466	294	-	caTTGACcgt	WRKY	AT1G18860;AT1G29280;AT1G29860;AT1G55600;AT1G62300;AT1G64000;AT1G68150;AT1G69810;AT2G21900;AT2G34830;AT2G44745;AT3G01970;AT3G04670;AT3G58710;AT3G62340;AT4G04450;AT4G18170;AT4G22070;AT4G24240;AT4G39410;AT5G15130;AT5G26170;AT5G28650;AT5G41570;AT5G43290;AT5G45050;AT5G64810
DUH005847.2	TFmatrixID_0468	294	-	caTTGACcg	WRKY	AT1G18860;AT1G29280;AT1G29860;AT1G55600;AT1G62300;AT1G64000;AT1G66550;AT1G66560;AT1G68150;AT1G69810;AT1G80590;AT2G21900;AT2G34830;AT2G40740;AT2G40750;AT2G44745;AT2G46400;AT3G01970;AT3G04670;AT3G56400;AT3G58710;AT3G62340;AT4G04450;AT4G11070;AT4G18170;AT4G22070;AT4G23810;AT4G24240;AT4G39410;AT5G15130;AT5G22570;AT5G26170;AT5G28650;AT5G41570;AT5G43290;AT5G45050;AT5G45260
DUH005847.2	TFmatrixID_0471	63	+	aATAATag	Homeodomain; HD-ZIP; bZIP	AT1G69780;AT3G01220;AT3G01470;AT5G15150
DUH005847.2	TFmatrixID_0471	1853	-	gaATTATt	Homeodomain; HD-ZIP; bZIP	AT1G69780;AT3G01220;AT3G01470;AT5G15150
DUH005847.2	TFmatrixID_0476	75	+	attgaaataaAAAAAc	AT-Hook	AT1G48610
DUH005847.2	TFmatrixID_0476	114	+	aaaaaaattgAAAAAt	AT-Hook	AT1G48610
DUH005847.2	TFmatrixID_0476	1227	-	aTTTTTttttttgttt	AT-Hook	AT1G48610
DUH005847.2	TFmatrixID_0483	196	-	tatGACGTgttt	bZIP	AT1G75390
DUH005847.2	TFmatrixID_0486	1719	-	AGATCtga	Myb/SANT; ARR-B	AT4G31920
DUH005847.2	TFmatrixID_0490	198	-	tGACGTg	bZIP	AT1G08320;AT1G68640;AT5G06839
DUH005847.2	TFmatrixID_0490	289	+	tACGTCa	bZIP	AT1G08320;AT1G68640;AT5G06839
DUH005847.2	TFmatrixID_0517	1851	-	tcgaaTTATTta	Homeodomain; HD-ZIP; bZIP	AT1G69780;AT3G01220;AT3G01470;AT5G15150
DUH005847.2	TFmatrixID_0518	930	+	tcgtgttATGATtgagttt	bZIP; Homeodomain; HD-ZIP	AT1G30490;AT1G52150;AT2G34710;AT4G32880;AT5G60690
DUH005847.2	TFmatrixID_0518	955	+	aaacaaaATGATtgcactc	bZIP; Homeodomain; HD-ZIP	AT1G30490;AT1G52150;AT2G34710;AT4G32880;AT5G60690
DUH005847.2	TFmatrixID_0525	1096	-	caagacttaCGTGA	bHLH	AT4G21330
DUH005847.2	TFmatrixID_0533	195	-	ctaTGACGtgt	bZIP	AT1G08320;AT1G68640;AT5G06839;AT5G65210
DUH005847.2	TFmatrixID_0533	288	+	ataCGTCAttg	bZIP	AT1G08320;AT1G68640;AT5G06839;AT5G65210
DUH005847.2	TFmatrixID_0533	1395	-	ttcTGACGcca	bZIP	AT1G08320;AT1G68640;AT5G06839;AT5G65210
DUH005847.2	TFmatrixID_0534	296	-	TTGACcgtcat	WRKY	AT1G13960;AT2G03340;AT2G04880;AT2G37260;AT3G01080;AT4G12020;AT4G26440;AT4G26640;AT4G30935;AT5G07100
DUH005847.2	TFmatrixID_0540	1850	-	gtcgaaTTATTtag	Homeodomain; HD-ZIP; bZIP	AT1G69780;AT3G01220;AT3G01470;AT5G15150
DUH005847.2	TFmatrixID_0542	930	+	tcgtgttATGATtgagttt	bZIP; Homeodomain; HD-ZIP	AT1G30490;AT1G52150;AT2G34710;AT4G32880;AT5G60690
DUH005847.2	TFmatrixID_0542	955	+	aaacaaaATGATtgcactc	bZIP; Homeodomain; HD-ZIP	AT1G30490;AT1G52150;AT2G34710;AT4G32880;AT5G60690
DUH005847.2	TFmatrixID_0546	196	-	tatgaCGTGTtt	bZIP	AT1G75390
DUH005847.2	TFmatrixID_0590	185	+	aaatAACGGc	MYB	AT1G17950
DUH005847.2	TFmatrixID_0590	843	-	gCCGTTagta	MYB	AT1G17950
DUH005847.2	TFmatrixID_0591	1673	-	gaaaCTAACa	MYB	AT1G17950
DUH005847.2	TFmatrixID_0594	727	+	aatTAGGTtg	MYB; MYB-related	AT5G59780
DUH005847.2	TFmatrixID_0609	227	-	atGATATttt	MYB-related	AT5G17300
DUH005847.2	TFmatrixID_0609	905	-	atGATATttg	MYB-related	AT5G17300
DUH005847.2	TFmatrixID_0610	269	-	ataGATATta	MYB-related	AT5G17300
DUH005847.2	TFmatrixID_0620	195	-	ctaTGACGtg	bZIP	AT5G06950
DUH005847.2	TFmatrixID_0620	289	+	taCGTCAttg	bZIP	AT5G06950
DUH005847.2	TFmatrixID_0627	105	-	ttGATTGata	Homeodomain; bZIP; HD-ZIP; WOX	AT4G35550
DUH005847.2	TFmatrixID_0627	616	-	ttGATTGaat	Homeodomain; bZIP; HD-ZIP; WOX	AT4G35550
DUH005847.2	TFmatrixID_0627	937	-	atGATTGagt	Homeodomain; bZIP; HD-ZIP; WOX	AT4G35550
DUH005847.2	TFmatrixID_0627	1013	-	ttGATTGccg	Homeodomain; bZIP; HD-ZIP; WOX	AT4G35550
DUH005847.2	TFmatrixID_0628	209	+	gaTAATTaat	Homeodomain; bZIP; HD-ZIP; WOX	AT4G35550
DUH005847.2	TFmatrixID_0628	209	-	gatAATTAat	Homeodomain; bZIP; HD-ZIP; WOX	AT4G35550
DUH005847.2	TFmatrixID_0628	275	+	atTAATTatc	Homeodomain; bZIP; HD-ZIP; WOX	AT4G35550
DUH005847.2	TFmatrixID_0628	275	-	attAATTAtc	Homeodomain; bZIP; HD-ZIP; WOX	AT4G35550
DUH005847.2	TFmatrixID_0629	293	+	tcaTTGACcg	WRKY	AT2G44745
DUH005847.2	TFmatrixID_0630	294	-	caTTGACcgt	WRKY	AT4G31800
DUH005847.2	TFmatrixID_0631	293	+	tcaTTGACcg	WRKY	AT5G22570
DUH005847.2	TFmatrixID_0632	293	+	tcaTTGACcg	WRKY	AT3G01970
DUH005847.2	TFmatrixID_0638	535	+	agAAAGAgag	Dof	AT5G65590
DUH005847.2	TFmatrixID_0638	999	-	gcaTCTTTtc	Dof	AT5G65590
DUH005847.2	TFmatrixID_0638	1063	-	ttcTCTTTat	Dof	AT5G65590
DUH005847.2	TF_motif_seq_0014	197	+	ATGACgtgtt	bZIP	AT5G06950
DUH005847.2	TF_motif_seq_0014	287	-	aatacGTCAT	bZIP	AT5G06950
DUH005847.2	TF_motif_seq_0088	250	-	tgttctCAGCA	bZIP	AT4G02640
DUH005847.2	TF_motif_seq_0237	106	+	TGATT	GATA; tify	AT1G51600;AT2G45050;AT3G06740;AT3G16870;AT3G21175;AT3G24050;AT3G54810;AT3G60530;AT4G17570;AT4G24470;AT4G26150;AT4G32890;AT4G34680;AT5G25830;AT5G26930;AT5G56860;AT5G66320;AT2G18380;AT3G50870;AT4G36620
DUH005847.2	TF_motif_seq_0237	110	+	TGATA	GATA; tify	AT1G51600;AT2G45050;AT3G06740;AT3G16870;AT3G21175;AT3G24050;AT3G54810;AT3G60530;AT4G17570;AT4G24470;AT4G26150;AT4G32890;AT4G34680;AT5G25830;AT5G26930;AT5G56860;AT5G66320;AT2G18380;AT3G50870;AT4G36620
DUH005847.2	TF_motif_seq_0237	167	-	AATCC	GATA; tify	AT1G51600;AT2G45050;AT3G06740;AT3G16870;AT3G21175;AT3G24050;AT3G54810;AT3G60530;AT4G17570;AT4G24470;AT4G26150;AT4G32890;AT4G34680;AT5G25830;AT5G26930;AT5G56860;AT5G66320;AT2G18380;AT3G50870;AT4G36620
DUH005847.2	TF_motif_seq_0237	208	+	TGATA	GATA; tify	AT1G51600;AT2G45050;AT3G06740;AT3G16870;AT3G21175;AT3G24050;AT3G54810;AT3G60530;AT4G17570;AT4G24470;AT4G26150;AT4G32890;AT4G34680;AT5G25830;AT5G26930;AT5G56860;AT5G66320;AT2G18380;AT3G50870;AT4G36620
DUH005847.2	TF_motif_seq_0237	228	+	TGATA	GATA; tify	AT1G51600;AT2G45050;AT3G06740;AT3G16870;AT3G21175;AT3G24050;AT3G54810;AT3G60530;AT4G17570;AT4G24470;AT4G26150;AT4G32890;AT4G34680;AT5G25830;AT5G26930;AT5G56860;AT5G66320;AT2G18380;AT3G50870;AT4G36620
DUH005847.2	TF_motif_seq_0237	271	+	AGATA	GATA; tify	AT1G51600;AT2G45050;AT3G06740;AT3G16870;AT3G21175;AT3G24050;AT3G54810;AT3G60530;AT4G17570;AT4G24470;AT4G26150;AT4G32890;AT4G34680;AT5G25830;AT5G26930;AT5G56860;AT5G66320;AT2G18380;AT3G50870;AT4G36620
DUH005847.2	TF_motif_seq_0237	281	-	TATCA	GATA; tify	AT1G51600;AT2G45050;AT3G06740;AT3G16870;AT3G21175;AT3G24050;AT3G54810;AT3G60530;AT4G17570;AT4G24470;AT4G26150;AT4G32890;AT4G34680;AT5G25830;AT5G26930;AT5G56860;AT5G66320;AT2G18380;AT3G50870;AT4G36620
DUH005847.2	TF_motif_seq_0237	359	+	AGATG	GATA; tify	AT1G51600;AT2G45050;AT3G06740;AT3G16870;AT3G21175;AT3G24050;AT3G54810;AT3G60530;AT4G17570;AT4G24470;AT4G26150;AT4G32890;AT4G34680;AT5G25830;AT5G26930;AT5G56860;AT5G66320;AT2G18380;AT3G50870;AT4G36620
DUH005847.2	TF_motif_seq_0237	364	-	AATCT	GATA; tify	AT1G51600;AT2G45050;AT3G06740;AT3G16870;AT3G21175;AT3G24050;AT3G54810;AT3G60530;AT4G17570;AT4G24470;AT4G26150;AT4G32890;AT4G34680;AT5G25830;AT5G26930;AT5G56860;AT5G66320;AT2G18380;AT3G50870;AT4G36620
DUH005847.2	TF_motif_seq_0237	378	-	AATCC	GATA; tify	AT1G51600;AT2G45050;AT3G06740;AT3G16870;AT3G21175;AT3G24050;AT3G54810;AT3G60530;AT4G17570;AT4G24470;AT4G26150;AT4G32890;AT4G34680;AT5G25830;AT5G26930;AT5G56860;AT5G66320;AT2G18380;AT3G50870;AT4G36620
DUH005847.2	TF_motif_seq_0237	382	-	CATCT	GATA; tify	AT1G51600;AT2G45050;AT3G06740;AT3G16870;AT3G21175;AT3G24050;AT3G54810;AT3G60530;AT4G17570;AT4G24470;AT4G26150;AT4G32890;AT4G34680;AT5G25830;AT5G26930;AT5G56860;AT5G66320;AT2G18380;AT3G50870;AT4G36620
DUH005847.2	TF_motif_seq_0237	410	-	TATCC	GATA; tify	AT1G51600;AT2G45050;AT3G06740;AT3G16870;AT3G21175;AT3G24050;AT3G54810;AT3G60530;AT4G17570;AT4G24470;AT4G26150;AT4G32890;AT4G34680;AT5G25830;AT5G26930;AT5G56860;AT5G66320;AT2G18380;AT3G50870;AT4G36620
DUH005847.2	TF_motif_seq_0237	426	-	TATCT	GATA; tify	AT1G51600;AT2G45050;AT3G06740;AT3G16870;AT3G21175;AT3G24050;AT3G54810;AT3G60530;AT4G17570;AT4G24470;AT4G26150;AT4G32890;AT4G34680;AT5G25830;AT5G26930;AT5G56860;AT5G66320;AT2G18380;AT3G50870;AT4G36620
DUH005847.2	TF_motif_seq_0237	465	+	CGATA	GATA; tify	AT1G51600;AT2G45050;AT3G06740;AT3G16870;AT3G21175;AT3G24050;AT3G54810;AT3G60530;AT4G17570;AT4G24470;AT4G26150;AT4G32890;AT4G34680;AT5G25830;AT5G26930;AT5G56860;AT5G66320;AT2G18380;AT3G50870;AT4G36620
DUH005847.2	TF_motif_seq_0237	569	+	CGATT	GATA; tify	AT1G51600;AT2G45050;AT3G06740;AT3G16870;AT3G21175;AT3G24050;AT3G54810;AT3G60530;AT4G17570;AT4G24470;AT4G26150;AT4G32890;AT4G34680;AT5G25830;AT5G26930;AT5G56860;AT5G66320;AT2G18380;AT3G50870;AT4G36620
DUH005847.2	TF_motif_seq_0237	617	+	TGATT	GATA; tify	AT1G51600;AT2G45050;AT3G06740;AT3G16870;AT3G21175;AT3G24050;AT3G54810;AT3G60530;AT4G17570;AT4G24470;AT4G26150;AT4G32890;AT4G34680;AT5G25830;AT5G26930;AT5G56860;AT5G66320;AT2G18380;AT3G50870;AT4G36620
DUH005847.2	TF_motif_seq_0237	633	-	TATCT	GATA; tify	AT1G51600;AT2G45050;AT3G06740;AT3G16870;AT3G21175;AT3G24050;AT3G54810;AT3G60530;AT4G17570;AT4G24470;AT4G26150;AT4G32890;AT4G34680;AT5G25830;AT5G26930;AT5G56860;AT5G66320;AT2G18380;AT3G50870;AT4G36620
DUH005847.2	TF_motif_seq_0237	650	-	AATCA	GATA; tify	AT1G51600;AT2G45050;AT3G06740;AT3G16870;AT3G21175;AT3G24050;AT3G54810;AT3G60530;AT4G17570;AT4G24470;AT4G26150;AT4G32890;AT4G34680;AT5G25830;AT5G26930;AT5G56860;AT5G66320;AT2G18380;AT3G50870;AT4G36620
DUH005847.2	TF_motif_seq_0237	653	-	CATCT	GATA; tify	AT1G51600;AT2G45050;AT3G06740;AT3G16870;AT3G21175;AT3G24050;AT3G54810;AT3G60530;AT4G17570;AT4G24470;AT4G26150;AT4G32890;AT4G34680;AT5G25830;AT5G26930;AT5G56860;AT5G66320;AT2G18380;AT3G50870;AT4G36620
DUH005847.2	TF_motif_seq_0237	657	-	TATCT	GATA; tify	AT1G51600;AT2G45050;AT3G06740;AT3G16870;AT3G21175;AT3G24050;AT3G54810;AT3G60530;AT4G17570;AT4G24470;AT4G26150;AT4G32890;AT4G34680;AT5G25830;AT5G26930;AT5G56860;AT5G66320;AT2G18380;AT3G50870;AT4G36620
DUH005847.2	TF_motif_seq_0237	667	+	TGATT	GATA; tify	AT1G51600;AT2G45050;AT3G06740;AT3G16870;AT3G21175;AT3G24050;AT3G54810;AT3G60530;AT4G17570;AT4G24470;AT4G26150;AT4G32890;AT4G34680;AT5G25830;AT5G26930;AT5G56860;AT5G66320;AT2G18380;AT3G50870;AT4G36620
DUH005847.2	TF_motif_seq_0237	698	+	CGATG	GATA; tify	AT1G51600;AT2G45050;AT3G06740;AT3G16870;AT3G21175;AT3G24050;AT3G54810;AT3G60530;AT4G17570;AT4G24470;AT4G26150;AT4G32890;AT4G34680;AT5G25830;AT5G26930;AT5G56860;AT5G66320;AT2G18380;AT3G50870;AT4G36620
DUH005847.2	TF_motif_seq_0237	715	+	CGATT	GATA; tify	AT1G51600;AT2G45050;AT3G06740;AT3G16870;AT3G21175;AT3G24050;AT3G54810;AT3G60530;AT4G17570;AT4G24470;AT4G26150;AT4G32890;AT4G34680;AT5G25830;AT5G26930;AT5G56860;AT5G66320;AT2G18380;AT3G50870;AT4G36620
DUH005847.2	TF_motif_seq_0237	776	-	AATCA	GATA; tify	AT1G51600;AT2G45050;AT3G06740;AT3G16870;AT3G21175;AT3G24050;AT3G54810;AT3G60530;AT4G17570;AT4G24470;AT4G26150;AT4G32890;AT4G34680;AT5G25830;AT5G26930;AT5G56860;AT5G66320;AT2G18380;AT3G50870;AT4G36620
DUH005847.2	TF_motif_seq_0237	779	-	CATCG	GATA; tify	AT1G51600;AT2G45050;AT3G06740;AT3G16870;AT3G21175;AT3G24050;AT3G54810;AT3G60530;AT4G17570;AT4G24470;AT4G26150;AT4G32890;AT4G34680;AT5G25830;AT5G26930;AT5G56860;AT5G66320;AT2G18380;AT3G50870;AT4G36620
DUH005847.2	TF_motif_seq_0237	816	+	GGATC	GATA; tify	AT1G51600;AT2G45050;AT3G06740;AT3G16870;AT3G21175;AT3G24050;AT3G54810;AT3G60530;AT4G17570;AT4G24470;AT4G26150;AT4G32890;AT4G34680;AT5G25830;AT5G26930;AT5G56860;AT5G66320;AT2G18380;AT3G50870;AT4G36620
DUH005847.2	TF_motif_seq_0237	817	-	GATCG	GATA; tify	AT1G51600;AT2G45050;AT3G06740;AT3G16870;AT3G21175;AT3G24050;AT3G54810;AT3G60530;AT4G17570;AT4G24470;AT4G26150;AT4G32890;AT4G34680;AT5G25830;AT5G26930;AT5G56860;AT5G66320;AT2G18380;AT3G50870;AT4G36620
DUH005847.2	TF_motif_seq_0237	903	+	TGATG	GATA; tify	AT1G51600;AT2G45050;AT3G06740;AT3G16870;AT3G21175;AT3G24050;AT3G54810;AT3G60530;AT4G17570;AT4G24470;AT4G26150;AT4G32890;AT4G34680;AT5G25830;AT5G26930;AT5G56860;AT5G66320;AT2G18380;AT3G50870;AT4G36620
DUH005847.2	TF_motif_seq_0237	906	+	TGATA	GATA; tify	AT1G51600;AT2G45050;AT3G06740;AT3G16870;AT3G21175;AT3G24050;AT3G54810;AT3G60530;AT4G17570;AT4G24470;AT4G26150;AT4G32890;AT4G34680;AT5G25830;AT5G26930;AT5G56860;AT5G66320;AT2G18380;AT3G50870;AT4G36620
DUH005847.2	TF_motif_seq_0237	938	+	TGATT	GATA; tify	AT1G51600;AT2G45050;AT3G06740;AT3G16870;AT3G21175;AT3G24050;AT3G54810;AT3G60530;AT4G17570;AT4G24470;AT4G26150;AT4G32890;AT4G34680;AT5G25830;AT5G26930;AT5G56860;AT5G66320;AT2G18380;AT3G50870;AT4G36620
DUH005847.2	TF_motif_seq_0237	963	+	TGATT	GATA; tify	AT1G51600;AT2G45050;AT3G06740;AT3G16870;AT3G21175;AT3G24050;AT3G54810;AT3G60530;AT4G17570;AT4G24470;AT4G26150;AT4G32890;AT4G34680;AT5G25830;AT5G26930;AT5G56860;AT5G66320;AT2G18380;AT3G50870;AT4G36620
DUH005847.2	TF_motif_seq_0237	979	+	AGATA	GATA; tify	AT1G51600;AT2G45050;AT3G06740;AT3G16870;AT3G21175;AT3G24050;AT3G54810;AT3G60530;AT4G17570;AT4G24470;AT4G26150;AT4G32890;AT4G34680;AT5G25830;AT5G26930;AT5G56860;AT5G66320;AT2G18380;AT3G50870;AT4G36620
DUH005847.2	TF_motif_seq_0237	1000	-	CATCT	GATA; tify	AT1G51600;AT2G45050;AT3G06740;AT3G16870;AT3G21175;AT3G24050;AT3G54810;AT3G60530;AT4G17570;AT4G24470;AT4G26150;AT4G32890;AT4G34680;AT5G25830;AT5G26930;AT5G56860;AT5G66320;AT2G18380;AT3G50870;AT4G36620
DUH005847.2	TF_motif_seq_0237	1014	+	TGATT	GATA; tify	AT1G51600;AT2G45050;AT3G06740;AT3G16870;AT3G21175;AT3G24050;AT3G54810;AT3G60530;AT4G17570;AT4G24470;AT4G26150;AT4G32890;AT4G34680;AT5G25830;AT5G26930;AT5G56860;AT5G66320;AT2G18380;AT3G50870;AT4G36620
DUH005847.2	TF_motif_seq_0237	1051	-	TATCG	GATA; tify	AT1G51600;AT2G45050;AT3G06740;AT3G16870;AT3G21175;AT3G24050;AT3G54810;AT3G60530;AT4G17570;AT4G24470;AT4G26150;AT4G32890;AT4G34680;AT5G25830;AT5G26930;AT5G56860;AT5G66320;AT2G18380;AT3G50870;AT4G36620
DUH005847.2	TF_motif_seq_0237	1131	-	AATCT	GATA; tify	AT1G51600;AT2G45050;AT3G06740;AT3G16870;AT3G21175;AT3G24050;AT3G54810;AT3G60530;AT4G17570;AT4G24470;AT4G26150;AT4G32890;AT4G34680;AT5G25830;AT5G26930;AT5G56860;AT5G66320;AT2G18380;AT3G50870;AT4G36620
DUH005847.2	TF_motif_seq_0237	1145	+	CGATG	GATA; tify	AT1G51600;AT2G45050;AT3G06740;AT3G16870;AT3G21175;AT3G24050;AT3G54810;AT3G60530;AT4G17570;AT4G24470;AT4G26150;AT4G32890;AT4G34680;AT5G25830;AT5G26930;AT5G56860;AT5G66320;AT2G18380;AT3G50870;AT4G36620
DUH005847.2	TF_motif_seq_0237	1148	+	TGATT	GATA; tify	AT1G51600;AT2G45050;AT3G06740;AT3G16870;AT3G21175;AT3G24050;AT3G54810;AT3G60530;AT4G17570;AT4G24470;AT4G26150;AT4G32890;AT4G34680;AT5G25830;AT5G26930;AT5G56860;AT5G66320;AT2G18380;AT3G50870;AT4G36620
DUH005847.2	TF_motif_seq_0237	1161	+	AGATG	GATA; tify	AT1G51600;AT2G45050;AT3G06740;AT3G16870;AT3G21175;AT3G24050;AT3G54810;AT3G60530;AT4G17570;AT4G24470;AT4G26150;AT4G32890;AT4G34680;AT5G25830;AT5G26930;AT5G56860;AT5G66320;AT2G18380;AT3G50870;AT4G36620
DUH005847.2	TF_motif_seq_0237	1180	+	TGATA	GATA; tify	AT1G51600;AT2G45050;AT3G06740;AT3G16870;AT3G21175;AT3G24050;AT3G54810;AT3G60530;AT4G17570;AT4G24470;AT4G26150;AT4G32890;AT4G34680;AT5G25830;AT5G26930;AT5G56860;AT5G66320;AT2G18380;AT3G50870;AT4G36620
DUH005847.2	TF_motif_seq_0237	1183	-	TATCA	GATA; tify	AT1G51600;AT2G45050;AT3G06740;AT3G16870;AT3G21175;AT3G24050;AT3G54810;AT3G60530;AT4G17570;AT4G24470;AT4G26150;AT4G32890;AT4G34680;AT5G25830;AT5G26930;AT5G56860;AT5G66320;AT2G18380;AT3G50870;AT4G36620
DUH005847.2	TF_motif_seq_0237	1199	+	AGATA	GATA; tify	AT1G51600;AT2G45050;AT3G06740;AT3G16870;AT3G21175;AT3G24050;AT3G54810;AT3G60530;AT4G17570;AT4G24470;AT4G26150;AT4G32890;AT4G34680;AT5G25830;AT5G26930;AT5G56860;AT5G66320;AT2G18380;AT3G50870;AT4G36620
DUH005847.2	TF_motif_seq_0237	1219	-	AATCT	GATA; tify	AT1G51600;AT2G45050;AT3G06740;AT3G16870;AT3G21175;AT3G24050;AT3G54810;AT3G60530;AT4G17570;AT4G24470;AT4G26150;AT4G32890;AT4G34680;AT5G25830;AT5G26930;AT5G56860;AT5G66320;AT2G18380;AT3G50870;AT4G36620
DUH005847.2	TF_motif_seq_0237	1247	-	AATCC	GATA; tify	AT1G51600;AT2G45050;AT3G06740;AT3G16870;AT3G21175;AT3G24050;AT3G54810;AT3G60530;AT4G17570;AT4G24470;AT4G26150;AT4G32890;AT4G34680;AT5G25830;AT5G26930;AT5G56860;AT5G66320;AT2G18380;AT3G50870;AT4G36620
DUH005847.2	TF_motif_seq_0237	1269	+	GGATG	GATA; tify	AT1G51600;AT2G45050;AT3G06740;AT3G16870;AT3G21175;AT3G24050;AT3G54810;AT3G60530;AT4G17570;AT4G24470;AT4G26150;AT4G32890;AT4G34680;AT5G25830;AT5G26930;AT5G56860;AT5G66320;AT2G18380;AT3G50870;AT4G36620
DUH005847.2	TF_motif_seq_0237	1294	-	TATCA	GATA; tify	AT1G51600;AT2G45050;AT3G06740;AT3G16870;AT3G21175;AT3G24050;AT3G54810;AT3G60530;AT4G17570;AT4G24470;AT4G26150;AT4G32890;AT4G34680;AT5G25830;AT5G26930;AT5G56860;AT5G66320;AT2G18380;AT3G50870;AT4G36620
DUH005847.2	TF_motif_seq_0237	1329	+	AGATT	GATA; tify	AT1G51600;AT2G45050;AT3G06740;AT3G16870;AT3G21175;AT3G24050;AT3G54810;AT3G60530;AT4G17570;AT4G24470;AT4G26150;AT4G32890;AT4G34680;AT5G25830;AT5G26930;AT5G56860;AT5G66320;AT2G18380;AT3G50870;AT4G36620
DUH005847.2	TF_motif_seq_0237	1392	+	AGATT	GATA; tify	AT1G51600;AT2G45050;AT3G06740;AT3G16870;AT3G21175;AT3G24050;AT3G54810;AT3G60530;AT4G17570;AT4G24470;AT4G26150;AT4G32890;AT4G34680;AT5G25830;AT5G26930;AT5G56860;AT5G66320;AT2G18380;AT3G50870;AT4G36620
DUH005847.2	TF_motif_seq_0237	1426	+	TGATG	GATA; tify	AT1G51600;AT2G45050;AT3G06740;AT3G16870;AT3G21175;AT3G24050;AT3G54810;AT3G60530;AT4G17570;AT4G24470;AT4G26150;AT4G32890;AT4G34680;AT5G25830;AT5G26930;AT5G56860;AT5G66320;AT2G18380;AT3G50870;AT4G36620
DUH005847.2	TF_motif_seq_0237	1434	+	TGATT	GATA; tify	AT1G51600;AT2G45050;AT3G06740;AT3G16870;AT3G21175;AT3G24050;AT3G54810;AT3G60530;AT4G17570;AT4G24470;AT4G26150;AT4G32890;AT4G34680;AT5G25830;AT5G26930;AT5G56860;AT5G66320;AT2G18380;AT3G50870;AT4G36620
DUH005847.2	TF_motif_seq_0237	1459	+	GGATT	GATA; tify	AT1G51600;AT2G45050;AT3G06740;AT3G16870;AT3G21175;AT3G24050;AT3G54810;AT3G60530;AT4G17570;AT4G24470;AT4G26150;AT4G32890;AT4G34680;AT5G25830;AT5G26930;AT5G56860;AT5G66320;AT2G18380;AT3G50870;AT4G36620
DUH005847.2	TF_motif_seq_0237	1494	+	GGATT	GATA; tify	AT1G51600;AT2G45050;AT3G06740;AT3G16870;AT3G21175;AT3G24050;AT3G54810;AT3G60530;AT4G17570;AT4G24470;AT4G26150;AT4G32890;AT4G34680;AT5G25830;AT5G26930;AT5G56860;AT5G66320;AT2G18380;AT3G50870;AT4G36620
DUH005847.2	TF_motif_seq_0237	1581	-	TATCA	GATA; tify	AT1G51600;AT2G45050;AT3G06740;AT3G16870;AT3G21175;AT3G24050;AT3G54810;AT3G60530;AT4G17570;AT4G24470;AT4G26150;AT4G32890;AT4G34680;AT5G25830;AT5G26930;AT5G56860;AT5G66320;AT2G18380;AT3G50870;AT4G36620
DUH005847.2	TF_motif_seq_0237	1584	-	CATCC	GATA; tify	AT1G51600;AT2G45050;AT3G06740;AT3G16870;AT3G21175;AT3G24050;AT3G54810;AT3G60530;AT4G17570;AT4G24470;AT4G26150;AT4G32890;AT4G34680;AT5G25830;AT5G26930;AT5G56860;AT5G66320;AT2G18380;AT3G50870;AT4G36620
DUH005847.2	TF_motif_seq_0237	1621	-	TATCA	GATA; tify	AT1G51600;AT2G45050;AT3G06740;AT3G16870;AT3G21175;AT3G24050;AT3G54810;AT3G60530;AT4G17570;AT4G24470;AT4G26150;AT4G32890;AT4G34680;AT5G25830;AT5G26930;AT5G56860;AT5G66320;AT2G18380;AT3G50870;AT4G36620
DUH005847.2	TF_motif_seq_0237	1702	+	GGATC	GATA; tify	AT1G51600;AT2G45050;AT3G06740;AT3G16870;AT3G21175;AT3G24050;AT3G54810;AT3G60530;AT4G17570;AT4G24470;AT4G26150;AT4G32890;AT4G34680;AT5G25830;AT5G26930;AT5G56860;AT5G66320;AT2G18380;AT3G50870;AT4G36620
DUH005847.2	TF_motif_seq_0237	1703	-	GATCT	GATA; tify	AT1G51600;AT2G45050;AT3G06740;AT3G16870;AT3G21175;AT3G24050;AT3G54810;AT3G60530;AT4G17570;AT4G24470;AT4G26150;AT4G32890;AT4G34680;AT5G25830;AT5G26930;AT5G56860;AT5G66320;AT2G18380;AT3G50870;AT4G36620
DUH005847.2	TF_motif_seq_0237	1719	+	AGATC	GATA; tify	AT1G51600;AT2G45050;AT3G06740;AT3G16870;AT3G21175;AT3G24050;AT3G54810;AT3G60530;AT4G17570;AT4G24470;AT4G26150;AT4G32890;AT4G34680;AT5G25830;AT5G26930;AT5G56860;AT5G66320;AT2G18380;AT3G50870;AT4G36620
DUH005847.2	TF_motif_seq_0237	1720	-	GATCT	GATA; tify	AT1G51600;AT2G45050;AT3G06740;AT3G16870;AT3G21175;AT3G24050;AT3G54810;AT3G60530;AT4G17570;AT4G24470;AT4G26150;AT4G32890;AT4G34680;AT5G25830;AT5G26930;AT5G56860;AT5G66320;AT2G18380;AT3G50870;AT4G36620
DUH005847.2	TF_motif_seq_0237	1727	-	CATCA	GATA; tify	AT1G51600;AT2G45050;AT3G06740;AT3G16870;AT3G21175;AT3G24050;AT3G54810;AT3G60530;AT4G17570;AT4G24470;AT4G26150;AT4G32890;AT4G34680;AT5G25830;AT5G26930;AT5G56860;AT5G66320;AT2G18380;AT3G50870;AT4G36620
DUH005847.2	TF_motif_seq_0237	1736	+	AGATT	GATA; tify	AT1G51600;AT2G45050;AT3G06740;AT3G16870;AT3G21175;AT3G24050;AT3G54810;AT3G60530;AT4G17570;AT4G24470;AT4G26150;AT4G32890;AT4G34680;AT5G25830;AT5G26930;AT5G56860;AT5G66320;AT2G18380;AT3G50870;AT4G36620
DUH005847.2	TF_motif_seq_0237	1799	+	TGATG	GATA; tify	AT1G51600;AT2G45050;AT3G06740;AT3G16870;AT3G21175;AT3G24050;AT3G54810;AT3G60530;AT4G17570;AT4G24470;AT4G26150;AT4G32890;AT4G34680;AT5G25830;AT5G26930;AT5G56860;AT5G66320;AT2G18380;AT3G50870;AT4G36620
DUH005847.2	TF_motif_seq_0237	1837	+	TGATC	GATA; tify	AT1G51600;AT2G45050;AT3G06740;AT3G16870;AT3G21175;AT3G24050;AT3G54810;AT3G60530;AT4G17570;AT4G24470;AT4G26150;AT4G32890;AT4G34680;AT5G25830;AT5G26930;AT5G56860;AT5G66320;AT2G18380;AT3G50870;AT4G36620
DUH005847.2	TF_motif_seq_0237	1838	-	GATCT	GATA; tify	AT1G51600;AT2G45050;AT3G06740;AT3G16870;AT3G21175;AT3G24050;AT3G54810;AT3G60530;AT4G17570;AT4G24470;AT4G26150;AT4G32890;AT4G34680;AT5G25830;AT5G26930;AT5G56860;AT5G66320;AT2G18380;AT3G50870;AT4G36620
DUH005847.2	TF_motif_seq_0237	1843	+	TGATT	GATA; tify	AT1G51600;AT2G45050;AT3G06740;AT3G16870;AT3G21175;AT3G24050;AT3G54810;AT3G60530;AT4G17570;AT4G24470;AT4G26150;AT4G32890;AT4G34680;AT5G25830;AT5G26930;AT5G56860;AT5G66320;AT2G18380;AT3G50870;AT4G36620
DUH005847.2	TF_motif_seq_0237	1910	-	TATCT	GATA; tify	AT1G51600;AT2G45050;AT3G06740;AT3G16870;AT3G21175;AT3G24050;AT3G54810;AT3G60530;AT4G17570;AT4G24470;AT4G26150;AT4G32890;AT4G34680;AT5G25830;AT5G26930;AT5G56860;AT5G66320;AT2G18380;AT3G50870;AT4G36620
DUH005847.2	TF_motif_seq_0237	1923	-	TATCT	GATA; tify	AT1G51600;AT2G45050;AT3G06740;AT3G16870;AT3G21175;AT3G24050;AT3G54810;AT3G60530;AT4G17570;AT4G24470;AT4G26150;AT4G32890;AT4G34680;AT5G25830;AT5G26930;AT5G56860;AT5G66320;AT2G18380;AT3G50870;AT4G36620
DUH005847.2	TF_motif_seq_0237	1932	-	AATCT	GATA; tify	AT1G51600;AT2G45050;AT3G06740;AT3G16870;AT3G21175;AT3G24050;AT3G54810;AT3G60530;AT4G17570;AT4G24470;AT4G26150;AT4G32890;AT4G34680;AT5G25830;AT5G26930;AT5G56860;AT5G66320;AT2G18380;AT3G50870;AT4G36620
DUH005847.2	TF_motif_seq_0237	1993	-	TATCC	GATA; tify	AT1G51600;AT2G45050;AT3G06740;AT3G16870;AT3G21175;AT3G24050;AT3G54810;AT3G60530;AT4G17570;AT4G24470;AT4G26150;AT4G32890;AT4G34680;AT5G25830;AT5G26930;AT5G56860;AT5G66320;AT2G18380;AT3G50870;AT4G36620
DUH005847.2	TF_motif_seq_0239	21	-	CCCTT	Dof	AT1G29160;AT1G64620;AT2G37590;AT3G21270;AT3G45610;AT3G47500;AT4G38000;AT5G39660;AT5G60200;AT5G60850;AT5G62940;AT2G46590;AT1G07640;AT1G21340;AT1G26790;AT1G47655;AT1G51700;AT1G69570;AT2G28510;AT2G28810;AT2G34140;AT3G50410;AT3G55370;AT3G61850;AT4G00940;AT4G21050;AT4G21080;AT4G24060;AT5G02460;AT5G62430;AT5G65590;AT5G66940
DUH005847.2	TF_motif_seq_0239	169	-	TCCTT	Dof	AT1G29160;AT1G64620;AT2G37590;AT3G21270;AT3G45610;AT3G47500;AT4G38000;AT5G39660;AT5G60200;AT5G60850;AT5G62940;AT2G46590;AT1G07640;AT1G21340;AT1G26790;AT1G47655;AT1G51700;AT1G69570;AT2G28510;AT2G28810;AT2G34140;AT3G50410;AT3G55370;AT3G61850;AT4G00940;AT4G21050;AT4G21080;AT4G24060;AT5G02460;AT5G62430;AT5G65590;AT5G66940
DUH005847.2	TF_motif_seq_0239	310	-	CCCTT	Dof	AT1G29160;AT1G64620;AT2G37590;AT3G21270;AT3G45610;AT3G47500;AT4G38000;AT5G39660;AT5G60200;AT5G60850;AT5G62940;AT2G46590;AT1G07640;AT1G21340;AT1G26790;AT1G47655;AT1G51700;AT1G69570;AT2G28510;AT2G28810;AT2G34140;AT3G50410;AT3G55370;AT3G61850;AT4G00940;AT4G21050;AT4G21080;AT4G24060;AT5G02460;AT5G62430;AT5G65590;AT5G66940
DUH005847.2	TF_motif_seq_0239	337	+	AAAGT	Dof	AT1G29160;AT1G64620;AT2G37590;AT3G21270;AT3G45610;AT3G47500;AT4G38000;AT5G39660;AT5G60200;AT5G60850;AT5G62940;AT2G46590;AT1G07640;AT1G21340;AT1G26790;AT1G47655;AT1G51700;AT1G69570;AT2G28510;AT2G28810;AT2G34140;AT3G50410;AT3G55370;AT3G61850;AT4G00940;AT4G21050;AT4G21080;AT4G24060;AT5G02460;AT5G62430;AT5G65590;AT5G66940
DUH005847.2	TF_motif_seq_0239	350	-	ACCTT	Dof	AT1G29160;AT1G64620;AT2G37590;AT3G21270;AT3G45610;AT3G47500;AT4G38000;AT5G39660;AT5G60200;AT5G60850;AT5G62940;AT2G46590;AT1G07640;AT1G21340;AT1G26790;AT1G47655;AT1G51700;AT1G69570;AT2G28510;AT2G28810;AT2G34140;AT3G50410;AT3G55370;AT3G61850;AT4G00940;AT4G21050;AT4G21080;AT4G24060;AT5G02460;AT5G62430;AT5G65590;AT5G66940
DUH005847.2	TF_motif_seq_0239	537	+	AAAGA	Dof	AT1G29160;AT1G64620;AT2G37590;AT3G21270;AT3G45610;AT3G47500;AT4G38000;AT5G39660;AT5G60200;AT5G60850;AT5G62940;AT2G46590;AT1G07640;AT1G21340;AT1G26790;AT1G47655;AT1G51700;AT1G69570;AT2G28510;AT2G28810;AT2G34140;AT3G50410;AT3G55370;AT3G61850;AT4G00940;AT4G21050;AT4G21080;AT4G24060;AT5G02460;AT5G62430;AT5G65590;AT5G66940
DUH005847.2	TF_motif_seq_0239	753	-	TCTTT	Dof	AT1G29160;AT1G64620;AT2G37590;AT3G21270;AT3G45610;AT3G47500;AT4G38000;AT5G39660;AT5G60200;AT5G60850;AT5G62940;AT2G46590;AT1G07640;AT1G21340;AT1G26790;AT1G47655;AT1G51700;AT1G69570;AT2G28510;AT2G28810;AT2G34140;AT3G50410;AT3G55370;AT3G61850;AT4G00940;AT4G21050;AT4G21080;AT4G24060;AT5G02460;AT5G62430;AT5G65590;AT5G66940
DUH005847.2	TF_motif_seq_0239	860	+	AAAGC	Dof	AT1G29160;AT1G64620;AT2G37590;AT3G21270;AT3G45610;AT3G47500;AT4G38000;AT5G39660;AT5G60200;AT5G60850;AT5G62940;AT2G46590;AT1G07640;AT1G21340;AT1G26790;AT1G47655;AT1G51700;AT1G69570;AT2G28510;AT2G28810;AT2G34140;AT3G50410;AT3G55370;AT3G61850;AT4G00940;AT4G21050;AT4G21080;AT4G24060;AT5G02460;AT5G62430;AT5G65590;AT5G66940
DUH005847.2	TF_motif_seq_0239	879	+	AAAGC	Dof	AT1G29160;AT1G64620;AT2G37590;AT3G21270;AT3G45610;AT3G47500;AT4G38000;AT5G39660;AT5G60200;AT5G60850;AT5G62940;AT2G46590;AT1G07640;AT1G21340;AT1G26790;AT1G47655;AT1G51700;AT1G69570;AT2G28510;AT2G28810;AT2G34140;AT3G50410;AT3G55370;AT3G61850;AT4G00940;AT4G21050;AT4G21080;AT4G24060;AT5G02460;AT5G62430;AT5G65590;AT5G66940
DUH005847.2	TF_motif_seq_0239	882	-	GCTTT	Dof	AT1G29160;AT1G64620;AT2G37590;AT3G21270;AT3G45610;AT3G47500;AT4G38000;AT5G39660;AT5G60200;AT5G60850;AT5G62940;AT2G46590;AT1G07640;AT1G21340;AT1G26790;AT1G47655;AT1G51700;AT1G69570;AT2G28510;AT2G28810;AT2G34140;AT3G50410;AT3G55370;AT3G61850;AT4G00940;AT4G21050;AT4G21080;AT4G24060;AT5G02460;AT5G62430;AT5G65590;AT5G66940
DUH005847.2	TF_motif_seq_0239	920	-	ACTTT	Dof	AT1G29160;AT1G64620;AT2G37590;AT3G21270;AT3G45610;AT3G47500;AT4G38000;AT5G39660;AT5G60200;AT5G60850;AT5G62940;AT2G46590;AT1G07640;AT1G21340;AT1G26790;AT1G47655;AT1G51700;AT1G69570;AT2G28510;AT2G28810;AT2G34140;AT3G50410;AT3G55370;AT3G61850;AT4G00940;AT4G21050;AT4G21080;AT4G24060;AT5G02460;AT5G62430;AT5G65590;AT5G66940
DUH005847.2	TF_motif_seq_0239	1002	-	TCTTT	Dof	AT1G29160;AT1G64620;AT2G37590;AT3G21270;AT3G45610;AT3G47500;AT4G38000;AT5G39660;AT5G60200;AT5G60850;AT5G62940;AT2G46590;AT1G07640;AT1G21340;AT1G26790;AT1G47655;AT1G51700;AT1G69570;AT2G28510;AT2G28810;AT2G34140;AT3G50410;AT3G55370;AT3G61850;AT4G00940;AT4G21050;AT4G21080;AT4G24060;AT5G02460;AT5G62430;AT5G65590;AT5G66940
DUH005847.2	TF_motif_seq_0239	1059	-	TCTTT	Dof	AT1G29160;AT1G64620;AT2G37590;AT3G21270;AT3G45610;AT3G47500;AT4G38000;AT5G39660;AT5G60200;AT5G60850;AT5G62940;AT2G46590;AT1G07640;AT1G21340;AT1G26790;AT1G47655;AT1G51700;AT1G69570;AT2G28510;AT2G28810;AT2G34140;AT3G50410;AT3G55370;AT3G61850;AT4G00940;AT4G21050;AT4G21080;AT4G24060;AT5G02460;AT5G62430;AT5G65590;AT5G66940
DUH005847.2	TF_motif_seq_0239	1066	-	TCTTT	Dof	AT1G29160;AT1G64620;AT2G37590;AT3G21270;AT3G45610;AT3G47500;AT4G38000;AT5G39660;AT5G60200;AT5G60850;AT5G62940;AT2G46590;AT1G07640;AT1G21340;AT1G26790;AT1G47655;AT1G51700;AT1G69570;AT2G28510;AT2G28810;AT2G34140;AT3G50410;AT3G55370;AT3G61850;AT4G00940;AT4G21050;AT4G21080;AT4G24060;AT5G02460;AT5G62430;AT5G65590;AT5G66940
DUH005847.2	TF_motif_seq_0239	1082	-	TCTTT	Dof	AT1G29160;AT1G64620;AT2G37590;AT3G21270;AT3G45610;AT3G47500;AT4G38000;AT5G39660;AT5G60200;AT5G60850;AT5G62940;AT2G46590;AT1G07640;AT1G21340;AT1G26790;AT1G47655;AT1G51700;AT1G69570;AT2G28510;AT2G28810;AT2G34140;AT3G50410;AT3G55370;AT3G61850;AT4G00940;AT4G21050;AT4G21080;AT4G24060;AT5G02460;AT5G62430;AT5G65590;AT5G66940
DUH005847.2	TF_motif_seq_0239	1167	-	GCTTT	Dof	AT1G29160;AT1G64620;AT2G37590;AT3G21270;AT3G45610;AT3G47500;AT4G38000;AT5G39660;AT5G60200;AT5G60850;AT5G62940;AT2G46590;AT1G07640;AT1G21340;AT1G26790;AT1G47655;AT1G51700;AT1G69570;AT2G28510;AT2G28810;AT2G34140;AT3G50410;AT3G55370;AT3G61850;AT4G00940;AT4G21050;AT4G21080;AT4G24060;AT5G02460;AT5G62430;AT5G65590;AT5G66940
DUH005847.2	TF_motif_seq_0239	1187	-	ACTTT	Dof	AT1G29160;AT1G64620;AT2G37590;AT3G21270;AT3G45610;AT3G47500;AT4G38000;AT5G39660;AT5G60200;AT5G60850;AT5G62940;AT2G46590;AT1G07640;AT1G21340;AT1G26790;AT1G47655;AT1G51700;AT1G69570;AT2G28510;AT2G28810;AT2G34140;AT3G50410;AT3G55370;AT3G61850;AT4G00940;AT4G21050;AT4G21080;AT4G24060;AT5G02460;AT5G62430;AT5G65590;AT5G66940
DUH005847.2	TF_motif_seq_0239	1204	+	AAAGG	Dof	AT1G29160;AT1G64620;AT2G37590;AT3G21270;AT3G45610;AT3G47500;AT4G38000;AT5G39660;AT5G60200;AT5G60850;AT5G62940;AT2G46590;AT1G07640;AT1G21340;AT1G26790;AT1G47655;AT1G51700;AT1G69570;AT2G28510;AT2G28810;AT2G34140;AT3G50410;AT3G55370;AT3G61850;AT4G00940;AT4G21050;AT4G21080;AT4G24060;AT5G02460;AT5G62430;AT5G65590;AT5G66940
DUH005847.2	TF_motif_seq_0239	1205	+	AAGGG	Dof	AT1G29160;AT1G64620;AT2G37590;AT3G21270;AT3G45610;AT3G47500;AT4G38000;AT5G39660;AT5G60200;AT5G60850;AT5G62940;AT2G46590;AT1G07640;AT1G21340;AT1G26790;AT1G47655;AT1G51700;AT1G69570;AT2G28510;AT2G28810;AT2G34140;AT3G50410;AT3G55370;AT3G61850;AT4G00940;AT4G21050;AT4G21080;AT4G24060;AT5G02460;AT5G62430;AT5G65590;AT5G66940
DUH005847.2	TF_motif_seq_0239	1335	-	ACTTT	Dof	AT1G29160;AT1G64620;AT2G37590;AT3G21270;AT3G45610;AT3G47500;AT4G38000;AT5G39660;AT5G60200;AT5G60850;AT5G62940;AT2G46590;AT1G07640;AT1G21340;AT1G26790;AT1G47655;AT1G51700;AT1G69570;AT2G28510;AT2G28810;AT2G34140;AT3G50410;AT3G55370;AT3G61850;AT4G00940;AT4G21050;AT4G21080;AT4G24060;AT5G02460;AT5G62430;AT5G65590;AT5G66940
DUH005847.2	TF_motif_seq_0239	1352	-	ACTTT	Dof	AT1G29160;AT1G64620;AT2G37590;AT3G21270;AT3G45610;AT3G47500;AT4G38000;AT5G39660;AT5G60200;AT5G60850;AT5G62940;AT2G46590;AT1G07640;AT1G21340;AT1G26790;AT1G47655;AT1G51700;AT1G69570;AT2G28510;AT2G28810;AT2G34140;AT3G50410;AT3G55370;AT3G61850;AT4G00940;AT4G21050;AT4G21080;AT4G24060;AT5G02460;AT5G62430;AT5G65590;AT5G66940
DUH005847.2	TF_motif_seq_0239	1373	+	AAAGG	Dof	AT1G29160;AT1G64620;AT2G37590;AT3G21270;AT3G45610;AT3G47500;AT4G38000;AT5G39660;AT5G60200;AT5G60850;AT5G62940;AT2G46590;AT1G07640;AT1G21340;AT1G26790;AT1G47655;AT1G51700;AT1G69570;AT2G28510;AT2G28810;AT2G34140;AT3G50410;AT3G55370;AT3G61850;AT4G00940;AT4G21050;AT4G21080;AT4G24060;AT5G02460;AT5G62430;AT5G65590;AT5G66940
DUH005847.2	TF_motif_seq_0239	1374	+	AAGGT	Dof	AT1G29160;AT1G64620;AT2G37590;AT3G21270;AT3G45610;AT3G47500;AT4G38000;AT5G39660;AT5G60200;AT5G60850;AT5G62940;AT2G46590;AT1G07640;AT1G21340;AT1G26790;AT1G47655;AT1G51700;AT1G69570;AT2G28510;AT2G28810;AT2G34140;AT3G50410;AT3G55370;AT3G61850;AT4G00940;AT4G21050;AT4G21080;AT4G24060;AT5G02460;AT5G62430;AT5G65590;AT5G66940
DUH005847.2	TF_motif_seq_0239	1407	+	AAAGG	Dof	AT1G29160;AT1G64620;AT2G37590;AT3G21270;AT3G45610;AT3G47500;AT4G38000;AT5G39660;AT5G60200;AT5G60850;AT5G62940;AT2G46590;AT1G07640;AT1G21340;AT1G26790;AT1G47655;AT1G51700;AT1G69570;AT2G28510;AT2G28810;AT2G34140;AT3G50410;AT3G55370;AT3G61850;AT4G00940;AT4G21050;AT4G21080;AT4G24060;AT5G02460;AT5G62430;AT5G65590;AT5G66940
DUH005847.2	TF_motif_seq_0239	1408	+	AAGGC	Dof	AT1G29160;AT1G64620;AT2G37590;AT3G21270;AT3G45610;AT3G47500;AT4G38000;AT5G39660;AT5G60200;AT5G60850;AT5G62940;AT2G46590;AT1G07640;AT1G21340;AT1G26790;AT1G47655;AT1G51700;AT1G69570;AT2G28510;AT2G28810;AT2G34140;AT3G50410;AT3G55370;AT3G61850;AT4G00940;AT4G21050;AT4G21080;AT4G24060;AT5G02460;AT5G62430;AT5G65590;AT5G66940
DUH005847.2	TF_motif_seq_0239	1451	-	TCCTT	Dof	AT1G29160;AT1G64620;AT2G37590;AT3G21270;AT3G45610;AT3G47500;AT4G38000;AT5G39660;AT5G60200;AT5G60850;AT5G62940;AT2G46590;AT1G07640;AT1G21340;AT1G26790;AT1G47655;AT1G51700;AT1G69570;AT2G28510;AT2G28810;AT2G34140;AT3G50410;AT3G55370;AT3G61850;AT4G00940;AT4G21050;AT4G21080;AT4G24060;AT5G02460;AT5G62430;AT5G65590;AT5G66940
DUH005847.2	TF_motif_seq_0239	1542	+	AAGGT	Dof	AT1G29160;AT1G64620;AT2G37590;AT3G21270;AT3G45610;AT3G47500;AT4G38000;AT5G39660;AT5G60200;AT5G60850;AT5G62940;AT2G46590;AT1G07640;AT1G21340;AT1G26790;AT1G47655;AT1G51700;AT1G69570;AT2G28510;AT2G28810;AT2G34140;AT3G50410;AT3G55370;AT3G61850;AT4G00940;AT4G21050;AT4G21080;AT4G24060;AT5G02460;AT5G62430;AT5G65590;AT5G66940
DUH005847.2	TF_motif_seq_0239	1560	+	AAAGA	Dof	AT1G29160;AT1G64620;AT2G37590;AT3G21270;AT3G45610;AT3G47500;AT4G38000;AT5G39660;AT5G60200;AT5G60850;AT5G62940;AT2G46590;AT1G07640;AT1G21340;AT1G26790;AT1G47655;AT1G51700;AT1G69570;AT2G28510;AT2G28810;AT2G34140;AT3G50410;AT3G55370;AT3G61850;AT4G00940;AT4G21050;AT4G21080;AT4G24060;AT5G02460;AT5G62430;AT5G65590;AT5G66940
DUH005847.2	TF_motif_seq_0239	1717	+	AAAGA	Dof	AT1G29160;AT1G64620;AT2G37590;AT3G21270;AT3G45610;AT3G47500;AT4G38000;AT5G39660;AT5G60200;AT5G60850;AT5G62940;AT2G46590;AT1G07640;AT1G21340;AT1G26790;AT1G47655;AT1G51700;AT1G69570;AT2G28510;AT2G28810;AT2G34140;AT3G50410;AT3G55370;AT3G61850;AT4G00940;AT4G21050;AT4G21080;AT4G24060;AT5G02460;AT5G62430;AT5G65590;AT5G66940
DUH005847.2	TF_motif_seq_0239	1762	-	ACTTT	Dof	AT1G29160;AT1G64620;AT2G37590;AT3G21270;AT3G45610;AT3G47500;AT4G38000;AT5G39660;AT5G60200;AT5G60850;AT5G62940;AT2G46590;AT1G07640;AT1G21340;AT1G26790;AT1G47655;AT1G51700;AT1G69570;AT2G28510;AT2G28810;AT2G34140;AT3G50410;AT3G55370;AT3G61850;AT4G00940;AT4G21050;AT4G21080;AT4G24060;AT5G02460;AT5G62430;AT5G65590;AT5G66940
DUH005847.2	TF_motif_seq_0239	1864	-	ACTTT	Dof	AT1G29160;AT1G64620;AT2G37590;AT3G21270;AT3G45610;AT3G47500;AT4G38000;AT5G39660;AT5G60200;AT5G60850;AT5G62940;AT2G46590;AT1G07640;AT1G21340;AT1G26790;AT1G47655;AT1G51700;AT1G69570;AT2G28510;AT2G28810;AT2G34140;AT3G50410;AT3G55370;AT3G61850;AT4G00940;AT4G21050;AT4G21080;AT4G24060;AT5G02460;AT5G62430;AT5G65590;AT5G66940
DUH005847.2	TF_motif_seq_0239	1892	-	ACCTT	Dof	AT1G29160;AT1G64620;AT2G37590;AT3G21270;AT3G45610;AT3G47500;AT4G38000;AT5G39660;AT5G60200;AT5G60850;AT5G62940;AT2G46590;AT1G07640;AT1G21340;AT1G26790;AT1G47655;AT1G51700;AT1G69570;AT2G28510;AT2G28810;AT2G34140;AT3G50410;AT3G55370;AT3G61850;AT4G00940;AT4G21050;AT4G21080;AT4G24060;AT5G02460;AT5G62430;AT5G65590;AT5G66940
DUH005847.2	TF_motif_seq_0239	1925	-	TCTTT	Dof	AT1G29160;AT1G64620;AT2G37590;AT3G21270;AT3G45610;AT3G47500;AT4G38000;AT5G39660;AT5G60200;AT5G60850;AT5G62940;AT2G46590;AT1G07640;AT1G21340;AT1G26790;AT1G47655;AT1G51700;AT1G69570;AT2G28510;AT2G28810;AT2G34140;AT3G50410;AT3G55370;AT3G61850;AT4G00940;AT4G21050;AT4G21080;AT4G24060;AT5G02460;AT5G62430;AT5G65590;AT5G66940
DUH005847.2	TF_motif_seq_0239	1955	-	CCCTT	Dof	AT1G29160;AT1G64620;AT2G37590;AT3G21270;AT3G45610;AT3G47500;AT4G38000;AT5G39660;AT5G60200;AT5G60850;AT5G62940;AT2G46590;AT1G07640;AT1G21340;AT1G26790;AT1G47655;AT1G51700;AT1G69570;AT2G28510;AT2G28810;AT2G34140;AT3G50410;AT3G55370;AT3G61850;AT4G00940;AT4G21050;AT4G21080;AT4G24060;AT5G02460;AT5G62430;AT5G65590;AT5G66940
DUH005847.2	TF_motif_seq_0239	1995	-	TCCTT	Dof	AT1G29160;AT1G64620;AT2G37590;AT3G21270;AT3G45610;AT3G47500;AT4G38000;AT5G39660;AT5G60200;AT5G60850;AT5G62940;AT2G46590;AT1G07640;AT1G21340;AT1G26790;AT1G47655;AT1G51700;AT1G69570;AT2G28510;AT2G28810;AT2G34140;AT3G50410;AT3G55370;AT3G61850;AT4G00940;AT4G21050;AT4G21080;AT4G24060;AT5G02460;AT5G62430;AT5G65590;AT5G66940
DUH005847.2	TF_motif_seq_0240	199	-	GACGT	bZIP	AT3G54620;AT4G02640
DUH005847.2	TF_motif_seq_0240	200	+	ACGTG	bZIP	AT3G54620;AT4G02640
DUH005847.2	TF_motif_seq_0240	289	-	TACGT	bZIP	AT3G54620;AT4G02640
DUH005847.2	TF_motif_seq_0240	290	+	ACGTC	bZIP	AT3G54620;AT4G02640
DUH005847.2	TF_motif_seq_0240	468	-	TACGT	bZIP	AT3G54620;AT4G02640
DUH005847.2	TF_motif_seq_0240	469	+	ACGTA	bZIP	AT3G54620;AT4G02640
DUH005847.2	TF_motif_seq_0240	784	-	TACGT	bZIP	AT3G54620;AT4G02640
DUH005847.2	TF_motif_seq_0240	785	+	ACGTG	bZIP	AT3G54620;AT4G02640
DUH005847.2	TF_motif_seq_0240	1103	-	TACGT	bZIP	AT3G54620;AT4G02640
DUH005847.2	TF_motif_seq_0240	1104	+	ACGTG	bZIP	AT3G54620;AT4G02640
DUH005847.2	TF_motif_seq_0240	1875	-	TACGT	bZIP	AT3G54620;AT4G02640
DUH005847.2	TF_motif_seq_0240	1876	+	ACGTA	bZIP	AT3G54620;AT4G02640
DUH005847.2	TF_motif_seq_0243	111	+	GATAA	GATA; tify	AT1G51600;AT2G45050;AT3G06740;AT3G16870;AT3G21175;AT3G24050;AT3G54810;AT3G60530;AT4G17570;AT4G24470;AT4G26150;AT4G32890;AT4G34680;AT5G25830;AT5G26930;AT5G56860;AT5G66320;AT2G18380;AT3G50870;AT4G36620
DUH005847.2	TF_motif_seq_0243	209	+	GATAA	GATA; tify	AT1G51600;AT2G45050;AT3G06740;AT3G16870;AT3G21175;AT3G24050;AT3G54810;AT3G60530;AT4G17570;AT4G24470;AT4G26150;AT4G32890;AT4G34680;AT5G25830;AT5G26930;AT5G56860;AT5G66320;AT2G18380;AT3G50870;AT4G36620
DUH005847.2	TF_motif_seq_0243	229	+	GATAT	GATA; tify	AT1G51600;AT2G45050;AT3G06740;AT3G16870;AT3G21175;AT3G24050;AT3G54810;AT3G60530;AT4G17570;AT4G24470;AT4G26150;AT4G32890;AT4G34680;AT5G25830;AT5G26930;AT5G56860;AT5G66320;AT2G18380;AT3G50870;AT4G36620
DUH005847.2	TF_motif_seq_0243	272	+	GATAT	GATA; tify	AT1G51600;AT2G45050;AT3G06740;AT3G16870;AT3G21175;AT3G24050;AT3G54810;AT3G60530;AT4G17570;AT4G24470;AT4G26150;AT4G32890;AT4G34680;AT5G25830;AT5G26930;AT5G56860;AT5G66320;AT2G18380;AT3G50870;AT4G36620
DUH005847.2	TF_motif_seq_0243	280	-	TTATC	GATA; tify	AT1G51600;AT2G45050;AT3G06740;AT3G16870;AT3G21175;AT3G24050;AT3G54810;AT3G60530;AT4G17570;AT4G24470;AT4G26150;AT4G32890;AT4G34680;AT5G25830;AT5G26930;AT5G56860;AT5G66320;AT2G18380;AT3G50870;AT4G36620
DUH005847.2	TF_motif_seq_0243	409	-	ATATC	GATA; tify	AT1G51600;AT2G45050;AT3G06740;AT3G16870;AT3G21175;AT3G24050;AT3G54810;AT3G60530;AT4G17570;AT4G24470;AT4G26150;AT4G32890;AT4G34680;AT5G25830;AT5G26930;AT5G56860;AT5G66320;AT2G18380;AT3G50870;AT4G36620
DUH005847.2	TF_motif_seq_0243	425	-	GTATC	GATA; tify	AT1G51600;AT2G45050;AT3G06740;AT3G16870;AT3G21175;AT3G24050;AT3G54810;AT3G60530;AT4G17570;AT4G24470;AT4G26150;AT4G32890;AT4G34680;AT5G25830;AT5G26930;AT5G56860;AT5G66320;AT2G18380;AT3G50870;AT4G36620
DUH005847.2	TF_motif_seq_0243	466	+	GATAC	GATA; tify	AT1G51600;AT2G45050;AT3G06740;AT3G16870;AT3G21175;AT3G24050;AT3G54810;AT3G60530;AT4G17570;AT4G24470;AT4G26150;AT4G32890;AT4G34680;AT5G25830;AT5G26930;AT5G56860;AT5G66320;AT2G18380;AT3G50870;AT4G36620
DUH005847.2	TF_motif_seq_0243	632	-	CTATC	GATA; tify	AT1G51600;AT2G45050;AT3G06740;AT3G16870;AT3G21175;AT3G24050;AT3G54810;AT3G60530;AT4G17570;AT4G24470;AT4G26150;AT4G32890;AT4G34680;AT5G25830;AT5G26930;AT5G56860;AT5G66320;AT2G18380;AT3G50870;AT4G36620
DUH005847.2	TF_motif_seq_0243	656	-	CTATC	GATA; tify	AT1G51600;AT2G45050;AT3G06740;AT3G16870;AT3G21175;AT3G24050;AT3G54810;AT3G60530;AT4G17570;AT4G24470;AT4G26150;AT4G32890;AT4G34680;AT5G25830;AT5G26930;AT5G56860;AT5G66320;AT2G18380;AT3G50870;AT4G36620
DUH005847.2	TF_motif_seq_0243	907	+	GATAT	GATA; tify	AT1G51600;AT2G45050;AT3G06740;AT3G16870;AT3G21175;AT3G24050;AT3G54810;AT3G60530;AT4G17570;AT4G24470;AT4G26150;AT4G32890;AT4G34680;AT5G25830;AT5G26930;AT5G56860;AT5G66320;AT2G18380;AT3G50870;AT4G36620
DUH005847.2	TF_motif_seq_0243	980	+	GATAA	GATA; tify	AT1G51600;AT2G45050;AT3G06740;AT3G16870;AT3G21175;AT3G24050;AT3G54810;AT3G60530;AT4G17570;AT4G24470;AT4G26150;AT4G32890;AT4G34680;AT5G25830;AT5G26930;AT5G56860;AT5G66320;AT2G18380;AT3G50870;AT4G36620
DUH005847.2	TF_motif_seq_0243	1050	-	ATATC	GATA; tify	AT1G51600;AT2G45050;AT3G06740;AT3G16870;AT3G21175;AT3G24050;AT3G54810;AT3G60530;AT4G17570;AT4G24470;AT4G26150;AT4G32890;AT4G34680;AT5G25830;AT5G26930;AT5G56860;AT5G66320;AT2G18380;AT3G50870;AT4G36620
DUH005847.2	TF_motif_seq_0243	1181	+	GATAT	GATA; tify	AT1G51600;AT2G45050;AT3G06740;AT3G16870;AT3G21175;AT3G24050;AT3G54810;AT3G60530;AT4G17570;AT4G24470;AT4G26150;AT4G32890;AT4G34680;AT5G25830;AT5G26930;AT5G56860;AT5G66320;AT2G18380;AT3G50870;AT4G36620
DUH005847.2	TF_motif_seq_0243	1182	-	ATATC	GATA; tify	AT1G51600;AT2G45050;AT3G06740;AT3G16870;AT3G21175;AT3G24050;AT3G54810;AT3G60530;AT4G17570;AT4G24470;AT4G26150;AT4G32890;AT4G34680;AT5G25830;AT5G26930;AT5G56860;AT5G66320;AT2G18380;AT3G50870;AT4G36620
DUH005847.2	TF_motif_seq_0243	1200	+	GATAA	GATA; tify	AT1G51600;AT2G45050;AT3G06740;AT3G16870;AT3G21175;AT3G24050;AT3G54810;AT3G60530;AT4G17570;AT4G24470;AT4G26150;AT4G32890;AT4G34680;AT5G25830;AT5G26930;AT5G56860;AT5G66320;AT2G18380;AT3G50870;AT4G36620
DUH005847.2	TF_motif_seq_0243	1293	-	ATATC	GATA; tify	AT1G51600;AT2G45050;AT3G06740;AT3G16870;AT3G21175;AT3G24050;AT3G54810;AT3G60530;AT4G17570;AT4G24470;AT4G26150;AT4G32890;AT4G34680;AT5G25830;AT5G26930;AT5G56860;AT5G66320;AT2G18380;AT3G50870;AT4G36620
DUH005847.2	TF_motif_seq_0243	1580	-	TTATC	GATA; tify	AT1G51600;AT2G45050;AT3G06740;AT3G16870;AT3G21175;AT3G24050;AT3G54810;AT3G60530;AT4G17570;AT4G24470;AT4G26150;AT4G32890;AT4G34680;AT5G25830;AT5G26930;AT5G56860;AT5G66320;AT2G18380;AT3G50870;AT4G36620
DUH005847.2	TF_motif_seq_0243	1620	-	ATATC	GATA; tify	AT1G51600;AT2G45050;AT3G06740;AT3G16870;AT3G21175;AT3G24050;AT3G54810;AT3G60530;AT4G17570;AT4G24470;AT4G26150;AT4G32890;AT4G34680;AT5G25830;AT5G26930;AT5G56860;AT5G66320;AT2G18380;AT3G50870;AT4G36620
DUH005847.2	TF_motif_seq_0243	1909	-	TTATC	GATA; tify	AT1G51600;AT2G45050;AT3G06740;AT3G16870;AT3G21175;AT3G24050;AT3G54810;AT3G60530;AT4G17570;AT4G24470;AT4G26150;AT4G32890;AT4G34680;AT5G25830;AT5G26930;AT5G56860;AT5G66320;AT2G18380;AT3G50870;AT4G36620
DUH005847.2	TF_motif_seq_0243	1922	-	TTATC	GATA; tify	AT1G51600;AT2G45050;AT3G06740;AT3G16870;AT3G21175;AT3G24050;AT3G54810;AT3G60530;AT4G17570;AT4G24470;AT4G26150;AT4G32890;AT4G34680;AT5G25830;AT5G26930;AT5G56860;AT5G66320;AT2G18380;AT3G50870;AT4G36620
DUH005847.2	TF_motif_seq_0243	1992	-	CTATC	GATA; tify	AT1G51600;AT2G45050;AT3G06740;AT3G16870;AT3G21175;AT3G24050;AT3G54810;AT3G60530;AT4G17570;AT4G24470;AT4G26150;AT4G32890;AT4G34680;AT5G25830;AT5G26930;AT5G56860;AT5G66320;AT2G18380;AT3G50870;AT4G36620
DUH005847.2	TF_motif_seq_0246	198	+	TGACG	Homeodomain; TALE	AT1G23380;AT1G62360;AT1G70510;AT4G08150
DUH005847.2	TF_motif_seq_0246	291	-	CGTCA	Homeodomain; TALE	AT1G23380;AT1G62360;AT1G70510;AT4G08150
DUH005847.2	TF_motif_seq_0246	297	+	TGACC	Homeodomain; TALE	AT1G23380;AT1G62360;AT1G70510;AT4G08150
DUH005847.2	TF_motif_seq_0246	301	-	CGTCA	Homeodomain; TALE	AT1G23380;AT1G62360;AT1G70510;AT4G08150
DUH005847.2	TF_motif_seq_0246	856	-	TGTCA	Homeodomain; TALE	AT1G23380;AT1G62360;AT1G70510;AT4G08150
DUH005847.2	TF_motif_seq_0246	1386	-	AGTCA	Homeodomain; TALE	AT1G23380;AT1G62360;AT1G70510;AT4G08150
DUH005847.2	TF_motif_seq_0246	1398	+	TGACG	Homeodomain; TALE	AT1G23380;AT1G62360;AT1G70510;AT4G08150
DUH005847.2	TF_motif_seq_0246	1724	+	TGACA	Homeodomain; TALE	AT1G23380;AT1G62360;AT1G70510;AT4G08150
DUH005847.2	TF_motif_seq_0252	167	-	AATCC	Myb/SANT; MYB; ARR-B;MYB;ARR-B	AT2G01760;AT3G16857;AT4G16110;AT4G18020;AT4G31920;AT5G58080;AT1G67710;AT1G49190;AT2G25180;AT5G49240
DUH005847.2	TF_motif_seq_0252	364	-	AATCT	Myb/SANT; MYB; ARR-B;MYB;ARR-B	AT2G01760;AT3G16857;AT4G16110;AT4G18020;AT4G31920;AT5G58080;AT1G67710;AT1G49190;AT2G25180;AT5G49240
DUH005847.2	TF_motif_seq_0252	378	-	AATCC	Myb/SANT; MYB; ARR-B;MYB;ARR-B	AT2G01760;AT3G16857;AT4G16110;AT4G18020;AT4G31920;AT5G58080;AT1G67710;AT1G49190;AT2G25180;AT5G49240
DUH005847.2	TF_motif_seq_0252	1131	-	AATCT	Myb/SANT; MYB; ARR-B;MYB;ARR-B	AT2G01760;AT3G16857;AT4G16110;AT4G18020;AT4G31920;AT5G58080;AT1G67710;AT1G49190;AT2G25180;AT5G49240
DUH005847.2	TF_motif_seq_0252	1219	-	AATCT	Myb/SANT; MYB; ARR-B;MYB;ARR-B	AT2G01760;AT3G16857;AT4G16110;AT4G18020;AT4G31920;AT5G58080;AT1G67710;AT1G49190;AT2G25180;AT5G49240
DUH005847.2	TF_motif_seq_0252	1247	-	AATCC	Myb/SANT; MYB; ARR-B;MYB;ARR-B	AT2G01760;AT3G16857;AT4G16110;AT4G18020;AT4G31920;AT5G58080;AT1G67710;AT1G49190;AT2G25180;AT5G49240
DUH005847.2	TF_motif_seq_0252	1329	+	AGATT	Myb/SANT; MYB; ARR-B;MYB;ARR-B	AT2G01760;AT3G16857;AT4G16110;AT4G18020;AT4G31920;AT5G58080;AT1G67710;AT1G49190;AT2G25180;AT5G49240
DUH005847.2	TF_motif_seq_0252	1392	+	AGATT	Myb/SANT; MYB; ARR-B;MYB;ARR-B	AT2G01760;AT3G16857;AT4G16110;AT4G18020;AT4G31920;AT5G58080;AT1G67710;AT1G49190;AT2G25180;AT5G49240
DUH005847.2	TF_motif_seq_0252	1459	+	GGATT	Myb/SANT; MYB; ARR-B;MYB;ARR-B	AT2G01760;AT3G16857;AT4G16110;AT4G18020;AT4G31920;AT5G58080;AT1G67710;AT1G49190;AT2G25180;AT5G49240
DUH005847.2	TF_motif_seq_0252	1494	+	GGATT	Myb/SANT; MYB; ARR-B;MYB;ARR-B	AT2G01760;AT3G16857;AT4G16110;AT4G18020;AT4G31920;AT5G58080;AT1G67710;AT1G49190;AT2G25180;AT5G49240
DUH005847.2	TF_motif_seq_0252	1736	+	AGATT	Myb/SANT; MYB; ARR-B;MYB;ARR-B	AT2G01760;AT3G16857;AT4G16110;AT4G18020;AT4G31920;AT5G58080;AT1G67710;AT1G49190;AT2G25180;AT5G49240
DUH005847.2	TF_motif_seq_0252	1932	-	AATCT	Myb/SANT; MYB; ARR-B;MYB;ARR-B	AT2G01760;AT3G16857;AT4G16110;AT4G18020;AT4G31920;AT5G58080;AT1G67710;AT1G49190;AT2G25180;AT5G49240
DUH005847.2	TF_motif_seq_0270	297	+	TGACC	WRKY	AT1G13960;AT1G18860;AT1G29280;AT1G29860;AT1G30650;AT1G55600;AT1G62300;AT1G64000;AT1G66550;AT1G68150;AT1G69310;AT1G69810;AT1G80590;AT1G80840;AT2G03340;AT2G23320;AT2G24570;AT2G25000;AT2G30250;AT2G30590;AT2G34830;AT2G37260;AT2G38470;AT2G40740;AT2G40750;AT2G44745;AT2G46130;AT2G46400;AT2G47260;AT3G01080;AT3G01970;AT3G04670;AT3G56400;AT3G58710;AT4G01250;AT4G01720;AT4G04450;AT4G12020;AT4G18170;AT4G22070…
DUH005847.2	TF_motif_seq_0270	1386	-	AGTCA	WRKY	AT1G13960;AT1G18860;AT1G29280;AT1G29860;AT1G30650;AT1G55600;AT1G62300;AT1G64000;AT1G66550;AT1G68150;AT1G69310;AT1G69810;AT1G80590;AT1G80840;AT2G03340;AT2G23320;AT2G24570;AT2G25000;AT2G30250;AT2G30590;AT2G34830;AT2G37260;AT2G38470;AT2G40740;AT2G40750;AT2G44745;AT2G46130;AT2G46400;AT2G47260;AT3G01080;AT3G01970;AT3G04670;AT3G56400;AT3G58710;AT4G01250;AT4G01720;AT4G04450;AT4G12020;AT4G18170;AT4G22070…
DUH005847.2	TF_motif_seq_0271	136	-	CGTAA	bZIP	AT1G77920;AT3G12250;AT5G06950;AT5G06960;AT5G10030;AT5G65210;AT1G22070
DUH005847.2	TF_motif_seq_0271	188	+	TAACG	bZIP	AT1G77920;AT3G12250;AT5G06950;AT5G06960;AT5G10030;AT5G65210;AT1G22070
DUH005847.2	TF_motif_seq_0271	198	+	TGACG	bZIP	AT1G77920;AT3G12250;AT5G06950;AT5G06960;AT5G10030;AT5G65210;AT1G22070
DUH005847.2	TF_motif_seq_0271	291	-	CGTCA	bZIP	AT1G77920;AT3G12250;AT5G06950;AT5G06960;AT5G10030;AT5G65210;AT1G22070
DUH005847.2	TF_motif_seq_0271	297	+	TGACC	bZIP	AT1G77920;AT3G12250;AT5G06950;AT5G06960;AT5G10030;AT5G65210;AT1G22070
DUH005847.2	TF_motif_seq_0271	301	-	CGTCA	bZIP	AT1G77920;AT3G12250;AT5G06950;AT5G06960;AT5G10030;AT5G65210;AT1G22070
DUH005847.2	TF_motif_seq_0271	480	-	CTTCA	bZIP	AT1G77920;AT3G12250;AT5G06950;AT5G06960;AT5G10030;AT5G65210;AT1G22070
DUH005847.2	TF_motif_seq_0271	543	+	AGACG	bZIP	AT1G77920;AT3G12250;AT5G06950;AT5G06960;AT5G10030;AT5G65210;AT1G22070
DUH005847.2	TF_motif_seq_0271	557	-	CTTCA	bZIP	AT1G77920;AT3G12250;AT5G06950;AT5G06960;AT5G10030;AT5G65210;AT1G22070
DUH005847.2	TF_motif_seq_0271	566	-	CGTCG	bZIP	AT1G77920;AT3G12250;AT5G06950;AT5G06960;AT5G10030;AT5G65210;AT1G22070
DUH005847.2	TF_motif_seq_0271	606	-	CGCCA	bZIP	AT1G77920;AT3G12250;AT5G06950;AT5G06960;AT5G10030;AT5G65210;AT1G22070
DUH005847.2	TF_motif_seq_0271	831	+	TGAAG	bZIP	AT1G77920;AT3G12250;AT5G06950;AT5G06960;AT5G10030;AT5G65210;AT1G22070
DUH005847.2	TF_motif_seq_0271	845	-	CGTTA	bZIP	AT1G77920;AT3G12250;AT5G06950;AT5G06960;AT5G10030;AT5G65210;AT1G22070
DUH005847.2	TF_motif_seq_0271	856	-	TGTCA	bZIP	AT1G77920;AT3G12250;AT5G06950;AT5G06960;AT5G10030;AT5G65210;AT1G22070
DUH005847.2	TF_motif_seq_0271	903	+	TGATG	bZIP	AT1G77920;AT3G12250;AT5G06950;AT5G06960;AT5G10030;AT5G65210;AT1G22070
DUH005847.2	TF_motif_seq_0271	1018	+	TGCCG	bZIP	AT1G77920;AT3G12250;AT5G06950;AT5G06960;AT5G10030;AT5G65210;AT1G22070
DUH005847.2	TF_motif_seq_0271	1031	+	TGAAG	bZIP	AT1G77920;AT3G12250;AT5G06950;AT5G06960;AT5G10030;AT5G65210;AT1G22070
DUH005847.2	TF_motif_seq_0271	1093	-	CTTCA	bZIP	AT1G77920;AT3G12250;AT5G06950;AT5G06960;AT5G10030;AT5G65210;AT1G22070
DUH005847.2	TF_motif_seq_0271	1102	+	TTACG	bZIP	AT1G77920;AT3G12250;AT5G06950;AT5G06960;AT5G10030;AT5G65210;AT1G22070
DUH005847.2	TF_motif_seq_0271	1105	-	CGTGA	bZIP	AT1G77920;AT3G12250;AT5G06950;AT5G06960;AT5G10030;AT5G65210;AT1G22070
DUH005847.2	TF_motif_seq_0271	1107	+	TGAGG	bZIP	AT1G77920;AT3G12250;AT5G06950;AT5G06960;AT5G10030;AT5G65210;AT1G22070
DUH005847.2	TF_motif_seq_0271	1196	+	TGAAG	bZIP	AT1G77920;AT3G12250;AT5G06950;AT5G06960;AT5G10030;AT5G65210;AT1G22070
DUH005847.2	TF_motif_seq_0271	1382	-	CGACA	bZIP	AT1G77920;AT3G12250;AT5G06950;AT5G06960;AT5G10030;AT5G65210;AT1G22070
DUH005847.2	TF_motif_seq_0271	1386	-	AGTCA	bZIP	AT1G77920;AT3G12250;AT5G06950;AT5G06960;AT5G10030;AT5G65210;AT1G22070
DUH005847.2	TF_motif_seq_0271	1398	+	TGACG	bZIP	AT1G77920;AT3G12250;AT5G06950;AT5G06960;AT5G10030;AT5G65210;AT1G22070
DUH005847.2	TF_motif_seq_0271	1401	-	CGCCA	bZIP	AT1G77920;AT3G12250;AT5G06950;AT5G06960;AT5G10030;AT5G65210;AT1G22070
DUH005847.2	TF_motif_seq_0271	1426	+	TGATG	bZIP	AT1G77920;AT3G12250;AT5G06950;AT5G06960;AT5G10030;AT5G65210;AT1G22070
DUH005847.2	TF_motif_seq_0271	1528	+	TGGCG	bZIP	AT1G77920;AT3G12250;AT5G06950;AT5G06960;AT5G10030;AT5G65210;AT1G22070
DUH005847.2	TF_motif_seq_0271	1660	-	CGTCG	bZIP	AT1G77920;AT3G12250;AT5G06950;AT5G06960;AT5G10030;AT5G65210;AT1G22070
DUH005847.2	TF_motif_seq_0271	1724	+	TGACA	bZIP	AT1G77920;AT3G12250;AT5G06950;AT5G06960;AT5G10030;AT5G65210;AT1G22070
DUH005847.2	TF_motif_seq_0271	1727	-	CATCA	bZIP	AT1G77920;AT3G12250;AT5G06950;AT5G06960;AT5G10030;AT5G65210;AT1G22070
DUH005847.2	TF_motif_seq_0271	1767	+	TTACG	bZIP	AT1G77920;AT3G12250;AT5G06950;AT5G06960;AT5G10030;AT5G65210;AT1G22070
DUH005847.2	TF_motif_seq_0271	1799	+	TGATG	bZIP	AT1G77920;AT3G12250;AT5G06950;AT5G06960;AT5G10030;AT5G65210;AT1G22070
DUH005847.2	TF_motif_seq_0271	1849	+	TGTCG	bZIP	AT1G77920;AT3G12250;AT5G06950;AT5G06960;AT5G10030;AT5G65210;AT1G22070
DUH005847.2	TF_motif_seq_0281	1561	+	AAGAAt	bZIP	AT1G68640
DUH005847.2	TF_motif_seq_0298	888	-	cATGTG	bHLH	AT1G32640
DUH005847.2	TF_motif_seq_0298	1665	+	CACATg	bHLH	AT1G32640
DUH005847.2	TF_motif_seq_0298	1667	-	cATGTG	bHLH	AT1G32640
DUH005847.2	TF_motif_seq_0298	1937	-	cATGTG	bHLH	AT1G32640
DUH005847.2	TF_motif_seq_0300	199	+	GACGTg	bHLH	AT1G09530;AT2G20180;AT4G17880;AT5G46760
DUH005847.2	TF_motif_seq_0300	199	-	gACGTG	bHLH	AT1G09530;AT2G20180;AT4G17880;AT5G46760
DUH005847.2	TF_motif_seq_0300	784	+	TACGTg	bHLH	AT1G09530;AT2G20180;AT4G17880;AT5G46760
DUH005847.2	TF_motif_seq_0300	784	-	tACGTG	bHLH	AT1G09530;AT2G20180;AT4G17880;AT5G46760
DUH005847.2	TF_motif_seq_0300	888	+	CATGTg	bHLH	AT1G09530;AT2G20180;AT4G17880;AT5G46760
DUH005847.2	TF_motif_seq_0300	888	-	cATGTG	bHLH	AT1G09530;AT2G20180;AT4G17880;AT5G46760
DUH005847.2	TF_motif_seq_0300	1103	+	TACGTg	bHLH	AT1G09530;AT2G20180;AT4G17880;AT5G46760
DUH005847.2	TF_motif_seq_0300	1103	-	tACGTG	bHLH	AT1G09530;AT2G20180;AT4G17880;AT5G46760
DUH005847.2	TF_motif_seq_0300	1665	+	CACATg	bHLH	AT1G09530;AT2G20180;AT4G17880;AT5G46760
DUH005847.2	TF_motif_seq_0300	1665	-	cACATG	bHLH	AT1G09530;AT2G20180;AT4G17880;AT5G46760
DUH005847.2	TF_motif_seq_0300	1667	+	CATGTg	bHLH	AT1G09530;AT2G20180;AT4G17880;AT5G46760
DUH005847.2	TF_motif_seq_0300	1667	-	cATGTG	bHLH	AT1G09530;AT2G20180;AT4G17880;AT5G46760
DUH005847.2	TF_motif_seq_0300	1901	+	CAGGTg	bHLH	AT1G09530;AT2G20180;AT4G17880;AT5G46760
DUH005847.2	TF_motif_seq_0300	1901	-	cAGGTG	bHLH	AT1G09530;AT2G20180;AT4G17880;AT5G46760
DUH005847.2	TF_motif_seq_0300	1937	+	CATGTg	bHLH	AT1G09530;AT2G20180;AT4G17880;AT5G46760
DUH005847.2	TF_motif_seq_0300	1937	-	cATGTG	bHLH	AT1G09530;AT2G20180;AT4G17880;AT5G46760
DUH005847.2	TF_motif_seq_0301	888	-	cATGTG	bHLH	AT1G32640
DUH005847.2	TF_motif_seq_0301	1665	+	CACATg	bHLH	AT1G32640
DUH005847.2	TF_motif_seq_0301	1667	-	cATGTG	bHLH	AT1G32640
DUH005847.2	TF_motif_seq_0301	1901	-	cAGGTG	bHLH	AT1G32640
DUH005847.2	TF_motif_seq_0301	1937	-	cATGTG	bHLH	AT1G32640
DUH005847.2	TF_motif_seq_0302	224	+	CAAATg	bHLH	AT5G08130;AT3G26744
DUH005847.2	TF_motif_seq_0302	224	-	cAAATG	bHLH	AT5G08130;AT3G26744
DUH005847.2	TF_motif_seq_0302	246	+	CAAATg	bHLH	AT5G08130;AT3G26744
DUH005847.2	TF_motif_seq_0302	246	-	cAAATG	bHLH	AT5G08130;AT3G26744
DUH005847.2	TF_motif_seq_0302	358	+	CAGATg	bHLH	AT5G08130;AT3G26744
DUH005847.2	TF_motif_seq_0302	358	-	cAGATG	bHLH	AT5G08130;AT3G26744
DUH005847.2	TF_motif_seq_0302	888	+	CATGTg	bHLH	AT5G08130;AT3G26744
DUH005847.2	TF_motif_seq_0302	888	-	cATGTG	bHLH	AT5G08130;AT3G26744
DUH005847.2	TF_motif_seq_0302	1027	+	CAAATg	bHLH	AT5G08130;AT3G26744
DUH005847.2	TF_motif_seq_0302	1027	-	cAAATG	bHLH	AT5G08130;AT3G26744
DUH005847.2	TF_motif_seq_0302	1414	+	CATATg	bHLH	AT5G08130;AT3G26744
DUH005847.2	TF_motif_seq_0302	1414	-	cATATG	bHLH	AT5G08130;AT3G26744
DUH005847.2	TF_motif_seq_0302	1665	+	CACATg	bHLH	AT5G08130;AT3G26744
DUH005847.2	TF_motif_seq_0302	1665	-	cACATG	bHLH	AT5G08130;AT3G26744
DUH005847.2	TF_motif_seq_0302	1667	+	CATGTg	bHLH	AT5G08130;AT3G26744
DUH005847.2	TF_motif_seq_0302	1667	-	cATGTG	bHLH	AT5G08130;AT3G26744
DUH005847.2	TF_motif_seq_0302	1743	+	CAATTg	bHLH	AT5G08130;AT3G26744
DUH005847.2	TF_motif_seq_0302	1743	-	cAATTG	bHLH	AT5G08130;AT3G26744
DUH005847.2	TF_motif_seq_0302	1808	+	CAATTg	bHLH	AT5G08130;AT3G26744
DUH005847.2	TF_motif_seq_0302	1808	-	cAATTG	bHLH	AT5G08130;AT3G26744
DUH005847.2	TF_motif_seq_0302	1901	+	CAGGTg	bHLH	AT5G08130;AT3G26744
DUH005847.2	TF_motif_seq_0302	1901	-	cAGGTG	bHLH	AT5G08130;AT3G26744
DUH005847.2	TF_motif_seq_0302	1937	+	CATGTg	bHLH	AT5G08130;AT3G26744
DUH005847.2	TF_motif_seq_0302	1937	-	cATGTG	bHLH	AT5G08130;AT3G26744
DUH005847.2	TF_motif_seq_0339	296	+	TTGACc	WRKY	AT1G13960;AT1G18860;AT1G29280;AT1G29860;AT1G30650;AT1G55600;AT1G62300;AT1G64000;AT1G66550;AT1G68150;AT1G69310;AT1G69810;AT1G80590;AT1G80840;AT2G03340;AT2G23320;AT2G24570;AT2G25000;AT2G30250;AT2G30590;AT2G34830;AT2G37260;AT2G38470;AT2G40740;AT2G40750;AT2G44745;AT2G46130;AT2G46400;AT2G47260;AT3G01080;AT3G01970;AT3G04670;AT3G56400;AT3G58710;AT4G01250;AT4G01720;AT4G04450;AT4G12020;AT4G18170;AT4G22070…
DUH005847.2	TF_motif_seq_0339	856	-	tGTCAA	WRKY	AT1G13960;AT1G18860;AT1G29280;AT1G29860;AT1G30650;AT1G55600;AT1G62300;AT1G64000;AT1G66550;AT1G68150;AT1G69310;AT1G69810;AT1G80590;AT1G80840;AT2G03340;AT2G23320;AT2G24570;AT2G25000;AT2G30250;AT2G30590;AT2G34830;AT2G37260;AT2G38470;AT2G40740;AT2G40750;AT2G44745;AT2G46130;AT2G46400;AT2G47260;AT3G01080;AT3G01970;AT3G04670;AT3G56400;AT3G58710;AT4G01250;AT4G01720;AT4G04450;AT4G12020;AT4G18170;AT4G22070…
DUH005847.2	TF_motif_seq_0367	254	+	CTCAGca	Myb/SANT; trp; MYB;NF-YC	AT1G09770;AT1G08970
DUH005847.2	TF_motif_seq_0367	1088	+	CTCAGct	Myb/SANT; trp; MYB;NF-YC	AT1G09770;AT1G08970
DUH005847.2	TF_motif_seq_0410	288	+	ATACGtca	bHLH	AT1G32640
DUH005847.2	TF_motif_seq_0410	405	-	aaaCATAT	bHLH	AT1G32640
DUH005847.2	TF_motif_seq_0410	467	+	ATACGtat	bHLH	AT1G32640
DUH005847.2	TF_motif_seq_0410	467	-	ataCGTAT	bHLH	AT1G32640
DUH005847.2	TF_motif_seq_0410	764	-	accTGTAT	bHLH	AT1G32640
DUH005847.2	TF_motif_seq_0410	783	+	GTACGtgc	bHLH	AT1G32640
DUH005847.2	TF_motif_seq_0410	1102	+	TTACGtga	bHLH	AT1G32640
DUH005847.2	TF_motif_seq_0410	1373	-	aaaGGTAT	bHLH	AT1G32640
DUH005847.2	TF_motif_seq_0410	1411	-	gcaCATAT	bHLH	AT1G32640
DUH005847.2	TF_motif_seq_0410	1415	+	ATATGtct	bHLH	AT1G32640
DUH005847.2	TF_motif_seq_0410	1496	+	ATTCGtgt	bHLH	AT1G32640
DUH005847.2	TF_motif_seq_0410	1612	-	aaaCCTAT	bHLH	AT1G32640
DUH005847.2	TF_motif_seq_0410	1644	+	ATGCGagt	bHLH	AT1G32640
DUH005847.2	TF_motif_seq_0444	238	-	agcATTTA	Homeodomain; HD-ZIP;HD-ZIP	AT4G21750;AT4G04890
DUH005847.2	TF_motif_seq_0444	621	-	tgaATTTA	Homeodomain; HD-ZIP;HD-ZIP	AT4G21750;AT4G04890
DUH005847.2	TF_motif_seq_0444	735	-	tgtATTTA	Homeodomain; HD-ZIP;HD-ZIP	AT4G21750;AT4G04890
DUH005847.2	TF_motif_seq_0444	871	+	TAAATtca	Homeodomain; HD-ZIP;HD-ZIP	AT4G21750;AT4G04890
DUH005847.2	TF_motif_seq_0444	1363	+	TAAATata	Homeodomain; HD-ZIP;HD-ZIP	AT4G21750;AT4G04890
DUH005847.2	TF_motif_seq_0451	198	+	TGACGtgt	bZIP	AT3G12250;AT5G06960;AT5G10030;AT5G65210;AT1G22070
DUH005847.2	TF_motif_seq_0472	960	-	aaatGATTG	Homeodomain; bZIP; HD-ZIP	AT5G65310
DUH005763.1	TFmatrixID_0002	1134	-	aatAATTAca	AT-Hook	AT1G63480
DUH005763.1	TFmatrixID_0004	384	+	aAATATaatg	AT-Hook	AT4G14465
DUH005763.1	TFmatrixID_0006	384	-	aaatATAATg	AT-Hook	AT4G14465
DUH005763.1	TFmatrixID_0008	384	+	aAATATaatg	AT-Hook	AT4G35390
DUH005763.1	TFmatrixID_0008	1198	+	aAATATtttg	AT-Hook	AT4G35390
DUH005763.1	TFmatrixID_0009	37	+	ctatTTATTt	AT-Hook	AT4G35390
DUH005763.1	TFmatrixID_0016	630	+	caAGATCtca	MYB; ARR-B	AT1G67710
DUH005763.1	TFmatrixID_0016	630	-	caaGATCTca	MYB; ARR-B	AT1G67710
DUH005763.1	TFmatrixID_0019	630	+	caAGATCtca	Myb/SANT; MYB; ARR-B	AT2G01760
DUH005763.1	TFmatrixID_0019	630	-	caaGATCTca	Myb/SANT; MYB; ARR-B	AT2G01760
DUH005763.1	TFmatrixID_0030	896	-	aataTATCTg	MYB-related	AT2G46830
DUH005763.1	TFmatrixID_0030	1283	+	gAGATAtgct	MYB-related	AT2G46830
DUH005763.1	TFmatrixID_0031	912	-	aaaCTTTTtt	Dof	AT2G46590
DUH005763.1	TFmatrixID_0031	1386	+	gaAAAAGttt	Dof	AT2G46590
DUH005763.1	TFmatrixID_0042	630	+	caAGATCtca	GATA; tify	AT5G25830
DUH005763.1	TFmatrixID_0042	630	-	caaGATCTca	GATA; tify	AT5G25830
DUH005763.1	TFmatrixID_0044	1499	-	caAGATTttc	MYB; G2-like	AT2G20570
DUH005763.1	TFmatrixID_0047	1133	-	gaATAATtac	bZIP; Homeodomain; HD-ZIP	AT1G52150
DUH005763.1	TFmatrixID_0050	718	-	aaGAATAgtc	Myb/SANT; MYB; G2-like	AT5G42630
DUH005763.1	TFmatrixID_0058	1131	-	tagaATAATtacat	Homeodomain; bZIP; HD-ZIP	AT3G01470
DUH005763.1	TFmatrixID_0108	171	+	taaagaaATGATgacggag	bZIP; Homeodomain; HD-ZIP	AT1G30490
DUH005763.1	TFmatrixID_0129	1274	-	AATTTttaa	AT-Hook	AT1G14900;AT1G48610
DUH005763.1	TFmatrixID_0129	1407	+	gaaaAAATT	AT-Hook	AT1G14900;AT1G48610
DUH005763.1	TFmatrixID_0129	1511	-	AATTTttaa	AT-Hook	AT1G14900;AT1G48610
DUH005763.1	TFmatrixID_0130	235	-	ctatTATATa	AT-Hook	AT1G19485;AT1G48610;AT4G17950
DUH005763.1	TFmatrixID_0130	385	+	aATATAatga	AT-Hook	AT1G19485;AT1G48610;AT4G17950
DUH005763.1	TFmatrixID_0130	894	-	aaaaTATATc	AT-Hook	AT1G19485;AT1G48610;AT4G17950
DUH005763.1	TFmatrixID_0130	1594	-	taatTATATa	AT-Hook	AT1G19485;AT1G48610;AT4G17950
DUH005763.1	TFmatrixID_0131	40	-	TTTATttga	AT-Hook	AT1G19485;AT1G48610
DUH005763.1	TFmatrixID_0131	1079	+	caaaATAAA	AT-Hook	AT1G19485;AT1G48610
DUH005763.1	TFmatrixID_0131	1480	-	TTTATacca	AT-Hook	AT1G19485;AT1G48610
DUH005763.1	TFmatrixID_0134	448	+	gacccAAAAA	AT-Hook	AT4G21895;AT5G62260
DUH005763.1	TFmatrixID_0134	769	+	gaaaaAAAAA	AT-Hook	AT4G21895;AT5G62260
DUH005763.1	TFmatrixID_0134	1222	-	TTTTTttttc	AT-Hook	AT4G21895;AT5G62260
DUH005763.1	TFmatrixID_0136	1080	+	aaaATAAA	AT-Hook	AT4G21895;AT5G62260
DUH005763.1	TFmatrixID_0137	893	+	aaaAATAT	AT-Hook	AT4G21895;AT5G62260
DUH005763.1	TFmatrixID_0138	1080	+	aAAATAaa	AT-Hook	AT4G21895;AT5G62260
DUH005763.1	TFmatrixID_0140	891	+	aaaAAAAT	AT-Hook	AT4G21895;AT5G62260
DUH005763.1	TFmatrixID_0140	1220	-	ATTTTttt	AT-Hook	AT4G21895;AT5G62260
DUH005763.1	TFmatrixID_0141	1736	+	aGCAATtact	AT-Hook	AT4G21895;AT5G62260
DUH005763.1	TFmatrixID_0142	39	-	attTATTT	AT-Hook	AT4G21895;AT5G62260
DUH005763.1	TFmatrixID_0144	1638	-	attTAATAttag	AT-Hook	AT4G21895;AT5G62260
DUH005763.1	TFmatrixID_0146	67	-	ATTATttca	AT-Hook	AT4G21895;AT5G62260
DUH005763.1	TFmatrixID_0146	152	+	taacATAAT	AT-Hook	AT4G21895;AT5G62260
DUH005763.1	TFmatrixID_0146	237	-	ATTATatac	AT-Hook	AT4G21895;AT5G62260
DUH005763.1	TFmatrixID_0146	384	+	aaatATAAT	AT-Hook	AT4G21895;AT5G62260
DUH005763.1	TFmatrixID_0146	1596	-	ATTATatac	AT-Hook	AT4G21895;AT5G62260
DUH005763.1	TFmatrixID_0148	878	-	tATTTTtt	AT-Hook	AT1G19485;AT1G48610
DUH005763.1	TFmatrixID_0148	892	+	aaAAAATa	AT-Hook	AT1G19485;AT1G48610
DUH005763.1	TFmatrixID_0148	940	+	aaAAAATa	AT-Hook	AT1G19485;AT1G48610
DUH005763.1	TFmatrixID_0148	1219	-	cATTTTtt	AT-Hook	AT1G19485;AT1G48610
DUH005763.1	TFmatrixID_0148	1408	+	aaAAAATt	AT-Hook	AT1G19485;AT1G48610
DUH005763.1	TFmatrixID_0148	1412	-	aATTTTat	AT-Hook	AT1G19485;AT1G48610
DUH005763.1	TFmatrixID_0152	1274	-	AATTTtt	AT-Hook	AT1G19485;AT1G48610
DUH005763.1	TFmatrixID_0152	1409	+	aaAAATT	AT-Hook	AT1G19485;AT1G48610
DUH005763.1	TFmatrixID_0152	1511	-	AATTTtt	AT-Hook	AT1G19485;AT1G48610
DUH005763.1	TFmatrixID_0154	1199	-	aaTATTTt	AT-Hook	AT4G21895;AT5G62260
DUH005763.1	TFmatrixID_0159	637	-	tCACGTt	bHLH	AT1G09530;AT2G24260;AT2G46970;AT4G28790;AT4G28800;AT4G28811;AT4G28815;AT4G30980;AT5G58010;AT5G61270;AT5G67110
DUH005763.1	TFmatrixID_0169	636	+	ctCACGTtcg	bHLH	AT1G10120;AT1G18400;AT1G25330;AT1G26260;AT1G68920;AT1G73830;AT2G24260;AT3G07340;AT3G23690;AT4G30980;AT4G34530;AT4G36540;AT5G50915;AT5G58010;AT5G62610;AT2G42300;AT3G57800
DUH005763.1	TFmatrixID_0172	636	+	ctCACGTtcg	bHLH	AT5G38860
DUH005763.1	TFmatrixID_0174	126	+	TCACGagc	bHLH	AT1G10120;AT1G18400;AT1G25330;AT1G26260;AT1G68920;AT1G73830;AT2G24260;AT3G07340;AT3G23690;AT4G30980;AT4G34530;AT5G48560;AT5G50915;AT5G58010;AT5G62610;AT2G42300;AT3G57800
DUH005763.1	TFmatrixID_0174	126	-	tcaCGAGC	bHLH	AT1G10120;AT1G18400;AT1G25330;AT1G26260;AT1G68920;AT1G73830;AT2G24260;AT3G07340;AT3G23690;AT4G30980;AT4G34530;AT5G48560;AT5G50915;AT5G58010;AT5G62610;AT2G42300;AT3G57800
DUH005763.1	TFmatrixID_0174	404	+	GCAAGtcc	bHLH	AT1G10120;AT1G18400;AT1G25330;AT1G26260;AT1G68920;AT1G73830;AT2G24260;AT3G07340;AT3G23690;AT4G30980;AT4G34530;AT5G48560;AT5G50915;AT5G58010;AT5G62610;AT2G42300;AT3G57800
DUH005763.1	TFmatrixID_0174	637	+	TCACGttc	bHLH	AT1G10120;AT1G18400;AT1G25330;AT1G26260;AT1G68920;AT1G73830;AT2G24260;AT3G07340;AT3G23690;AT4G30980;AT4G34530;AT5G48560;AT5G50915;AT5G58010;AT5G62610;AT2G42300;AT3G57800
DUH005763.1	TFmatrixID_0174	637	-	tcaCGTTC	bHLH	AT1G10120;AT1G18400;AT1G25330;AT1G26260;AT1G68920;AT1G73830;AT2G24260;AT3G07340;AT3G23690;AT4G30980;AT4G34530;AT5G48560;AT5G50915;AT5G58010;AT5G62610;AT2G42300;AT3G57800
DUH005763.1	TFmatrixID_0174	733	+	GCACGcgt	bHLH	AT1G10120;AT1G18400;AT1G25330;AT1G26260;AT1G68920;AT1G73830;AT2G24260;AT3G07340;AT3G23690;AT4G30980;AT4G34530;AT5G48560;AT5G50915;AT5G58010;AT5G62610;AT2G42300;AT3G57800
DUH005763.1	TFmatrixID_0176	343	-	aCAAGTagc	bHLH	AT1G05805;AT1G35460;AT1G51140;AT2G24260;AT2G42280;AT2G43140;AT4G09180;AT4G30980
DUH005763.1	TFmatrixID_0177	636	+	ctCACGTtcg	bHLH	AT1G03040;AT1G10120;AT1G26260;AT1G68920;AT2G24260;AT2G42280;AT3G07340;AT3G23690;AT4G02590;AT4G28811;AT4G30980;AT4G34530;AT5G50915;AT5G58010;AT5G67110;AT5G67060;AT3G50330;AT5G09750
DUH005763.1	TFmatrixID_0182	1054	-	aaaaaCACGTaaa	bZIP	AT1G45249;AT3G19290
DUH005763.1	TFmatrixID_0188	1708	-	aaacCTGTCt	bZIP	AT1G06070;AT2G31370;AT2G40620
DUH005763.1	TFmatrixID_0189	1058	+	aCACGTaaag	bZIP	AT2G40950;AT3G56660
DUH005763.1	TFmatrixID_0193	733	+	GCACGcgt	bZIP	AT3G19290;AT4G34000
DUH005763.1	TFmatrixID_0193	733	-	gcaCGCGT	bZIP	AT3G19290;AT4G34000
DUH005763.1	TFmatrixID_0193	857	+	AAACGcgt	bZIP	AT3G19290;AT4G34000
DUH005763.1	TFmatrixID_0193	857	-	aaaCGCGT	bZIP	AT3G19290;AT4G34000
DUH005763.1	TFmatrixID_0193	1058	+	ACACGtaa	bZIP	AT3G19290;AT4G34000
DUH005763.1	TFmatrixID_0193	1189	+	ACACCtga	bZIP	AT3G19290;AT4G34000
DUH005763.1	TFmatrixID_0193	1216	+	ACACAttt	bZIP	AT3G19290;AT4G34000
DUH005763.1	TFmatrixID_0193	1473	-	ataCTTGT	bZIP	AT3G19290;AT4G34000
DUH005763.1	TFmatrixID_0193	1708	-	aaaCCTGT	bZIP	AT3G19290;AT4G34000
DUH005763.1	TFmatrixID_0194	1056	+	aaaCACGTaa	bZIP	AT2G35530;AT4G36730
DUH005763.1	TFmatrixID_0197	180	-	gaTGACGgag	bZIP	AT1G08320;AT1G68640;AT5G06839;AT5G10030
DUH005763.1	TFmatrixID_0199	180	-	gaTGACGgag	bZIP	AT1G08320;AT1G68640;AT5G06839;AT5G65210
DUH005763.1	TFmatrixID_0199	411	+	cttCGTCAtt	bZIP	AT1G08320;AT1G68640;AT5G06839;AT5G65210
DUH005763.1	TFmatrixID_0199	1108	+	aacCGTCAga	bZIP	AT1G08320;AT1G68640;AT5G06839;AT5G65210
DUH005763.1	TFmatrixID_0199	1815	+	tctCGTCAaa	bZIP	AT1G08320;AT1G68640;AT5G06839;AT5G65210
DUH005763.1	TFmatrixID_0233	912	-	aaaCTTTTtt	Dof	AT1G64620
DUH005763.1	TFmatrixID_0233	1374	-	aaaCTTTTcc	Dof	AT1G64620
DUH005763.1	TFmatrixID_0233	1386	+	gaAAAAGttt	Dof	AT1G64620
DUH005763.1	TFmatrixID_0233	1606	-	ttaCTTTTac	Dof	AT1G64620
DUH005763.1	TFmatrixID_0234	914	-	aCTTTTt	Dof	AT2G37590
DUH005763.1	TFmatrixID_0234	1387	+	aAAAAGt	Dof	AT2G37590
DUH005763.1	TFmatrixID_0234	1940	+	aAAAAGc	Dof	AT2G37590
DUH005763.1	TFmatrixID_0235	914	-	aCTTTTtt	Dof	AT3G21270
DUH005763.1	TFmatrixID_0235	1341	+	ccAAAAGt	Dof	AT3G21270
DUH005763.1	TFmatrixID_0235	1376	-	aCTTTTcc	Dof	AT3G21270
DUH005763.1	TFmatrixID_0235	1386	+	gaAAAAGt	Dof	AT3G21270
DUH005763.1	TFmatrixID_0235	1442	-	aCTTTTga	Dof	AT3G21270
DUH005763.1	TFmatrixID_0235	1608	-	aCTTTTac	Dof	AT3G21270
DUH005763.1	TFmatrixID_0236	427	-	tCGTTAtc	Dof	AT3G45610
DUH005763.1	TFmatrixID_0237	912	-	aaaCTTTTt	Dof	AT3G47500
DUH005763.1	TFmatrixID_0237	1085	+	aAAAAGggt	Dof	AT3G47500
DUH005763.1	TFmatrixID_0237	1387	+	aAAAAGttt	Dof	AT3G47500
DUH005763.1	TFmatrixID_0237	1606	-	ttaCTTTTa	Dof	AT3G47500
DUH005763.1	TFmatrixID_0238	5	-	aCTTTAttt	Dof	AT4G38000
DUH005763.1	TFmatrixID_0238	914	-	aCTTTTttt	Dof	AT4G38000
DUH005763.1	TFmatrixID_0238	1385	+	agaAAAAGt	Dof	AT4G38000
DUH005763.1	TFmatrixID_0238	1608	-	aCTTTTaca	Dof	AT4G38000
DUH005763.1	TFmatrixID_0239	912	-	aaaCTTTTtt	Dof	AT5G39660
DUH005763.1	TFmatrixID_0239	1084	+	taAAAAGggt	Dof	AT5G39660
DUH005763.1	TFmatrixID_0239	1386	+	gaAAAAGttt	Dof	AT5G39660
DUH005763.1	TFmatrixID_0240	1386	+	gaAAAAG	Dof	AT5G60200
DUH005763.1	TFmatrixID_0241	426	-	ttCGTTAtct	Dof	AT5G60850
DUH005763.1	TFmatrixID_0243	914	-	aCTTTTtt	Dof	AT5G62940
DUH005763.1	TFmatrixID_0243	1376	-	aCTTTTcc	Dof	AT5G62940
DUH005763.1	TFmatrixID_0243	1386	+	gaAAAAGt	Dof	AT5G62940
DUH005763.1	TFmatrixID_0243	1608	-	aCTTTTac	Dof	AT5G62940
DUH005763.1	TFmatrixID_0259	631	+	aaGATCTc	GATA; tify	AT1G08000;AT2G28340;AT2G45050;AT5G25830;AT5G66320
DUH005763.1	TFmatrixID_0259	631	-	aAGATCtc	GATA; tify	AT1G08000;AT2G28340;AT2G45050;AT5G25830;AT5G66320
DUH005763.1	TFmatrixID_0260	631	+	aAGATCtc	GATA; tify	AT1G08010;AT2G28340;AT2G45050;AT5G25830;AT5G66320
DUH005763.1	TFmatrixID_0260	631	-	aaGATCTc	GATA; tify	AT1G08010;AT2G28340;AT2G45050;AT5G25830;AT5G66320
DUH005763.1	TFmatrixID_0262	136	-	caGATCAcc	GATA	AT3G06740;AT3G16870;AT4G16141;AT4G26150;AT5G26930;AT5G49300;AT5G56860
DUH005763.1	TFmatrixID_0262	1262	+	ttTGATCac	GATA	AT3G06740;AT3G16870;AT4G16141;AT4G26150;AT5G26930;AT5G49300;AT5G56860
DUH005763.1	TFmatrixID_0262	1263	-	ttGATCAcc	GATA	AT3G06740;AT3G16870;AT4G16141;AT4G26150;AT5G26930;AT5G49300;AT5G56860
DUH005763.1	TFmatrixID_0264	590	+	caAGATCgac	GATA; tify	AT2G45050;AT3G24050;AT5G25830;AT5G66320
DUH005763.1	TFmatrixID_0264	630	+	caAGATCtca	GATA; tify	AT2G45050;AT3G24050;AT5G25830;AT5G66320
DUH005763.1	TFmatrixID_0264	630	-	caaGATCTca	GATA; tify	AT2G45050;AT3G24050;AT5G25830;AT5G66320
DUH005763.1	TFmatrixID_0265	629	-	tcaaGATCTc	GATA; tify	AT2G45050;AT3G45170;AT3G51080;AT5G25830;AT5G66320
DUH005763.1	TFmatrixID_0265	631	+	aAGATCtcac	GATA; tify	AT2G45050;AT3G45170;AT3G51080;AT5G25830;AT5G66320
DUH005763.1	TFmatrixID_0265	1562	+	gAGATCagta	GATA; tify	AT2G45050;AT3G45170;AT3G51080;AT5G25830;AT5G66320
DUH005763.1	TFmatrixID_0266	630	-	caAGATCtc	GATA; tify	AT2G28340;AT2G45050;AT3G54810;AT5G25830;AT5G66320
DUH005763.1	TFmatrixID_0266	631	+	aaGATCTca	GATA; tify	AT2G28340;AT2G45050;AT3G54810;AT5G25830;AT5G66320
DUH005763.1	TFmatrixID_0267	630	+	caAGATCtca	GATA; tify	AT2G28340;AT2G45050;AT3G60530;AT5G25830;AT5G66320
DUH005763.1	TFmatrixID_0267	630	-	caaGATCTca	GATA; tify	AT2G28340;AT2G45050;AT3G60530;AT5G25830;AT5G66320
DUH005763.1	TFmatrixID_0268	589	-	tcaaGATCGa	GATA	AT4G17570
DUH005763.1	TFmatrixID_0269	629	-	tcaAGATCtca	GATA; tify	AT2G28340;AT2G45050;AT4G32890;AT5G25830;AT5G66320
DUH005763.1	TFmatrixID_0270	136	+	cAGATCaccg	GATA; tify	AT2G28340;AT2G45050;AT4G34680;AT5G25830;AT5G66320
DUH005763.1	TFmatrixID_0271	630	+	caaGATCTca	GATA; tify	AT2G45050;AT3G45170;AT4G36240;AT5G25830;AT5G66320
DUH005763.1	TFmatrixID_0271	630	-	caAGATCtca	GATA; tify	AT2G45050;AT3G45170;AT4G36240;AT5G25830;AT5G66320
DUH005763.1	TFmatrixID_0272	590	-	caaGATCGa	GATA	AT5G47140
DUH005763.1	TFmatrixID_0278	557	+	ctTGACAtct	Homeodomain; TALE	AT1G23380;AT1G62360;AT1G70510;AT4G08150
DUH005763.1	TFmatrixID_0280	256	+	taaTTAATgt	Homeodomain; HD-ZIP	AT1G05230;AT1G17920;AT1G73360;AT1G79840;AT3G03260;AT3G61150;AT5G46880
DUH005763.1	TFmatrixID_0280	1365	+	attTTAATga	Homeodomain; HD-ZIP	AT1G05230;AT1G17920;AT1G73360;AT1G79840;AT3G03260;AT3G61150;AT5G46880
DUH005763.1	TFmatrixID_0286	45	+	tTGATTag	Homeodomain; HD-ZIP	AT2G22800;AT3G60390;AT4G16780;AT4G37790;AT5G06710;AT5G47370
DUH005763.1	TFmatrixID_0288	255	-	ctaATTAAtgt	Homeodomain; HD-ZIP	AT1G05230;AT1G17920;AT3G61150;AT4G00730;AT5G46880
DUH005763.1	TFmatrixID_0290	257	+	aaTTAATgta	Homeodomain; HD-ZIP	AT1G05230;AT1G17920;AT2G32370;AT3G61150;AT4G21750;AT5G46880
DUH005763.1	TFmatrixID_0293	950	+	taTGACAgac	Homeodomain; TALE	AT1G62990;AT4G32040;AT5G11060;AT5G25220
DUH005763.1	TFmatrixID_0293	1142	+	caTGACAgaa	Homeodomain; TALE	AT1G62990;AT4G32040;AT5G11060;AT5G25220
DUH005763.1	TFmatrixID_0294	557	+	ctTGACAt	Homeodomain; TALE	AT1G62990
DUH005763.1	TFmatrixID_0301	558	+	tTGACAtc	Homeodomain; TALE	AT1G62360;AT1G70510;AT4G08150
DUH005763.1	TFmatrixID_0326	1072	+	acaTATCCaa	Myb/SANT	AT1G70000
DUH005763.1	TFmatrixID_0334	896	+	aatATATCt	Myb/SANT; MYB-related	AT1G18330;AT3G10113
DUH005763.1	TFmatrixID_0334	1670	+	ccaATATCa	Myb/SANT; MYB-related	AT1G18330;AT3G10113
DUH005763.1	TFmatrixID_0336	105	+	agaTAGGTgag	Myb/SANT; MYB	AT1G22640;AT2G16720;AT4G09460
DUH005763.1	TFmatrixID_0336	1613	-	tacACCTAcct	Myb/SANT; MYB	AT1G22640;AT2G16720;AT4G09460
DUH005763.1	TFmatrixID_0339	1072	-	acaTATCCaaa	Myb/SANT	AT1G74840
DUH005763.1	TFmatrixID_0348	727	-	cAAGATgcac	Myb/SANT; ARR-B	AT4G16110
DUH005763.1	TFmatrixID_0349	80	-	tAGATTgcgg	Myb/SANT; ARR-B	AT4G18020
DUH005763.1	TFmatrixID_0352	1615	-	cACCTAcc	Myb/SANT; MYB	AT2G16720;AT4G09460;AT4G34990;AT4G38620
DUH005763.1	TFmatrixID_0357	1197	+	taAATATttt	Myb/SANT; G2-like; MYB	AT1G32240;AT4G17695;AT5G16560;AT5G42630
DUH005763.1	TFmatrixID_0357	1197	-	taaATATTtt	Myb/SANT; G2-like; MYB	AT1G32240;AT4G17695;AT5G16560;AT5G42630
DUH005763.1	TFmatrixID_0362	101	-	ggctAGATAggtg	Myb/SANT; ARR-B	AT5G58080
DUH005763.1	TFmatrixID_0362	1280	-	taagAGATAtgct	Myb/SANT; ARR-B	AT5G58080
DUH005763.1	TFmatrixID_0369	897	+	atATATCtg	Myb/SANT; MYB-related	AT1G01060;AT5G37260
DUH005763.1	TFmatrixID_0443	586	+	tgGTCAAg	WRKY	AT1G29860;AT1G64000;AT1G66550;AT1G66560;AT1G66600;AT1G68150;AT1G69810;AT1G80590;AT2G40740;AT2G40750;AT2G44745;AT2G46400;AT3G01970;AT3G56400;AT3G62340;AT4G04450;AT4G11070;AT4G18170;AT4G23810;AT4G39410;AT5G22570;AT5G26170;AT5G41570;AT5G43290;AT5G45050;AT5G45260
DUH005763.1	TFmatrixID_0445	445	-	tTTGACcc	WRKY	AT1G18860;AT1G29280;AT1G29860;AT1G55600;AT1G62300;AT1G64000;AT1G68150;AT1G69810;AT1G80840;AT2G21900;AT2G34830;AT2G44745;AT3G01970;AT3G04670;AT3G58710;AT3G62340;AT4G04450;AT4G18170;AT4G22070;AT4G24240;AT4G39410;AT5G15130;AT5G26170;AT5G28650;AT5G41570;AT5G43290;AT5G45050;AT5G45260
DUH005763.1	TFmatrixID_0445	586	+	tgGTCAAg	WRKY	AT1G18860;AT1G29280;AT1G29860;AT1G55600;AT1G62300;AT1G64000;AT1G68150;AT1G69810;AT1G80840;AT2G21900;AT2G34830;AT2G44745;AT3G01970;AT3G04670;AT3G58710;AT3G62340;AT4G04450;AT4G18170;AT4G22070;AT4G24240;AT4G39410;AT5G15130;AT5G26170;AT5G28650;AT5G41570;AT5G43290;AT5G45050;AT5G45260
DUH005763.1	TFmatrixID_0445	723	+	taGTCAAg	WRKY	AT1G18860;AT1G29280;AT1G29860;AT1G55600;AT1G62300;AT1G64000;AT1G68150;AT1G69810;AT1G80840;AT2G21900;AT2G34830;AT2G44745;AT3G01970;AT3G04670;AT3G58710;AT3G62340;AT4G04450;AT4G18170;AT4G22070;AT4G24240;AT4G39410;AT5G15130;AT5G26170;AT5G28650;AT5G41570;AT5G43290;AT5G45050;AT5G45260
DUH005763.1	TFmatrixID_0446	443	-	aatTTGACcc	WRKY	AT1G18860;AT1G29280;AT1G29860;AT1G55600;AT1G62300;AT1G64000;AT1G68150;AT1G69810;AT2G21900;AT2G23320;AT2G34830;AT2G40740;AT2G44745;AT3G01970;AT3G04670;AT3G58710;AT3G62340;AT4G04450;AT4G11070;AT4G18170;AT4G22070;AT4G23810;AT4G24240;AT4G39410;AT5G15130;AT5G22570;AT5G26170;AT5G28650;AT5G41570;AT5G43290;AT5G45050;AT5G45260
DUH005763.1	TFmatrixID_0448	443	-	aatTTGACcca	WRKY	AT1G18860;AT1G29280;AT1G29860;AT1G55600;AT1G62300;AT1G64000;AT1G68150;AT1G69810;AT2G21900;AT2G25000;AT2G34830;AT2G44745;AT2G46400;AT3G01970;AT3G04670;AT3G58710;AT3G62340;AT4G04450;AT4G11070;AT4G18170;AT4G22070;AT4G24240;AT4G39410;AT5G15130;AT5G26170;AT5G28650;AT5G41570;AT5G43290;AT5G45050
DUH005763.1	TFmatrixID_0448	585	+	gtgGTCAAgat	WRKY	AT1G18860;AT1G29280;AT1G29860;AT1G55600;AT1G62300;AT1G64000;AT1G68150;AT1G69810;AT2G21900;AT2G25000;AT2G34830;AT2G44745;AT2G46400;AT3G01970;AT3G04670;AT3G58710;AT3G62340;AT4G04450;AT4G11070;AT4G18170;AT4G22070;AT4G24240;AT4G39410;AT5G15130;AT5G26170;AT5G28650;AT5G41570;AT5G43290;AT5G45050
DUH005763.1	TFmatrixID_0449	445	-	tTTGACcc	WRKY	AT1G13960;AT2G03340;AT2G30250;AT2G37260;AT3G01080;AT4G12020;AT4G26440;AT4G26640;AT4G30935;AT5G07100
DUH005763.1	TFmatrixID_0449	586	+	tgGTCAAg	WRKY	AT1G13960;AT2G03340;AT2G30250;AT2G37260;AT3G01080;AT4G12020;AT4G26440;AT4G26640;AT4G30935;AT5G07100
DUH005763.1	TFmatrixID_0451	444	-	atTTGACcca	WRKY	AT1G13960;AT2G03340;AT2G37260;AT2G38470;AT3G01080;AT4G12020;AT4G26440;AT4G26640;AT4G30935;AT5G07100
DUH005763.1	TFmatrixID_0458	585	+	gtgGTCAAga	WRKY	AT1G18860;AT1G29280;AT1G29860;AT1G55600;AT1G62300;AT1G64000;AT1G68150;AT1G69810;AT2G21900;AT2G34830;AT2G40740;AT2G44745;AT2G46400;AT3G01970;AT3G04670;AT3G58710;AT3G62340;AT4G04450;AT4G11070;AT4G18170;AT4G22070;AT4G24240;AT4G31800;AT4G39410;AT5G15130;AT5G26170;AT5G28650;AT5G41570;AT5G43290;AT5G45050
DUH005763.1	TFmatrixID_0459	586	+	tgGTCAAg	WRKY	AT1G29280;AT1G29860;AT1G64000;AT1G66550;AT1G66560;AT1G69810;AT1G80590;AT2G40740;AT2G40750;AT2G44745;AT2G46400;AT3G01970;AT3G56400;AT3G62340;AT4G11070;AT4G18170;AT4G23810;AT4G24240;AT5G01900;AT5G22570;AT5G26170;AT5G41570;AT5G43290;AT5G45050;AT5G45260
DUH005763.1	TFmatrixID_0462	444	-	atTTGACcc	WRKY	AT1G18860;AT1G29280;AT1G29860;AT1G55600;AT1G62300;AT1G64000;AT1G66550;AT1G66560;AT1G68150;AT1G69810;AT1G80590;AT2G21900;AT2G34830;AT2G44745;AT3G01970;AT3G04670;AT3G58710;AT3G62340;AT4G04450;AT4G11070;AT4G18170;AT4G22070;AT4G23810;AT4G24240;AT4G39410;AT5G15130;AT5G22570;AT5G26170;AT5G28650;AT5G41570;AT5G43290;AT5G45050;AT5G45260;AT5G46350
DUH005763.1	TFmatrixID_0463	444	-	atTTGACcca	WRKY	AT1G18860;AT1G29280;AT1G29860;AT1G55600;AT1G62300;AT1G64000;AT1G66550;AT1G66560;AT1G68150;AT1G69810;AT1G80590;AT2G21900;AT2G34830;AT2G40740;AT2G40750;AT2G44745;AT2G46400;AT3G01970;AT3G04670;AT3G56400;AT3G58710;AT3G62340;AT4G04450;AT4G11070;AT4G18170;AT4G22070;AT4G23810;AT4G24240;AT4G39410;AT5G15130;AT5G22570;AT5G26170;AT5G28650;AT5G41570;AT5G43290;AT5G45050;AT5G45260;AT5G49520
DUH005763.1	TFmatrixID_0465	445	-	tTTGACcc	WRKY	AT1G13960;AT2G03340;AT2G37260;AT3G01080;AT4G12020;AT4G26440;AT4G26640;AT4G30935;AT5G07100;AT5G56270
DUH005763.1	TFmatrixID_0465	586	+	tgGTCAAg	WRKY	AT1G13960;AT2G03340;AT2G37260;AT3G01080;AT4G12020;AT4G26440;AT4G26640;AT4G30935;AT5G07100;AT5G56270
DUH005763.1	TFmatrixID_0466	444	-	atTTGACcca	WRKY	AT1G18860;AT1G29280;AT1G29860;AT1G55600;AT1G62300;AT1G64000;AT1G68150;AT1G69810;AT2G21900;AT2G34830;AT2G44745;AT3G01970;AT3G04670;AT3G58710;AT3G62340;AT4G04450;AT4G18170;AT4G22070;AT4G24240;AT4G39410;AT5G15130;AT5G26170;AT5G28650;AT5G41570;AT5G43290;AT5G45050;AT5G64810
DUH005763.1	TFmatrixID_0466	585	+	gtgGTCAAga	WRKY	AT1G18860;AT1G29280;AT1G29860;AT1G55600;AT1G62300;AT1G64000;AT1G68150;AT1G69810;AT2G21900;AT2G34830;AT2G44745;AT3G01970;AT3G04670;AT3G58710;AT3G62340;AT4G04450;AT4G18170;AT4G22070;AT4G24240;AT4G39410;AT5G15130;AT5G26170;AT5G28650;AT5G41570;AT5G43290;AT5G45050;AT5G64810
DUH005763.1	TFmatrixID_0468	444	-	atTTGACcc	WRKY	AT1G18860;AT1G29280;AT1G29860;AT1G55600;AT1G62300;AT1G64000;AT1G66550;AT1G66560;AT1G68150;AT1G69810;AT1G80590;AT2G21900;AT2G34830;AT2G40740;AT2G40750;AT2G44745;AT2G46400;AT3G01970;AT3G04670;AT3G56400;AT3G58710;AT3G62340;AT4G04450;AT4G11070;AT4G18170;AT4G22070;AT4G23810;AT4G24240;AT4G39410;AT5G15130;AT5G22570;AT5G26170;AT5G28650;AT5G41570;AT5G43290;AT5G45050;AT5G45260
DUH005763.1	TFmatrixID_0471	1134	+	aATAATta	Homeodomain; HD-ZIP; bZIP	AT1G69780;AT3G01220;AT3G01470;AT5G15150
DUH005763.1	TFmatrixID_0517	1132	+	agAATAAttaca	Homeodomain; HD-ZIP; bZIP	AT1G69780;AT3G01220;AT3G01470;AT5G15150
DUH005763.1	TFmatrixID_0518	171	+	taaagaaATGATgacggag	bZIP; Homeodomain; HD-ZIP	AT1G30490;AT1G52150;AT2G34710;AT4G32880;AT5G60690
DUH005763.1	TFmatrixID_0519	1614	-	acacCTACCtaaa	Myb/SANT	AT3G23250
DUH005763.1	TFmatrixID_0521	1614	-	acacCTACCtaaa	Myb/SANT; MYB	AT3G49690;AT5G57620;AT5G65790;O49746_ARATH
DUH005763.1	TFmatrixID_0533	179	-	tgaTGACGgag	bZIP	AT1G08320;AT1G68640;AT5G06839;AT5G65210
DUH005763.1	TFmatrixID_0534	446	-	TTGACccaaaa	WRKY	AT1G13960;AT2G03340;AT2G04880;AT2G37260;AT3G01080;AT4G12020;AT4G26440;AT4G26640;AT4G30935;AT5G07100
DUH005763.1	TFmatrixID_0534	582	+	attgtgGTCAA	WRKY	AT1G13960;AT2G03340;AT2G04880;AT2G37260;AT3G01080;AT4G12020;AT4G26440;AT4G26640;AT4G30935;AT5G07100
DUH005763.1	TFmatrixID_0540	1131	+	tagAATAAttacat	Homeodomain; HD-ZIP; bZIP	AT1G69780;AT3G01220;AT3G01470;AT5G15150
DUH005763.1	TFmatrixID_0542	171	+	taaagaaATGATgacggag	bZIP; Homeodomain; HD-ZIP	AT1G30490;AT1G52150;AT2G34710;AT4G32880;AT5G60690
DUH005763.1	TFmatrixID_0586	105	+	agaTAGGTga	Myb/SANT; MYB	AT5G49330
DUH005763.1	TFmatrixID_0586	1614	-	acACCTAcct	Myb/SANT; MYB	AT5G49330
DUH005763.1	TFmatrixID_0587	1614	-	acacCTACCt	Myb/SANT; MYB	AT5G49330
DUH005763.1	TFmatrixID_0588	105	+	agaTAGGTga	MYB	AT5G12870
DUH005763.1	TFmatrixID_0588	1614	-	acACCTAcct	MYB	AT5G12870
DUH005763.1	TFmatrixID_0591	197	-	acaaCTAACa	MYB	AT1G17950
DUH005763.1	TFmatrixID_0592	1615	+	cACCTAccta	MYB	AT4G01680
DUH005763.1	TFmatrixID_0594	288	+	actTAGGTct	MYB; MYB-related	AT5G59780
DUH005763.1	TFmatrixID_0594	1618	-	ctACCTAaag	MYB; MYB-related	AT5G59780
DUH005763.1	TFmatrixID_0609	896	+	aatATATCtg	MYB-related	AT5G17300
DUH005763.1	TFmatrixID_0610	1072	+	acATATCcaa	MYB-related	AT5G17300
DUH005763.1	TFmatrixID_0620	179	-	tgaTGACGga	bZIP	AT5G06950
DUH005763.1	TFmatrixID_0628	254	+	ccTAATTaat	Homeodomain; bZIP; HD-ZIP; WOX	AT4G35550
DUH005763.1	TFmatrixID_0628	254	-	cctAATTAat	Homeodomain; bZIP; HD-ZIP; WOX	AT4G35550
DUH005763.1	TFmatrixID_0628	299	+	gtTAATTtac	Homeodomain; bZIP; HD-ZIP; WOX	AT4G35550
DUH005763.1	TFmatrixID_0628	1242	+	acTAATTaag	Homeodomain; bZIP; HD-ZIP; WOX	AT4G35550
DUH005763.1	TFmatrixID_0628	1242	-	actAATTAag	Homeodomain; bZIP; HD-ZIP; WOX	AT4G35550
DUH005763.1	TFmatrixID_0628	1592	+	ttTAATTata	Homeodomain; bZIP; HD-ZIP; WOX	AT4G35550
DUH005763.1	TFmatrixID_0628	1592	-	tttAATTAta	Homeodomain; bZIP; HD-ZIP; WOX	AT4G35550
DUH005763.1	TFmatrixID_0630	585	+	gtgGTCAAga	WRKY	AT4G31800
DUH005763.1	TFmatrixID_0638	24	+	taAAAGAgta	Dof	AT5G65590
DUH005763.1	TFmatrixID_0638	1165	+	aaAAAGAagt	Dof	AT5G65590
DUH005763.1	TFmatrixID_0638	1680	+	caAAAGAgag	Dof	AT5G65590
DUH005763.1	TFmatrixID_0639	426	+	ttCGTTAtct	Dof	AT5G65590
DUH005763.1	TF_motif_seq_0014	181	+	ATGACggagt	bZIP	AT5G06950
DUH005763.1	TF_motif_seq_0014	515	-	acaaaGTCAT	bZIP	AT5G06950
DUH005763.1	TF_motif_seq_0014	1143	+	ATGACagaat	bZIP	AT5G06950
DUH005763.1	TF_motif_seq_0075	1132	-	agaataATTAC	bZIP; Homeodomain; HD-ZIP	AT1G30490
DUH005763.1	TF_motif_seq_0237	46	+	TGATT	GATA; tify	AT1G51600;AT2G45050;AT3G06740;AT3G16870;AT3G21175;AT3G24050;AT3G54810;AT3G60530;AT4G17570;AT4G24470;AT4G26150;AT4G32890;AT4G34680;AT5G25830;AT5G26930;AT5G56860;AT5G66320;AT2G18380;AT3G50870;AT4G36620
DUH005763.1	TF_motif_seq_0237	81	+	AGATT	GATA; tify	AT1G51600;AT2G45050;AT3G06740;AT3G16870;AT3G21175;AT3G24050;AT3G54810;AT3G60530;AT4G17570;AT4G24470;AT4G26150;AT4G32890;AT4G34680;AT5G25830;AT5G26930;AT5G56860;AT5G66320;AT2G18380;AT3G50870;AT4G36620
DUH005763.1	TF_motif_seq_0237	105	+	AGATA	GATA; tify	AT1G51600;AT2G45050;AT3G06740;AT3G16870;AT3G21175;AT3G24050;AT3G54810;AT3G60530;AT4G17570;AT4G24470;AT4G26150;AT4G32890;AT4G34680;AT5G25830;AT5G26930;AT5G56860;AT5G66320;AT2G18380;AT3G50870;AT4G36620
DUH005763.1	TF_motif_seq_0237	118	-	AATCC	GATA; tify	AT1G51600;AT2G45050;AT3G06740;AT3G16870;AT3G21175;AT3G24050;AT3G54810;AT3G60530;AT4G17570;AT4G24470;AT4G26150;AT4G32890;AT4G34680;AT5G25830;AT5G26930;AT5G56860;AT5G66320;AT2G18380;AT3G50870;AT4G36620
DUH005763.1	TF_motif_seq_0237	137	+	AGATC	GATA; tify	AT1G51600;AT2G45050;AT3G06740;AT3G16870;AT3G21175;AT3G24050;AT3G54810;AT3G60530;AT4G17570;AT4G24470;AT4G26150;AT4G32890;AT4G34680;AT5G25830;AT5G26930;AT5G56860;AT5G66320;AT2G18380;AT3G50870;AT4G36620
DUH005763.1	TF_motif_seq_0237	138	-	GATCA	GATA; tify	AT1G51600;AT2G45050;AT3G06740;AT3G16870;AT3G21175;AT3G24050;AT3G54810;AT3G60530;AT4G17570;AT4G24470;AT4G26150;AT4G32890;AT4G34680;AT5G25830;AT5G26930;AT5G56860;AT5G66320;AT2G18380;AT3G50870;AT4G36620
DUH005763.1	TF_motif_seq_0237	158	-	AATCA	GATA; tify	AT1G51600;AT2G45050;AT3G06740;AT3G16870;AT3G21175;AT3G24050;AT3G54810;AT3G60530;AT4G17570;AT4G24470;AT4G26150;AT4G32890;AT4G34680;AT5G25830;AT5G26930;AT5G56860;AT5G66320;AT2G18380;AT3G50870;AT4G36620
DUH005763.1	TF_motif_seq_0237	179	+	TGATG	GATA; tify	AT1G51600;AT2G45050;AT3G06740;AT3G16870;AT3G21175;AT3G24050;AT3G54810;AT3G60530;AT4G17570;AT4G24470;AT4G26150;AT4G32890;AT4G34680;AT5G25830;AT5G26930;AT5G56860;AT5G66320;AT2G18380;AT3G50870;AT4G36620
DUH005763.1	TF_motif_seq_0237	213	+	TGATG	GATA; tify	AT1G51600;AT2G45050;AT3G06740;AT3G16870;AT3G21175;AT3G24050;AT3G54810;AT3G60530;AT4G17570;AT4G24470;AT4G26150;AT4G32890;AT4G34680;AT5G25830;AT5G26930;AT5G56860;AT5G66320;AT2G18380;AT3G50870;AT4G36620
DUH005763.1	TF_motif_seq_0237	361	+	AGATT	GATA; tify	AT1G51600;AT2G45050;AT3G06740;AT3G16870;AT3G21175;AT3G24050;AT3G54810;AT3G60530;AT4G17570;AT4G24470;AT4G26150;AT4G32890;AT4G34680;AT5G25830;AT5G26930;AT5G56860;AT5G66320;AT2G18380;AT3G50870;AT4G36620
DUH005763.1	TF_motif_seq_0237	431	-	TATCT	GATA; tify	AT1G51600;AT2G45050;AT3G06740;AT3G16870;AT3G21175;AT3G24050;AT3G54810;AT3G60530;AT4G17570;AT4G24470;AT4G26150;AT4G32890;AT4G34680;AT5G25830;AT5G26930;AT5G56860;AT5G66320;AT2G18380;AT3G50870;AT4G36620
DUH005763.1	TF_motif_seq_0237	501	+	CGATG	GATA; tify	AT1G51600;AT2G45050;AT3G06740;AT3G16870;AT3G21175;AT3G24050;AT3G54810;AT3G60530;AT4G17570;AT4G24470;AT4G26150;AT4G32890;AT4G34680;AT5G25830;AT5G26930;AT5G56860;AT5G66320;AT2G18380;AT3G50870;AT4G36620
DUH005763.1	TF_motif_seq_0237	562	-	CATCT	GATA; tify	AT1G51600;AT2G45050;AT3G06740;AT3G16870;AT3G21175;AT3G24050;AT3G54810;AT3G60530;AT4G17570;AT4G24470;AT4G26150;AT4G32890;AT4G34680;AT5G25830;AT5G26930;AT5G56860;AT5G66320;AT2G18380;AT3G50870;AT4G36620
DUH005763.1	TF_motif_seq_0237	592	+	AGATC	GATA; tify	AT1G51600;AT2G45050;AT3G06740;AT3G16870;AT3G21175;AT3G24050;AT3G54810;AT3G60530;AT4G17570;AT4G24470;AT4G26150;AT4G32890;AT4G34680;AT5G25830;AT5G26930;AT5G56860;AT5G66320;AT2G18380;AT3G50870;AT4G36620
DUH005763.1	TF_motif_seq_0237	593	-	GATCG	GATA; tify	AT1G51600;AT2G45050;AT3G06740;AT3G16870;AT3G21175;AT3G24050;AT3G54810;AT3G60530;AT4G17570;AT4G24470;AT4G26150;AT4G32890;AT4G34680;AT5G25830;AT5G26930;AT5G56860;AT5G66320;AT2G18380;AT3G50870;AT4G36620
DUH005763.1	TF_motif_seq_0237	632	+	AGATC	GATA; tify	AT1G51600;AT2G45050;AT3G06740;AT3G16870;AT3G21175;AT3G24050;AT3G54810;AT3G60530;AT4G17570;AT4G24470;AT4G26150;AT4G32890;AT4G34680;AT5G25830;AT5G26930;AT5G56860;AT5G66320;AT2G18380;AT3G50870;AT4G36620
DUH005763.1	TF_motif_seq_0237	633	-	GATCT	GATA; tify	AT1G51600;AT2G45050;AT3G06740;AT3G16870;AT3G21175;AT3G24050;AT3G54810;AT3G60530;AT4G17570;AT4G24470;AT4G26150;AT4G32890;AT4G34680;AT5G25830;AT5G26930;AT5G56860;AT5G66320;AT2G18380;AT3G50870;AT4G36620
DUH005763.1	TF_motif_seq_0237	661	-	TATCA	GATA; tify	AT1G51600;AT2G45050;AT3G06740;AT3G16870;AT3G21175;AT3G24050;AT3G54810;AT3G60530;AT4G17570;AT4G24470;AT4G26150;AT4G32890;AT4G34680;AT5G25830;AT5G26930;AT5G56860;AT5G66320;AT2G18380;AT3G50870;AT4G36620
DUH005763.1	TF_motif_seq_0237	708	+	TGATT	GATA; tify	AT1G51600;AT2G45050;AT3G06740;AT3G16870;AT3G21175;AT3G24050;AT3G54810;AT3G60530;AT4G17570;AT4G24470;AT4G26150;AT4G32890;AT4G34680;AT5G25830;AT5G26930;AT5G56860;AT5G66320;AT2G18380;AT3G50870;AT4G36620
DUH005763.1	TF_motif_seq_0237	729	+	AGATG	GATA; tify	AT1G51600;AT2G45050;AT3G06740;AT3G16870;AT3G21175;AT3G24050;AT3G54810;AT3G60530;AT4G17570;AT4G24470;AT4G26150;AT4G32890;AT4G34680;AT5G25830;AT5G26930;AT5G56860;AT5G66320;AT2G18380;AT3G50870;AT4G36620
DUH005763.1	TF_motif_seq_0237	787	-	CATCT	GATA; tify	AT1G51600;AT2G45050;AT3G06740;AT3G16870;AT3G21175;AT3G24050;AT3G54810;AT3G60530;AT4G17570;AT4G24470;AT4G26150;AT4G32890;AT4G34680;AT5G25830;AT5G26930;AT5G56860;AT5G66320;AT2G18380;AT3G50870;AT4G36620
DUH005763.1	TF_motif_seq_0237	822	-	CATCC	GATA; tify	AT1G51600;AT2G45050;AT3G06740;AT3G16870;AT3G21175;AT3G24050;AT3G54810;AT3G60530;AT4G17570;AT4G24470;AT4G26150;AT4G32890;AT4G34680;AT5G25830;AT5G26930;AT5G56860;AT5G66320;AT2G18380;AT3G50870;AT4G36620
DUH005763.1	TF_motif_seq_0237	900	-	TATCT	GATA; tify	AT1G51600;AT2G45050;AT3G06740;AT3G16870;AT3G21175;AT3G24050;AT3G54810;AT3G60530;AT4G17570;AT4G24470;AT4G26150;AT4G32890;AT4G34680;AT5G25830;AT5G26930;AT5G56860;AT5G66320;AT2G18380;AT3G50870;AT4G36620
DUH005763.1	TF_motif_seq_0237	959	-	CATCT	GATA; tify	AT1G51600;AT2G45050;AT3G06740;AT3G16870;AT3G21175;AT3G24050;AT3G54810;AT3G60530;AT4G17570;AT4G24470;AT4G26150;AT4G32890;AT4G34680;AT5G25830;AT5G26930;AT5G56860;AT5G66320;AT2G18380;AT3G50870;AT4G36620
DUH005763.1	TF_motif_seq_0237	986	+	GGATG	GATA; tify	AT1G51600;AT2G45050;AT3G06740;AT3G16870;AT3G21175;AT3G24050;AT3G54810;AT3G60530;AT4G17570;AT4G24470;AT4G26150;AT4G32890;AT4G34680;AT5G25830;AT5G26930;AT5G56860;AT5G66320;AT2G18380;AT3G50870;AT4G36620
DUH005763.1	TF_motif_seq_0237	989	+	TGATA	GATA; tify	AT1G51600;AT2G45050;AT3G06740;AT3G16870;AT3G21175;AT3G24050;AT3G54810;AT3G60530;AT4G17570;AT4G24470;AT4G26150;AT4G32890;AT4G34680;AT5G25830;AT5G26930;AT5G56860;AT5G66320;AT2G18380;AT3G50870;AT4G36620
DUH005763.1	TF_motif_seq_0237	1009	+	TGATA	GATA; tify	AT1G51600;AT2G45050;AT3G06740;AT3G16870;AT3G21175;AT3G24050;AT3G54810;AT3G60530;AT4G17570;AT4G24470;AT4G26150;AT4G32890;AT4G34680;AT5G25830;AT5G26930;AT5G56860;AT5G66320;AT2G18380;AT3G50870;AT4G36620
DUH005763.1	TF_motif_seq_0237	1013	-	AATCC	GATA; tify	AT1G51600;AT2G45050;AT3G06740;AT3G16870;AT3G21175;AT3G24050;AT3G54810;AT3G60530;AT4G17570;AT4G24470;AT4G26150;AT4G32890;AT4G34680;AT5G25830;AT5G26930;AT5G56860;AT5G66320;AT2G18380;AT3G50870;AT4G36620
DUH005763.1	TF_motif_seq_0237	1048	+	AGATA	GATA; tify	AT1G51600;AT2G45050;AT3G06740;AT3G16870;AT3G21175;AT3G24050;AT3G54810;AT3G60530;AT4G17570;AT4G24470;AT4G26150;AT4G32890;AT4G34680;AT5G25830;AT5G26930;AT5G56860;AT5G66320;AT2G18380;AT3G50870;AT4G36620
DUH005763.1	TF_motif_seq_0237	1075	-	TATCC	GATA; tify	AT1G51600;AT2G45050;AT3G06740;AT3G16870;AT3G21175;AT3G24050;AT3G54810;AT3G60530;AT4G17570;AT4G24470;AT4G26150;AT4G32890;AT4G34680;AT5G25830;AT5G26930;AT5G56860;AT5G66320;AT2G18380;AT3G50870;AT4G36620
DUH005763.1	TF_motif_seq_0237	1118	-	AATCC	GATA; tify	AT1G51600;AT2G45050;AT3G06740;AT3G16870;AT3G21175;AT3G24050;AT3G54810;AT3G60530;AT4G17570;AT4G24470;AT4G26150;AT4G32890;AT4G34680;AT5G25830;AT5G26930;AT5G56860;AT5G66320;AT2G18380;AT3G50870;AT4G36620
DUH005763.1	TF_motif_seq_0237	1194	+	TGATA	GATA; tify	AT1G51600;AT2G45050;AT3G06740;AT3G16870;AT3G21175;AT3G24050;AT3G54810;AT3G60530;AT4G17570;AT4G24470;AT4G26150;AT4G32890;AT4G34680;AT5G25830;AT5G26930;AT5G56860;AT5G66320;AT2G18380;AT3G50870;AT4G36620
DUH005763.1	TF_motif_seq_0237	1208	-	TATCA	GATA; tify	AT1G51600;AT2G45050;AT3G06740;AT3G16870;AT3G21175;AT3G24050;AT3G54810;AT3G60530;AT4G17570;AT4G24470;AT4G26150;AT4G32890;AT4G34680;AT5G25830;AT5G26930;AT5G56860;AT5G66320;AT2G18380;AT3G50870;AT4G36620
DUH005763.1	TF_motif_seq_0237	1251	+	GGATA	GATA; tify	AT1G51600;AT2G45050;AT3G06740;AT3G16870;AT3G21175;AT3G24050;AT3G54810;AT3G60530;AT4G17570;AT4G24470;AT4G26150;AT4G32890;AT4G34680;AT5G25830;AT5G26930;AT5G56860;AT5G66320;AT2G18380;AT3G50870;AT4G36620
DUH005763.1	TF_motif_seq_0237	1264	+	TGATC	GATA; tify	AT1G51600;AT2G45050;AT3G06740;AT3G16870;AT3G21175;AT3G24050;AT3G54810;AT3G60530;AT4G17570;AT4G24470;AT4G26150;AT4G32890;AT4G34680;AT5G25830;AT5G26930;AT5G56860;AT5G66320;AT2G18380;AT3G50870;AT4G36620
DUH005763.1	TF_motif_seq_0237	1265	-	GATCA	GATA; tify	AT1G51600;AT2G45050;AT3G06740;AT3G16870;AT3G21175;AT3G24050;AT3G54810;AT3G60530;AT4G17570;AT4G24470;AT4G26150;AT4G32890;AT4G34680;AT5G25830;AT5G26930;AT5G56860;AT5G66320;AT2G18380;AT3G50870;AT4G36620
DUH005763.1	TF_motif_seq_0237	1284	+	AGATA	GATA; tify	AT1G51600;AT2G45050;AT3G06740;AT3G16870;AT3G21175;AT3G24050;AT3G54810;AT3G60530;AT4G17570;AT4G24470;AT4G26150;AT4G32890;AT4G34680;AT5G25830;AT5G26930;AT5G56860;AT5G66320;AT2G18380;AT3G50870;AT4G36620
DUH005763.1	TF_motif_seq_0237	1302	+	AGATG	GATA; tify	AT1G51600;AT2G45050;AT3G06740;AT3G16870;AT3G21175;AT3G24050;AT3G54810;AT3G60530;AT4G17570;AT4G24470;AT4G26150;AT4G32890;AT4G34680;AT5G25830;AT5G26930;AT5G56860;AT5G66320;AT2G18380;AT3G50870;AT4G36620
DUH005763.1	TF_motif_seq_0237	1329	-	AATCA	GATA; tify	AT1G51600;AT2G45050;AT3G06740;AT3G16870;AT3G21175;AT3G24050;AT3G54810;AT3G60530;AT4G17570;AT4G24470;AT4G26150;AT4G32890;AT4G34680;AT5G25830;AT5G26930;AT5G56860;AT5G66320;AT2G18380;AT3G50870;AT4G36620
DUH005763.1	TF_motif_seq_0237	1457	+	CGATT	GATA; tify	AT1G51600;AT2G45050;AT3G06740;AT3G16870;AT3G21175;AT3G24050;AT3G54810;AT3G60530;AT4G17570;AT4G24470;AT4G26150;AT4G32890;AT4G34680;AT5G25830;AT5G26930;AT5G56860;AT5G66320;AT2G18380;AT3G50870;AT4G36620
DUH005763.1	TF_motif_seq_0237	1501	+	AGATT	GATA; tify	AT1G51600;AT2G45050;AT3G06740;AT3G16870;AT3G21175;AT3G24050;AT3G54810;AT3G60530;AT4G17570;AT4G24470;AT4G26150;AT4G32890;AT4G34680;AT5G25830;AT5G26930;AT5G56860;AT5G66320;AT2G18380;AT3G50870;AT4G36620
DUH005763.1	TF_motif_seq_0237	1518	-	AATCT	GATA; tify	AT1G51600;AT2G45050;AT3G06740;AT3G16870;AT3G21175;AT3G24050;AT3G54810;AT3G60530;AT4G17570;AT4G24470;AT4G26150;AT4G32890;AT4G34680;AT5G25830;AT5G26930;AT5G56860;AT5G66320;AT2G18380;AT3G50870;AT4G36620
DUH005763.1	TF_motif_seq_0237	1563	+	AGATC	GATA; tify	AT1G51600;AT2G45050;AT3G06740;AT3G16870;AT3G21175;AT3G24050;AT3G54810;AT3G60530;AT4G17570;AT4G24470;AT4G26150;AT4G32890;AT4G34680;AT5G25830;AT5G26930;AT5G56860;AT5G66320;AT2G18380;AT3G50870;AT4G36620
DUH005763.1	TF_motif_seq_0237	1564	-	GATCA	GATA; tify	AT1G51600;AT2G45050;AT3G06740;AT3G16870;AT3G21175;AT3G24050;AT3G54810;AT3G60530;AT4G17570;AT4G24470;AT4G26150;AT4G32890;AT4G34680;AT5G25830;AT5G26930;AT5G56860;AT5G66320;AT2G18380;AT3G50870;AT4G36620
DUH005763.1	TF_motif_seq_0237	1662	+	TGATA	GATA; tify	AT1G51600;AT2G45050;AT3G06740;AT3G16870;AT3G21175;AT3G24050;AT3G54810;AT3G60530;AT4G17570;AT4G24470;AT4G26150;AT4G32890;AT4G34680;AT5G25830;AT5G26930;AT5G56860;AT5G66320;AT2G18380;AT3G50870;AT4G36620
DUH005763.1	TF_motif_seq_0237	1674	-	TATCA	GATA; tify	AT1G51600;AT2G45050;AT3G06740;AT3G16870;AT3G21175;AT3G24050;AT3G54810;AT3G60530;AT4G17570;AT4G24470;AT4G26150;AT4G32890;AT4G34680;AT5G25830;AT5G26930;AT5G56860;AT5G66320;AT2G18380;AT3G50870;AT4G36620
DUH005763.1	TF_motif_seq_0237	1677	-	CATCA	GATA; tify	AT1G51600;AT2G45050;AT3G06740;AT3G16870;AT3G21175;AT3G24050;AT3G54810;AT3G60530;AT4G17570;AT4G24470;AT4G26150;AT4G32890;AT4G34680;AT5G25830;AT5G26930;AT5G56860;AT5G66320;AT2G18380;AT3G50870;AT4G36620
DUH005763.1	TF_motif_seq_0237	1695	-	CATCC	GATA; tify	AT1G51600;AT2G45050;AT3G06740;AT3G16870;AT3G21175;AT3G24050;AT3G54810;AT3G60530;AT4G17570;AT4G24470;AT4G26150;AT4G32890;AT4G34680;AT5G25830;AT5G26930;AT5G56860;AT5G66320;AT2G18380;AT3G50870;AT4G36620
DUH005763.1	TF_motif_seq_0237	1728	-	CATCT	GATA; tify	AT1G51600;AT2G45050;AT3G06740;AT3G16870;AT3G21175;AT3G24050;AT3G54810;AT3G60530;AT4G17570;AT4G24470;AT4G26150;AT4G32890;AT4G34680;AT5G25830;AT5G26930;AT5G56860;AT5G66320;AT2G18380;AT3G50870;AT4G36620
DUH005763.1	TF_motif_seq_0237	1868	+	TGATC	GATA; tify	AT1G51600;AT2G45050;AT3G06740;AT3G16870;AT3G21175;AT3G24050;AT3G54810;AT3G60530;AT4G17570;AT4G24470;AT4G26150;AT4G32890;AT4G34680;AT5G25830;AT5G26930;AT5G56860;AT5G66320;AT2G18380;AT3G50870;AT4G36620
DUH005763.1	TF_motif_seq_0237	1869	-	GATCC	GATA; tify	AT1G51600;AT2G45050;AT3G06740;AT3G16870;AT3G21175;AT3G24050;AT3G54810;AT3G60530;AT4G17570;AT4G24470;AT4G26150;AT4G32890;AT4G34680;AT5G25830;AT5G26930;AT5G56860;AT5G66320;AT2G18380;AT3G50870;AT4G36620
DUH005763.1	TF_motif_seq_0237	1898	-	CATCA	GATA; tify	AT1G51600;AT2G45050;AT3G06740;AT3G16870;AT3G21175;AT3G24050;AT3G54810;AT3G60530;AT4G17570;AT4G24470;AT4G26150;AT4G32890;AT4G34680;AT5G25830;AT5G26930;AT5G56860;AT5G66320;AT2G18380;AT3G50870;AT4G36620
DUH005763.1	TF_motif_seq_0239	5	-	ACTTT	Dof	AT1G29160;AT1G64620;AT2G37590;AT3G21270;AT3G45610;AT3G47500;AT4G38000;AT5G39660;AT5G60200;AT5G60850;AT5G62940;AT2G46590;AT1G07640;AT1G21340;AT1G26790;AT1G47655;AT1G51700;AT1G69570;AT2G28510;AT2G28810;AT2G34140;AT3G50410;AT3G55370;AT3G61850;AT4G00940;AT4G21050;AT4G21080;AT4G24060;AT5G02460;AT5G62430;AT5G65590;AT5G66940
DUH005763.1	TF_motif_seq_0239	26	+	AAAGA	Dof	AT1G29160;AT1G64620;AT2G37590;AT3G21270;AT3G45610;AT3G47500;AT4G38000;AT5G39660;AT5G60200;AT5G60850;AT5G62940;AT2G46590;AT1G07640;AT1G21340;AT1G26790;AT1G47655;AT1G51700;AT1G69570;AT2G28510;AT2G28810;AT2G34140;AT3G50410;AT3G55370;AT3G61850;AT4G00940;AT4G21050;AT4G21080;AT4G24060;AT5G02460;AT5G62430;AT5G65590;AT5G66940
DUH005763.1	TF_motif_seq_0239	62	+	AAAGC	Dof	AT1G29160;AT1G64620;AT2G37590;AT3G21270;AT3G45610;AT3G47500;AT4G38000;AT5G39660;AT5G60200;AT5G60850;AT5G62940;AT2G46590;AT1G07640;AT1G21340;AT1G26790;AT1G47655;AT1G51700;AT1G69570;AT2G28510;AT2G28810;AT2G34140;AT3G50410;AT3G55370;AT3G61850;AT4G00940;AT4G21050;AT4G21080;AT4G24060;AT5G02460;AT5G62430;AT5G65590;AT5G66940
DUH005763.1	TF_motif_seq_0239	99	+	AAGGC	Dof	AT1G29160;AT1G64620;AT2G37590;AT3G21270;AT3G45610;AT3G47500;AT4G38000;AT5G39660;AT5G60200;AT5G60850;AT5G62940;AT2G46590;AT1G07640;AT1G21340;AT1G26790;AT1G47655;AT1G51700;AT1G69570;AT2G28510;AT2G28810;AT2G34140;AT3G50410;AT3G55370;AT3G61850;AT4G00940;AT4G21050;AT4G21080;AT4G24060;AT5G02460;AT5G62430;AT5G65590;AT5G66940
DUH005763.1	TF_motif_seq_0239	172	+	AAAGA	Dof	AT1G29160;AT1G64620;AT2G37590;AT3G21270;AT3G45610;AT3G47500;AT4G38000;AT5G39660;AT5G60200;AT5G60850;AT5G62940;AT2G46590;AT1G07640;AT1G21340;AT1G26790;AT1G47655;AT1G51700;AT1G69570;AT2G28510;AT2G28810;AT2G34140;AT3G50410;AT3G55370;AT3G61850;AT4G00940;AT4G21050;AT4G21080;AT4G24060;AT5G02460;AT5G62430;AT5G65590;AT5G66940
DUH005763.1	TF_motif_seq_0239	192	-	ACTTT	Dof	AT1G29160;AT1G64620;AT2G37590;AT3G21270;AT3G45610;AT3G47500;AT4G38000;AT5G39660;AT5G60200;AT5G60850;AT5G62940;AT2G46590;AT1G07640;AT1G21340;AT1G26790;AT1G47655;AT1G51700;AT1G69570;AT2G28510;AT2G28810;AT2G34140;AT3G50410;AT3G55370;AT3G61850;AT4G00940;AT4G21050;AT4G21080;AT4G24060;AT5G02460;AT5G62430;AT5G65590;AT5G66940
DUH005763.1	TF_motif_seq_0239	409	-	TCCTT	Dof	AT1G29160;AT1G64620;AT2G37590;AT3G21270;AT3G45610;AT3G47500;AT4G38000;AT5G39660;AT5G60200;AT5G60850;AT5G62940;AT2G46590;AT1G07640;AT1G21340;AT1G26790;AT1G47655;AT1G51700;AT1G69570;AT2G28510;AT2G28810;AT2G34140;AT3G50410;AT3G55370;AT3G61850;AT4G00940;AT4G21050;AT4G21080;AT4G24060;AT5G02460;AT5G62430;AT5G65590;AT5G66940
DUH005763.1	TF_motif_seq_0239	433	-	TCTTT	Dof	AT1G29160;AT1G64620;AT2G37590;AT3G21270;AT3G45610;AT3G47500;AT4G38000;AT5G39660;AT5G60200;AT5G60850;AT5G62940;AT2G46590;AT1G07640;AT1G21340;AT1G26790;AT1G47655;AT1G51700;AT1G69570;AT2G28510;AT2G28810;AT2G34140;AT3G50410;AT3G55370;AT3G61850;AT4G00940;AT4G21050;AT4G21080;AT4G24060;AT5G02460;AT5G62430;AT5G65590;AT5G66940
DUH005763.1	TF_motif_seq_0239	461	+	AAAGA	Dof	AT1G29160;AT1G64620;AT2G37590;AT3G21270;AT3G45610;AT3G47500;AT4G38000;AT5G39660;AT5G60200;AT5G60850;AT5G62940;AT2G46590;AT1G07640;AT1G21340;AT1G26790;AT1G47655;AT1G51700;AT1G69570;AT2G28510;AT2G28810;AT2G34140;AT3G50410;AT3G55370;AT3G61850;AT4G00940;AT4G21050;AT4G21080;AT4G24060;AT5G02460;AT5G62430;AT5G65590;AT5G66940
DUH005763.1	TF_motif_seq_0239	466	+	AAAGG	Dof	AT1G29160;AT1G64620;AT2G37590;AT3G21270;AT3G45610;AT3G47500;AT4G38000;AT5G39660;AT5G60200;AT5G60850;AT5G62940;AT2G46590;AT1G07640;AT1G21340;AT1G26790;AT1G47655;AT1G51700;AT1G69570;AT2G28510;AT2G28810;AT2G34140;AT3G50410;AT3G55370;AT3G61850;AT4G00940;AT4G21050;AT4G21080;AT4G24060;AT5G02460;AT5G62430;AT5G65590;AT5G66940
DUH005763.1	TF_motif_seq_0239	467	+	AAGGC	Dof	AT1G29160;AT1G64620;AT2G37590;AT3G21270;AT3G45610;AT3G47500;AT4G38000;AT5G39660;AT5G60200;AT5G60850;AT5G62940;AT2G46590;AT1G07640;AT1G21340;AT1G26790;AT1G47655;AT1G51700;AT1G69570;AT2G28510;AT2G28810;AT2G34140;AT3G50410;AT3G55370;AT3G61850;AT4G00940;AT4G21050;AT4G21080;AT4G24060;AT5G02460;AT5G62430;AT5G65590;AT5G66940
DUH005763.1	TF_motif_seq_0239	482	-	CCCTT	Dof	AT1G29160;AT1G64620;AT2G37590;AT3G21270;AT3G45610;AT3G47500;AT4G38000;AT5G39660;AT5G60200;AT5G60850;AT5G62940;AT2G46590;AT1G07640;AT1G21340;AT1G26790;AT1G47655;AT1G51700;AT1G69570;AT2G28510;AT2G28810;AT2G34140;AT3G50410;AT3G55370;AT3G61850;AT4G00940;AT4G21050;AT4G21080;AT4G24060;AT5G02460;AT5G62430;AT5G65590;AT5G66940
DUH005763.1	TF_motif_seq_0239	517	+	AAAGT	Dof	AT1G29160;AT1G64620;AT2G37590;AT3G21270;AT3G45610;AT3G47500;AT4G38000;AT5G39660;AT5G60200;AT5G60850;AT5G62940;AT2G46590;AT1G07640;AT1G21340;AT1G26790;AT1G47655;AT1G51700;AT1G69570;AT2G28510;AT2G28810;AT2G34140;AT3G50410;AT3G55370;AT3G61850;AT4G00940;AT4G21050;AT4G21080;AT4G24060;AT5G02460;AT5G62430;AT5G65590;AT5G66940
DUH005763.1	TF_motif_seq_0239	545	-	GCTTT	Dof	AT1G29160;AT1G64620;AT2G37590;AT3G21270;AT3G45610;AT3G47500;AT4G38000;AT5G39660;AT5G60200;AT5G60850;AT5G62940;AT2G46590;AT1G07640;AT1G21340;AT1G26790;AT1G47655;AT1G51700;AT1G69570;AT2G28510;AT2G28810;AT2G34140;AT3G50410;AT3G55370;AT3G61850;AT4G00940;AT4G21050;AT4G21080;AT4G24060;AT5G02460;AT5G62430;AT5G65590;AT5G66940
DUH005763.1	TF_motif_seq_0239	555	-	ACCTT	Dof	AT1G29160;AT1G64620;AT2G37590;AT3G21270;AT3G45610;AT3G47500;AT4G38000;AT5G39660;AT5G60200;AT5G60850;AT5G62940;AT2G46590;AT1G07640;AT1G21340;AT1G26790;AT1G47655;AT1G51700;AT1G69570;AT2G28510;AT2G28810;AT2G34140;AT3G50410;AT3G55370;AT3G61850;AT4G00940;AT4G21050;AT4G21080;AT4G24060;AT5G02460;AT5G62430;AT5G65590;AT5G66940
DUH005763.1	TF_motif_seq_0239	696	+	AAAGT	Dof	AT1G29160;AT1G64620;AT2G37590;AT3G21270;AT3G45610;AT3G47500;AT4G38000;AT5G39660;AT5G60200;AT5G60850;AT5G62940;AT2G46590;AT1G07640;AT1G21340;AT1G26790;AT1G47655;AT1G51700;AT1G69570;AT2G28510;AT2G28810;AT2G34140;AT3G50410;AT3G55370;AT3G61850;AT4G00940;AT4G21050;AT4G21080;AT4G24060;AT5G02460;AT5G62430;AT5G65590;AT5G66940
DUH005763.1	TF_motif_seq_0239	779	-	ACCTT	Dof	AT1G29160;AT1G64620;AT2G37590;AT3G21270;AT3G45610;AT3G47500;AT4G38000;AT5G39660;AT5G60200;AT5G60850;AT5G62940;AT2G46590;AT1G07640;AT1G21340;AT1G26790;AT1G47655;AT1G51700;AT1G69570;AT2G28510;AT2G28810;AT2G34140;AT3G50410;AT3G55370;AT3G61850;AT4G00940;AT4G21050;AT4G21080;AT4G24060;AT5G02460;AT5G62430;AT5G65590;AT5G66940
DUH005763.1	TF_motif_seq_0239	824	-	TCCTT	Dof	AT1G29160;AT1G64620;AT2G37590;AT3G21270;AT3G45610;AT3G47500;AT4G38000;AT5G39660;AT5G60200;AT5G60850;AT5G62940;AT2G46590;AT1G07640;AT1G21340;AT1G26790;AT1G47655;AT1G51700;AT1G69570;AT2G28510;AT2G28810;AT2G34140;AT3G50410;AT3G55370;AT3G61850;AT4G00940;AT4G21050;AT4G21080;AT4G24060;AT5G02460;AT5G62430;AT5G65590;AT5G66940
DUH005763.1	TF_motif_seq_0239	825	-	CCTTT	Dof	AT1G29160;AT1G64620;AT2G37590;AT3G21270;AT3G45610;AT3G47500;AT4G38000;AT5G39660;AT5G60200;AT5G60850;AT5G62940;AT2G46590;AT1G07640;AT1G21340;AT1G26790;AT1G47655;AT1G51700;AT1G69570;AT2G28510;AT2G28810;AT2G34140;AT3G50410;AT3G55370;AT3G61850;AT4G00940;AT4G21050;AT4G21080;AT4G24060;AT5G02460;AT5G62430;AT5G65590;AT5G66940
DUH005763.1	TF_motif_seq_0239	833	+	AAGGG	Dof	AT1G29160;AT1G64620;AT2G37590;AT3G21270;AT3G45610;AT3G47500;AT4G38000;AT5G39660;AT5G60200;AT5G60850;AT5G62940;AT2G46590;AT1G07640;AT1G21340;AT1G26790;AT1G47655;AT1G51700;AT1G69570;AT2G28510;AT2G28810;AT2G34140;AT3G50410;AT3G55370;AT3G61850;AT4G00940;AT4G21050;AT4G21080;AT4G24060;AT5G02460;AT5G62430;AT5G65590;AT5G66940
DUH005763.1	TF_motif_seq_0239	914	-	ACTTT	Dof	AT1G29160;AT1G64620;AT2G37590;AT3G21270;AT3G45610;AT3G47500;AT4G38000;AT5G39660;AT5G60200;AT5G60850;AT5G62940;AT2G46590;AT1G07640;AT1G21340;AT1G26790;AT1G47655;AT1G51700;AT1G69570;AT2G28510;AT2G28810;AT2G34140;AT3G50410;AT3G55370;AT3G61850;AT4G00940;AT4G21050;AT4G21080;AT4G24060;AT5G02460;AT5G62430;AT5G65590;AT5G66940
DUH005763.1	TF_motif_seq_0239	983	+	AAGGG	Dof	AT1G29160;AT1G64620;AT2G37590;AT3G21270;AT3G45610;AT3G47500;AT4G38000;AT5G39660;AT5G60200;AT5G60850;AT5G62940;AT2G46590;AT1G07640;AT1G21340;AT1G26790;AT1G47655;AT1G51700;AT1G69570;AT2G28510;AT2G28810;AT2G34140;AT3G50410;AT3G55370;AT3G61850;AT4G00940;AT4G21050;AT4G21080;AT4G24060;AT5G02460;AT5G62430;AT5G65590;AT5G66940
DUH005763.1	TF_motif_seq_0239	1030	+	AAAGA	Dof	AT1G29160;AT1G64620;AT2G37590;AT3G21270;AT3G45610;AT3G47500;AT4G38000;AT5G39660;AT5G60200;AT5G60850;AT5G62940;AT2G46590;AT1G07640;AT1G21340;AT1G26790;AT1G47655;AT1G51700;AT1G69570;AT2G28510;AT2G28810;AT2G34140;AT3G50410;AT3G55370;AT3G61850;AT4G00940;AT4G21050;AT4G21080;AT4G24060;AT5G02460;AT5G62430;AT5G65590;AT5G66940
DUH005763.1	TF_motif_seq_0239	1034	+	AAAGA	Dof	AT1G29160;AT1G64620;AT2G37590;AT3G21270;AT3G45610;AT3G47500;AT4G38000;AT5G39660;AT5G60200;AT5G60850;AT5G62940;AT2G46590;AT1G07640;AT1G21340;AT1G26790;AT1G47655;AT1G51700;AT1G69570;AT2G28510;AT2G28810;AT2G34140;AT3G50410;AT3G55370;AT3G61850;AT4G00940;AT4G21050;AT4G21080;AT4G24060;AT5G02460;AT5G62430;AT5G65590;AT5G66940
DUH005763.1	TF_motif_seq_0239	1038	+	AAAGA	Dof	AT1G29160;AT1G64620;AT2G37590;AT3G21270;AT3G45610;AT3G47500;AT4G38000;AT5G39660;AT5G60200;AT5G60850;AT5G62940;AT2G46590;AT1G07640;AT1G21340;AT1G26790;AT1G47655;AT1G51700;AT1G69570;AT2G28510;AT2G28810;AT2G34140;AT3G50410;AT3G55370;AT3G61850;AT4G00940;AT4G21050;AT4G21080;AT4G24060;AT5G02460;AT5G62430;AT5G65590;AT5G66940
DUH005763.1	TF_motif_seq_0239	1064	+	AAAGA	Dof	AT1G29160;AT1G64620;AT2G37590;AT3G21270;AT3G45610;AT3G47500;AT4G38000;AT5G39660;AT5G60200;AT5G60850;AT5G62940;AT2G46590;AT1G07640;AT1G21340;AT1G26790;AT1G47655;AT1G51700;AT1G69570;AT2G28510;AT2G28810;AT2G34140;AT3G50410;AT3G55370;AT3G61850;AT4G00940;AT4G21050;AT4G21080;AT4G24060;AT5G02460;AT5G62430;AT5G65590;AT5G66940
DUH005763.1	TF_motif_seq_0239	1087	+	AAAGG	Dof	AT1G29160;AT1G64620;AT2G37590;AT3G21270;AT3G45610;AT3G47500;AT4G38000;AT5G39660;AT5G60200;AT5G60850;AT5G62940;AT2G46590;AT1G07640;AT1G21340;AT1G26790;AT1G47655;AT1G51700;AT1G69570;AT2G28510;AT2G28810;AT2G34140;AT3G50410;AT3G55370;AT3G61850;AT4G00940;AT4G21050;AT4G21080;AT4G24060;AT5G02460;AT5G62430;AT5G65590;AT5G66940
DUH005763.1	TF_motif_seq_0239	1088	+	AAGGG	Dof	AT1G29160;AT1G64620;AT2G37590;AT3G21270;AT3G45610;AT3G47500;AT4G38000;AT5G39660;AT5G60200;AT5G60850;AT5G62940;AT2G46590;AT1G07640;AT1G21340;AT1G26790;AT1G47655;AT1G51700;AT1G69570;AT2G28510;AT2G28810;AT2G34140;AT3G50410;AT3G55370;AT3G61850;AT4G00940;AT4G21050;AT4G21080;AT4G24060;AT5G02460;AT5G62430;AT5G65590;AT5G66940
DUH005763.1	TF_motif_seq_0239	1167	+	AAAGA	Dof	AT1G29160;AT1G64620;AT2G37590;AT3G21270;AT3G45610;AT3G47500;AT4G38000;AT5G39660;AT5G60200;AT5G60850;AT5G62940;AT2G46590;AT1G07640;AT1G21340;AT1G26790;AT1G47655;AT1G51700;AT1G69570;AT2G28510;AT2G28810;AT2G34140;AT3G50410;AT3G55370;AT3G61850;AT4G00940;AT4G21050;AT4G21080;AT4G24060;AT5G02460;AT5G62430;AT5G65590;AT5G66940
DUH005763.1	TF_motif_seq_0239	1178	-	ACTTT	Dof	AT1G29160;AT1G64620;AT2G37590;AT3G21270;AT3G45610;AT3G47500;AT4G38000;AT5G39660;AT5G60200;AT5G60850;AT5G62940;AT2G46590;AT1G07640;AT1G21340;AT1G26790;AT1G47655;AT1G51700;AT1G69570;AT2G28510;AT2G28810;AT2G34140;AT3G50410;AT3G55370;AT3G61850;AT4G00940;AT4G21050;AT4G21080;AT4G24060;AT5G02460;AT5G62430;AT5G65590;AT5G66940
DUH005763.1	TF_motif_seq_0239	1236	+	AAAGG	Dof	AT1G29160;AT1G64620;AT2G37590;AT3G21270;AT3G45610;AT3G47500;AT4G38000;AT5G39660;AT5G60200;AT5G60850;AT5G62940;AT2G46590;AT1G07640;AT1G21340;AT1G26790;AT1G47655;AT1G51700;AT1G69570;AT2G28510;AT2G28810;AT2G34140;AT3G50410;AT3G55370;AT3G61850;AT4G00940;AT4G21050;AT4G21080;AT4G24060;AT5G02460;AT5G62430;AT5G65590;AT5G66940
DUH005763.1	TF_motif_seq_0239	1237	+	AAGGT	Dof	AT1G29160;AT1G64620;AT2G37590;AT3G21270;AT3G45610;AT3G47500;AT4G38000;AT5G39660;AT5G60200;AT5G60850;AT5G62940;AT2G46590;AT1G07640;AT1G21340;AT1G26790;AT1G47655;AT1G51700;AT1G69570;AT2G28510;AT2G28810;AT2G34140;AT3G50410;AT3G55370;AT3G61850;AT4G00940;AT4G21050;AT4G21080;AT4G24060;AT5G02460;AT5G62430;AT5G65590;AT5G66940
DUH005763.1	TF_motif_seq_0239	1249	+	AAGGA	Dof	AT1G29160;AT1G64620;AT2G37590;AT3G21270;AT3G45610;AT3G47500;AT4G38000;AT5G39660;AT5G60200;AT5G60850;AT5G62940;AT2G46590;AT1G07640;AT1G21340;AT1G26790;AT1G47655;AT1G51700;AT1G69570;AT2G28510;AT2G28810;AT2G34140;AT3G50410;AT3G55370;AT3G61850;AT4G00940;AT4G21050;AT4G21080;AT4G24060;AT5G02460;AT5G62430;AT5G65590;AT5G66940
DUH005763.1	TF_motif_seq_0239	1260	-	ACTTT	Dof	AT1G29160;AT1G64620;AT2G37590;AT3G21270;AT3G45610;AT3G47500;AT4G38000;AT5G39660;AT5G60200;AT5G60850;AT5G62940;AT2G46590;AT1G07640;AT1G21340;AT1G26790;AT1G47655;AT1G51700;AT1G69570;AT2G28510;AT2G28810;AT2G34140;AT3G50410;AT3G55370;AT3G61850;AT4G00940;AT4G21050;AT4G21080;AT4G24060;AT5G02460;AT5G62430;AT5G65590;AT5G66940
DUH005763.1	TF_motif_seq_0239	1344	+	AAAGT	Dof	AT1G29160;AT1G64620;AT2G37590;AT3G21270;AT3G45610;AT3G47500;AT4G38000;AT5G39660;AT5G60200;AT5G60850;AT5G62940;AT2G46590;AT1G07640;AT1G21340;AT1G26790;AT1G47655;AT1G51700;AT1G69570;AT2G28510;AT2G28810;AT2G34140;AT3G50410;AT3G55370;AT3G61850;AT4G00940;AT4G21050;AT4G21080;AT4G24060;AT5G02460;AT5G62430;AT5G65590;AT5G66940
DUH005763.1	TF_motif_seq_0239	1376	-	ACTTT	Dof	AT1G29160;AT1G64620;AT2G37590;AT3G21270;AT3G45610;AT3G47500;AT4G38000;AT5G39660;AT5G60200;AT5G60850;AT5G62940;AT2G46590;AT1G07640;AT1G21340;AT1G26790;AT1G47655;AT1G51700;AT1G69570;AT2G28510;AT2G28810;AT2G34140;AT3G50410;AT3G55370;AT3G61850;AT4G00940;AT4G21050;AT4G21080;AT4G24060;AT5G02460;AT5G62430;AT5G65590;AT5G66940
DUH005763.1	TF_motif_seq_0239	1389	+	AAAGT	Dof	AT1G29160;AT1G64620;AT2G37590;AT3G21270;AT3G45610;AT3G47500;AT4G38000;AT5G39660;AT5G60200;AT5G60850;AT5G62940;AT2G46590;AT1G07640;AT1G21340;AT1G26790;AT1G47655;AT1G51700;AT1G69570;AT2G28510;AT2G28810;AT2G34140;AT3G50410;AT3G55370;AT3G61850;AT4G00940;AT4G21050;AT4G21080;AT4G24060;AT5G02460;AT5G62430;AT5G65590;AT5G66940
DUH005763.1	TF_motif_seq_0239	1442	-	ACTTT	Dof	AT1G29160;AT1G64620;AT2G37590;AT3G21270;AT3G45610;AT3G47500;AT4G38000;AT5G39660;AT5G60200;AT5G60850;AT5G62940;AT2G46590;AT1G07640;AT1G21340;AT1G26790;AT1G47655;AT1G51700;AT1G69570;AT2G28510;AT2G28810;AT2G34140;AT3G50410;AT3G55370;AT3G61850;AT4G00940;AT4G21050;AT4G21080;AT4G24060;AT5G02460;AT5G62430;AT5G65590;AT5G66940
DUH005763.1	TF_motif_seq_0239	1551	+	AAAGA	Dof	AT1G29160;AT1G64620;AT2G37590;AT3G21270;AT3G45610;AT3G47500;AT4G38000;AT5G39660;AT5G60200;AT5G60850;AT5G62940;AT2G46590;AT1G07640;AT1G21340;AT1G26790;AT1G47655;AT1G51700;AT1G69570;AT2G28510;AT2G28810;AT2G34140;AT3G50410;AT3G55370;AT3G61850;AT4G00940;AT4G21050;AT4G21080;AT4G24060;AT5G02460;AT5G62430;AT5G65590;AT5G66940
DUH005763.1	TF_motif_seq_0239	1555	+	AAAGG	Dof	AT1G29160;AT1G64620;AT2G37590;AT3G21270;AT3G45610;AT3G47500;AT4G38000;AT5G39660;AT5G60200;AT5G60850;AT5G62940;AT2G46590;AT1G07640;AT1G21340;AT1G26790;AT1G47655;AT1G51700;AT1G69570;AT2G28510;AT2G28810;AT2G34140;AT3G50410;AT3G55370;AT3G61850;AT4G00940;AT4G21050;AT4G21080;AT4G24060;AT5G02460;AT5G62430;AT5G65590;AT5G66940
DUH005763.1	TF_motif_seq_0239	1556	+	AAGGC	Dof	AT1G29160;AT1G64620;AT2G37590;AT3G21270;AT3G45610;AT3G47500;AT4G38000;AT5G39660;AT5G60200;AT5G60850;AT5G62940;AT2G46590;AT1G07640;AT1G21340;AT1G26790;AT1G47655;AT1G51700;AT1G69570;AT2G28510;AT2G28810;AT2G34140;AT3G50410;AT3G55370;AT3G61850;AT4G00940;AT4G21050;AT4G21080;AT4G24060;AT5G02460;AT5G62430;AT5G65590;AT5G66940
DUH005763.1	TF_motif_seq_0239	1576	-	TCCTT	Dof	AT1G29160;AT1G64620;AT2G37590;AT3G21270;AT3G45610;AT3G47500;AT4G38000;AT5G39660;AT5G60200;AT5G60850;AT5G62940;AT2G46590;AT1G07640;AT1G21340;AT1G26790;AT1G47655;AT1G51700;AT1G69570;AT2G28510;AT2G28810;AT2G34140;AT3G50410;AT3G55370;AT3G61850;AT4G00940;AT4G21050;AT4G21080;AT4G24060;AT5G02460;AT5G62430;AT5G65590;AT5G66940
DUH005763.1	TF_motif_seq_0239	1603	-	ACCTT	Dof	AT1G29160;AT1G64620;AT2G37590;AT3G21270;AT3G45610;AT3G47500;AT4G38000;AT5G39660;AT5G60200;AT5G60850;AT5G62940;AT2G46590;AT1G07640;AT1G21340;AT1G26790;AT1G47655;AT1G51700;AT1G69570;AT2G28510;AT2G28810;AT2G34140;AT3G50410;AT3G55370;AT3G61850;AT4G00940;AT4G21050;AT4G21080;AT4G24060;AT5G02460;AT5G62430;AT5G65590;AT5G66940
DUH005763.1	TF_motif_seq_0239	1608	-	ACTTT	Dof	AT1G29160;AT1G64620;AT2G37590;AT3G21270;AT3G45610;AT3G47500;AT4G38000;AT5G39660;AT5G60200;AT5G60850;AT5G62940;AT2G46590;AT1G07640;AT1G21340;AT1G26790;AT1G47655;AT1G51700;AT1G69570;AT2G28510;AT2G28810;AT2G34140;AT3G50410;AT3G55370;AT3G61850;AT4G00940;AT4G21050;AT4G21080;AT4G24060;AT5G02460;AT5G62430;AT5G65590;AT5G66940
DUH005763.1	TF_motif_seq_0239	1624	+	AAAGG	Dof	AT1G29160;AT1G64620;AT2G37590;AT3G21270;AT3G45610;AT3G47500;AT4G38000;AT5G39660;AT5G60200;AT5G60850;AT5G62940;AT2G46590;AT1G07640;AT1G21340;AT1G26790;AT1G47655;AT1G51700;AT1G69570;AT2G28510;AT2G28810;AT2G34140;AT3G50410;AT3G55370;AT3G61850;AT4G00940;AT4G21050;AT4G21080;AT4G24060;AT5G02460;AT5G62430;AT5G65590;AT5G66940
DUH005763.1	TF_motif_seq_0239	1625	+	AAGGT	Dof	AT1G29160;AT1G64620;AT2G37590;AT3G21270;AT3G45610;AT3G47500;AT4G38000;AT5G39660;AT5G60200;AT5G60850;AT5G62940;AT2G46590;AT1G07640;AT1G21340;AT1G26790;AT1G47655;AT1G51700;AT1G69570;AT2G28510;AT2G28810;AT2G34140;AT3G50410;AT3G55370;AT3G61850;AT4G00940;AT4G21050;AT4G21080;AT4G24060;AT5G02460;AT5G62430;AT5G65590;AT5G66940
DUH005763.1	TF_motif_seq_0239	1682	+	AAAGA	Dof	AT1G29160;AT1G64620;AT2G37590;AT3G21270;AT3G45610;AT3G47500;AT4G38000;AT5G39660;AT5G60200;AT5G60850;AT5G62940;AT2G46590;AT1G07640;AT1G21340;AT1G26790;AT1G47655;AT1G51700;AT1G69570;AT2G28510;AT2G28810;AT2G34140;AT3G50410;AT3G55370;AT3G61850;AT4G00940;AT4G21050;AT4G21080;AT4G24060;AT5G02460;AT5G62430;AT5G65590;AT5G66940
DUH005763.1	TF_motif_seq_0239	1823	+	AAAGC	Dof	AT1G29160;AT1G64620;AT2G37590;AT3G21270;AT3G45610;AT3G47500;AT4G38000;AT5G39660;AT5G60200;AT5G60850;AT5G62940;AT2G46590;AT1G07640;AT1G21340;AT1G26790;AT1G47655;AT1G51700;AT1G69570;AT2G28510;AT2G28810;AT2G34140;AT3G50410;AT3G55370;AT3G61850;AT4G00940;AT4G21050;AT4G21080;AT4G24060;AT5G02460;AT5G62430;AT5G65590;AT5G66940
DUH005763.1	TF_motif_seq_0239	1826	-	GCCTT	Dof	AT1G29160;AT1G64620;AT2G37590;AT3G21270;AT3G45610;AT3G47500;AT4G38000;AT5G39660;AT5G60200;AT5G60850;AT5G62940;AT2G46590;AT1G07640;AT1G21340;AT1G26790;AT1G47655;AT1G51700;AT1G69570;AT2G28510;AT2G28810;AT2G34140;AT3G50410;AT3G55370;AT3G61850;AT4G00940;AT4G21050;AT4G21080;AT4G24060;AT5G02460;AT5G62430;AT5G65590;AT5G66940
DUH005763.1	TF_motif_seq_0239	1838	-	CCCTT	Dof	AT1G29160;AT1G64620;AT2G37590;AT3G21270;AT3G45610;AT3G47500;AT4G38000;AT5G39660;AT5G60200;AT5G60850;AT5G62940;AT2G46590;AT1G07640;AT1G21340;AT1G26790;AT1G47655;AT1G51700;AT1G69570;AT2G28510;AT2G28810;AT2G34140;AT3G50410;AT3G55370;AT3G61850;AT4G00940;AT4G21050;AT4G21080;AT4G24060;AT5G02460;AT5G62430;AT5G65590;AT5G66940
DUH005763.1	TF_motif_seq_0239	1856	+	AAGGG	Dof	AT1G29160;AT1G64620;AT2G37590;AT3G21270;AT3G45610;AT3G47500;AT4G38000;AT5G39660;AT5G60200;AT5G60850;AT5G62940;AT2G46590;AT1G07640;AT1G21340;AT1G26790;AT1G47655;AT1G51700;AT1G69570;AT2G28510;AT2G28810;AT2G34140;AT3G50410;AT3G55370;AT3G61850;AT4G00940;AT4G21050;AT4G21080;AT4G24060;AT5G02460;AT5G62430;AT5G65590;AT5G66940
DUH005763.1	TF_motif_seq_0239	1864	-	ACCTT	Dof	AT1G29160;AT1G64620;AT2G37590;AT3G21270;AT3G45610;AT3G47500;AT4G38000;AT5G39660;AT5G60200;AT5G60850;AT5G62940;AT2G46590;AT1G07640;AT1G21340;AT1G26790;AT1G47655;AT1G51700;AT1G69570;AT2G28510;AT2G28810;AT2G34140;AT3G50410;AT3G55370;AT3G61850;AT4G00940;AT4G21050;AT4G21080;AT4G24060;AT5G02460;AT5G62430;AT5G65590;AT5G66940
DUH005763.1	TF_motif_seq_0239	1942	+	AAAGC	Dof	AT1G29160;AT1G64620;AT2G37590;AT3G21270;AT3G45610;AT3G47500;AT4G38000;AT5G39660;AT5G60200;AT5G60850;AT5G62940;AT2G46590;AT1G07640;AT1G21340;AT1G26790;AT1G47655;AT1G51700;AT1G69570;AT2G28510;AT2G28810;AT2G34140;AT3G50410;AT3G55370;AT3G61850;AT4G00940;AT4G21050;AT4G21080;AT4G24060;AT5G02460;AT5G62430;AT5G65590;AT5G66940
DUH005763.1	TF_motif_seq_0239	1948	+	AAGGT	Dof	AT1G29160;AT1G64620;AT2G37590;AT3G21270;AT3G45610;AT3G47500;AT4G38000;AT5G39660;AT5G60200;AT5G60850;AT5G62940;AT2G46590;AT1G07640;AT1G21340;AT1G26790;AT1G47655;AT1G51700;AT1G69570;AT2G28510;AT2G28810;AT2G34140;AT3G50410;AT3G55370;AT3G61850;AT4G00940;AT4G21050;AT4G21080;AT4G24060;AT5G02460;AT5G62430;AT5G65590;AT5G66940
DUH005763.1	TF_motif_seq_0240	638	-	CACGT	bZIP	AT3G54620;AT4G02640
DUH005763.1	TF_motif_seq_0240	639	+	ACGTT	bZIP	AT3G54620;AT4G02640
DUH005763.1	TF_motif_seq_0240	1059	-	CACGT	bZIP	AT3G54620;AT4G02640
DUH005763.1	TF_motif_seq_0240	1060	+	ACGTA	bZIP	AT3G54620;AT4G02640
DUH005763.1	TF_motif_seq_0243	106	+	GATAG	GATA; tify	AT1G51600;AT2G45050;AT3G06740;AT3G16870;AT3G21175;AT3G24050;AT3G54810;AT3G60530;AT4G17570;AT4G24470;AT4G26150;AT4G32890;AT4G34680;AT5G25830;AT5G26930;AT5G56860;AT5G66320;AT2G18380;AT3G50870;AT4G36620
DUH005763.1	TF_motif_seq_0243	430	-	TTATC	GATA; tify	AT1G51600;AT2G45050;AT3G06740;AT3G16870;AT3G21175;AT3G24050;AT3G54810;AT3G60530;AT4G17570;AT4G24470;AT4G26150;AT4G32890;AT4G34680;AT5G25830;AT5G26930;AT5G56860;AT5G66320;AT2G18380;AT3G50870;AT4G36620
DUH005763.1	TF_motif_seq_0243	660	-	GTATC	GATA; tify	AT1G51600;AT2G45050;AT3G06740;AT3G16870;AT3G21175;AT3G24050;AT3G54810;AT3G60530;AT4G17570;AT4G24470;AT4G26150;AT4G32890;AT4G34680;AT5G25830;AT5G26930;AT5G56860;AT5G66320;AT2G18380;AT3G50870;AT4G36620
DUH005763.1	TF_motif_seq_0243	899	-	ATATC	GATA; tify	AT1G51600;AT2G45050;AT3G06740;AT3G16870;AT3G21175;AT3G24050;AT3G54810;AT3G60530;AT4G17570;AT4G24470;AT4G26150;AT4G32890;AT4G34680;AT5G25830;AT5G26930;AT5G56860;AT5G66320;AT2G18380;AT3G50870;AT4G36620
DUH005763.1	TF_motif_seq_0243	990	+	GATAT	GATA; tify	AT1G51600;AT2G45050;AT3G06740;AT3G16870;AT3G21175;AT3G24050;AT3G54810;AT3G60530;AT4G17570;AT4G24470;AT4G26150;AT4G32890;AT4G34680;AT5G25830;AT5G26930;AT5G56860;AT5G66320;AT2G18380;AT3G50870;AT4G36620
DUH005763.1	TF_motif_seq_0243	1010	+	GATAA	GATA; tify	AT1G51600;AT2G45050;AT3G06740;AT3G16870;AT3G21175;AT3G24050;AT3G54810;AT3G60530;AT4G17570;AT4G24470;AT4G26150;AT4G32890;AT4G34680;AT5G25830;AT5G26930;AT5G56860;AT5G66320;AT2G18380;AT3G50870;AT4G36620
DUH005763.1	TF_motif_seq_0243	1049	+	GATAG	GATA; tify	AT1G51600;AT2G45050;AT3G06740;AT3G16870;AT3G21175;AT3G24050;AT3G54810;AT3G60530;AT4G17570;AT4G24470;AT4G26150;AT4G32890;AT4G34680;AT5G25830;AT5G26930;AT5G56860;AT5G66320;AT2G18380;AT3G50870;AT4G36620
DUH005763.1	TF_motif_seq_0243	1074	-	ATATC	GATA; tify	AT1G51600;AT2G45050;AT3G06740;AT3G16870;AT3G21175;AT3G24050;AT3G54810;AT3G60530;AT4G17570;AT4G24470;AT4G26150;AT4G32890;AT4G34680;AT5G25830;AT5G26930;AT5G56860;AT5G66320;AT2G18380;AT3G50870;AT4G36620
DUH005763.1	TF_motif_seq_0243	1195	+	GATAA	GATA; tify	AT1G51600;AT2G45050;AT3G06740;AT3G16870;AT3G21175;AT3G24050;AT3G54810;AT3G60530;AT4G17570;AT4G24470;AT4G26150;AT4G32890;AT4G34680;AT5G25830;AT5G26930;AT5G56860;AT5G66320;AT2G18380;AT3G50870;AT4G36620
DUH005763.1	TF_motif_seq_0243	1207	-	GTATC	GATA; tify	AT1G51600;AT2G45050;AT3G06740;AT3G16870;AT3G21175;AT3G24050;AT3G54810;AT3G60530;AT4G17570;AT4G24470;AT4G26150;AT4G32890;AT4G34680;AT5G25830;AT5G26930;AT5G56860;AT5G66320;AT2G18380;AT3G50870;AT4G36620
DUH005763.1	TF_motif_seq_0243	1252	+	GATAG	GATA; tify	AT1G51600;AT2G45050;AT3G06740;AT3G16870;AT3G21175;AT3G24050;AT3G54810;AT3G60530;AT4G17570;AT4G24470;AT4G26150;AT4G32890;AT4G34680;AT5G25830;AT5G26930;AT5G56860;AT5G66320;AT2G18380;AT3G50870;AT4G36620
DUH005763.1	TF_motif_seq_0243	1285	+	GATAT	GATA; tify	AT1G51600;AT2G45050;AT3G06740;AT3G16870;AT3G21175;AT3G24050;AT3G54810;AT3G60530;AT4G17570;AT4G24470;AT4G26150;AT4G32890;AT4G34680;AT5G25830;AT5G26930;AT5G56860;AT5G66320;AT2G18380;AT3G50870;AT4G36620
DUH005763.1	TF_motif_seq_0243	1663	+	GATAA	GATA; tify	AT1G51600;AT2G45050;AT3G06740;AT3G16870;AT3G21175;AT3G24050;AT3G54810;AT3G60530;AT4G17570;AT4G24470;AT4G26150;AT4G32890;AT4G34680;AT5G25830;AT5G26930;AT5G56860;AT5G66320;AT2G18380;AT3G50870;AT4G36620
DUH005763.1	TF_motif_seq_0243	1673	-	ATATC	GATA; tify	AT1G51600;AT2G45050;AT3G06740;AT3G16870;AT3G21175;AT3G24050;AT3G54810;AT3G60530;AT4G17570;AT4G24470;AT4G26150;AT4G32890;AT4G34680;AT5G25830;AT5G26930;AT5G56860;AT5G66320;AT2G18380;AT3G50870;AT4G36620
DUH005763.1	TF_motif_seq_0246	182	+	TGACG	Homeodomain; TALE	AT1G23380;AT1G62360;AT1G70510;AT4G08150
DUH005763.1	TF_motif_seq_0246	190	+	TGACT	Homeodomain; TALE	AT1G23380;AT1G62360;AT1G70510;AT4G08150
DUH005763.1	TF_motif_seq_0246	286	+	TGACT	Homeodomain; TALE	AT1G23380;AT1G62360;AT1G70510;AT4G08150
DUH005763.1	TF_motif_seq_0246	414	-	CGTCA	Homeodomain; TALE	AT1G23380;AT1G62360;AT1G70510;AT4G08150
DUH005763.1	TF_motif_seq_0246	447	+	TGACC	Homeodomain; TALE	AT1G23380;AT1G62360;AT1G70510;AT4G08150
DUH005763.1	TF_motif_seq_0246	519	-	AGTCA	Homeodomain; TALE	AT1G23380;AT1G62360;AT1G70510;AT4G08150
DUH005763.1	TF_motif_seq_0246	549	-	TGTCA	Homeodomain; TALE	AT1G23380;AT1G62360;AT1G70510;AT4G08150
DUH005763.1	TF_motif_seq_0246	559	+	TGACA	Homeodomain; TALE	AT1G23380;AT1G62360;AT1G70510;AT4G08150
DUH005763.1	TF_motif_seq_0246	587	-	GGTCA	Homeodomain; TALE	AT1G23380;AT1G62360;AT1G70510;AT4G08150
DUH005763.1	TF_motif_seq_0246	671	+	TGACT	Homeodomain; TALE	AT1G23380;AT1G62360;AT1G70510;AT4G08150
DUH005763.1	TF_motif_seq_0246	724	-	AGTCA	Homeodomain; TALE	AT1G23380;AT1G62360;AT1G70510;AT4G08150
DUH005763.1	TF_motif_seq_0246	745	+	TGACC	Homeodomain; TALE	AT1G23380;AT1G62360;AT1G70510;AT4G08150
DUH005763.1	TF_motif_seq_0246	952	+	TGACA	Homeodomain; TALE	AT1G23380;AT1G62360;AT1G70510;AT4G08150
DUH005763.1	TF_motif_seq_0246	1111	-	CGTCA	Homeodomain; TALE	AT1G23380;AT1G62360;AT1G70510;AT4G08150
DUH005763.1	TF_motif_seq_0246	1144	+	TGACA	Homeodomain; TALE	AT1G23380;AT1G62360;AT1G70510;AT4G08150
DUH005763.1	TF_motif_seq_0246	1185	-	TGTCA	Homeodomain; TALE	AT1G23380;AT1G62360;AT1G70510;AT4G08150
DUH005763.1	TF_motif_seq_0246	1452	-	GGTCA	Homeodomain; TALE	AT1G23380;AT1G62360;AT1G70510;AT4G08150
DUH005763.1	TF_motif_seq_0246	1818	-	CGTCA	Homeodomain; TALE	AT1G23380;AT1G62360;AT1G70510;AT4G08150
DUH005763.1	TF_motif_seq_0246	1842	-	TGTCA	Homeodomain; TALE	AT1G23380;AT1G62360;AT1G70510;AT4G08150
DUH005763.1	TF_motif_seq_0252	81	+	AGATT	Myb/SANT; MYB; ARR-B;MYB;ARR-B	AT2G01760;AT3G16857;AT4G16110;AT4G18020;AT4G31920;AT5G58080;AT1G67710;AT1G49190;AT2G25180;AT5G49240
DUH005763.1	TF_motif_seq_0252	118	-	AATCC	Myb/SANT; MYB; ARR-B;MYB;ARR-B	AT2G01760;AT3G16857;AT4G16110;AT4G18020;AT4G31920;AT5G58080;AT1G67710;AT1G49190;AT2G25180;AT5G49240
DUH005763.1	TF_motif_seq_0252	361	+	AGATT	Myb/SANT; MYB; ARR-B;MYB;ARR-B	AT2G01760;AT3G16857;AT4G16110;AT4G18020;AT4G31920;AT5G58080;AT1G67710;AT1G49190;AT2G25180;AT5G49240
DUH005763.1	TF_motif_seq_0252	1013	-	AATCC	Myb/SANT; MYB; ARR-B;MYB;ARR-B	AT2G01760;AT3G16857;AT4G16110;AT4G18020;AT4G31920;AT5G58080;AT1G67710;AT1G49190;AT2G25180;AT5G49240
DUH005763.1	TF_motif_seq_0252	1118	-	AATCC	Myb/SANT; MYB; ARR-B;MYB;ARR-B	AT2G01760;AT3G16857;AT4G16110;AT4G18020;AT4G31920;AT5G58080;AT1G67710;AT1G49190;AT2G25180;AT5G49240
DUH005763.1	TF_motif_seq_0252	1501	+	AGATT	Myb/SANT; MYB; ARR-B;MYB;ARR-B	AT2G01760;AT3G16857;AT4G16110;AT4G18020;AT4G31920;AT5G58080;AT1G67710;AT1G49190;AT2G25180;AT5G49240
DUH005763.1	TF_motif_seq_0252	1518	-	AATCT	Myb/SANT; MYB; ARR-B;MYB;ARR-B	AT2G01760;AT3G16857;AT4G16110;AT4G18020;AT4G31920;AT5G58080;AT1G67710;AT1G49190;AT2G25180;AT5G49240
DUH005763.1	TF_motif_seq_0270	190	+	TGACT	WRKY	AT1G13960;AT1G18860;AT1G29280;AT1G29860;AT1G30650;AT1G55600;AT1G62300;AT1G64000;AT1G66550;AT1G68150;AT1G69310;AT1G69810;AT1G80590;AT1G80840;AT2G03340;AT2G23320;AT2G24570;AT2G25000;AT2G30250;AT2G30590;AT2G34830;AT2G37260;AT2G38470;AT2G40740;AT2G40750;AT2G44745;AT2G46130;AT2G46400;AT2G47260;AT3G01080;AT3G01970;AT3G04670;AT3G56400;AT3G58710;AT4G01250;AT4G01720;AT4G04450;AT4G12020;AT4G18170;AT4G22070…
DUH005763.1	TF_motif_seq_0270	286	+	TGACT	WRKY	AT1G13960;AT1G18860;AT1G29280;AT1G29860;AT1G30650;AT1G55600;AT1G62300;AT1G64000;AT1G66550;AT1G68150;AT1G69310;AT1G69810;AT1G80590;AT1G80840;AT2G03340;AT2G23320;AT2G24570;AT2G25000;AT2G30250;AT2G30590;AT2G34830;AT2G37260;AT2G38470;AT2G40740;AT2G40750;AT2G44745;AT2G46130;AT2G46400;AT2G47260;AT3G01080;AT3G01970;AT3G04670;AT3G56400;AT3G58710;AT4G01250;AT4G01720;AT4G04450;AT4G12020;AT4G18170;AT4G22070…
DUH005763.1	TF_motif_seq_0270	447	+	TGACC	WRKY	AT1G13960;AT1G18860;AT1G29280;AT1G29860;AT1G30650;AT1G55600;AT1G62300;AT1G64000;AT1G66550;AT1G68150;AT1G69310;AT1G69810;AT1G80590;AT1G80840;AT2G03340;AT2G23320;AT2G24570;AT2G25000;AT2G30250;AT2G30590;AT2G34830;AT2G37260;AT2G38470;AT2G40740;AT2G40750;AT2G44745;AT2G46130;AT2G46400;AT2G47260;AT3G01080;AT3G01970;AT3G04670;AT3G56400;AT3G58710;AT4G01250;AT4G01720;AT4G04450;AT4G12020;AT4G18170;AT4G22070…
DUH005763.1	TF_motif_seq_0270	519	-	AGTCA	WRKY	AT1G13960;AT1G18860;AT1G29280;AT1G29860;AT1G30650;AT1G55600;AT1G62300;AT1G64000;AT1G66550;AT1G68150;AT1G69310;AT1G69810;AT1G80590;AT1G80840;AT2G03340;AT2G23320;AT2G24570;AT2G25000;AT2G30250;AT2G30590;AT2G34830;AT2G37260;AT2G38470;AT2G40740;AT2G40750;AT2G44745;AT2G46130;AT2G46400;AT2G47260;AT3G01080;AT3G01970;AT3G04670;AT3G56400;AT3G58710;AT4G01250;AT4G01720;AT4G04450;AT4G12020;AT4G18170;AT4G22070…
DUH005763.1	TF_motif_seq_0270	587	-	GGTCA	WRKY	AT1G13960;AT1G18860;AT1G29280;AT1G29860;AT1G30650;AT1G55600;AT1G62300;AT1G64000;AT1G66550;AT1G68150;AT1G69310;AT1G69810;AT1G80590;AT1G80840;AT2G03340;AT2G23320;AT2G24570;AT2G25000;AT2G30250;AT2G30590;AT2G34830;AT2G37260;AT2G38470;AT2G40740;AT2G40750;AT2G44745;AT2G46130;AT2G46400;AT2G47260;AT3G01080;AT3G01970;AT3G04670;AT3G56400;AT3G58710;AT4G01250;AT4G01720;AT4G04450;AT4G12020;AT4G18170;AT4G22070…
DUH005763.1	TF_motif_seq_0270	671	+	TGACT	WRKY	AT1G13960;AT1G18860;AT1G29280;AT1G29860;AT1G30650;AT1G55600;AT1G62300;AT1G64000;AT1G66550;AT1G68150;AT1G69310;AT1G69810;AT1G80590;AT1G80840;AT2G03340;AT2G23320;AT2G24570;AT2G25000;AT2G30250;AT2G30590;AT2G34830;AT2G37260;AT2G38470;AT2G40740;AT2G40750;AT2G44745;AT2G46130;AT2G46400;AT2G47260;AT3G01080;AT3G01970;AT3G04670;AT3G56400;AT3G58710;AT4G01250;AT4G01720;AT4G04450;AT4G12020;AT4G18170;AT4G22070…
DUH005763.1	TF_motif_seq_0270	724	-	AGTCA	WRKY	AT1G13960;AT1G18860;AT1G29280;AT1G29860;AT1G30650;AT1G55600;AT1G62300;AT1G64000;AT1G66550;AT1G68150;AT1G69310;AT1G69810;AT1G80590;AT1G80840;AT2G03340;AT2G23320;AT2G24570;AT2G25000;AT2G30250;AT2G30590;AT2G34830;AT2G37260;AT2G38470;AT2G40740;AT2G40750;AT2G44745;AT2G46130;AT2G46400;AT2G47260;AT3G01080;AT3G01970;AT3G04670;AT3G56400;AT3G58710;AT4G01250;AT4G01720;AT4G04450;AT4G12020;AT4G18170;AT4G22070…
DUH005763.1	TF_motif_seq_0270	745	+	TGACC	WRKY	AT1G13960;AT1G18860;AT1G29280;AT1G29860;AT1G30650;AT1G55600;AT1G62300;AT1G64000;AT1G66550;AT1G68150;AT1G69310;AT1G69810;AT1G80590;AT1G80840;AT2G03340;AT2G23320;AT2G24570;AT2G25000;AT2G30250;AT2G30590;AT2G34830;AT2G37260;AT2G38470;AT2G40740;AT2G40750;AT2G44745;AT2G46130;AT2G46400;AT2G47260;AT3G01080;AT3G01970;AT3G04670;AT3G56400;AT3G58710;AT4G01250;AT4G01720;AT4G04450;AT4G12020;AT4G18170;AT4G22070…
DUH005763.1	TF_motif_seq_0270	1452	-	GGTCA	WRKY	AT1G13960;AT1G18860;AT1G29280;AT1G29860;AT1G30650;AT1G55600;AT1G62300;AT1G64000;AT1G66550;AT1G68150;AT1G69310;AT1G69810;AT1G80590;AT1G80840;AT2G03340;AT2G23320;AT2G24570;AT2G25000;AT2G30250;AT2G30590;AT2G34830;AT2G37260;AT2G38470;AT2G40740;AT2G40750;AT2G44745;AT2G46130;AT2G46400;AT2G47260;AT3G01080;AT3G01970;AT3G04670;AT3G56400;AT3G58710;AT4G01250;AT4G01720;AT4G04450;AT4G12020;AT4G18170;AT4G22070…
DUH005763.1	TF_motif_seq_0271	126	+	TCACG	bZIP	AT1G77920;AT3G12250;AT5G06950;AT5G06960;AT5G10030;AT5G65210;AT1G22070
DUH005763.1	TF_motif_seq_0271	179	+	TGATG	bZIP	AT1G77920;AT3G12250;AT5G06950;AT5G06960;AT5G10030;AT5G65210;AT1G22070
DUH005763.1	TF_motif_seq_0271	182	+	TGACG	bZIP	AT1G77920;AT3G12250;AT5G06950;AT5G06960;AT5G10030;AT5G65210;AT1G22070
DUH005763.1	TF_motif_seq_0271	190	+	TGACT	bZIP	AT1G77920;AT3G12250;AT5G06950;AT5G06960;AT5G10030;AT5G65210;AT1G22070
DUH005763.1	TF_motif_seq_0271	213	+	TGATG	bZIP	AT1G77920;AT3G12250;AT5G06950;AT5G06960;AT5G10030;AT5G65210;AT1G22070
DUH005763.1	TF_motif_seq_0271	286	+	TGACT	bZIP	AT1G77920;AT3G12250;AT5G06950;AT5G06960;AT5G10030;AT5G65210;AT1G22070
DUH005763.1	TF_motif_seq_0271	319	-	CGTAA	bZIP	AT1G77920;AT3G12250;AT5G06950;AT5G06960;AT5G10030;AT5G65210;AT1G22070
DUH005763.1	TF_motif_seq_0271	369	-	CCTCA	bZIP	AT1G77920;AT3G12250;AT5G06950;AT5G06960;AT5G10030;AT5G65210;AT1G22070
DUH005763.1	TF_motif_seq_0271	392	+	TGAAG	bZIP	AT1G77920;AT3G12250;AT5G06950;AT5G06960;AT5G10030;AT5G65210;AT1G22070
DUH005763.1	TF_motif_seq_0271	397	-	CCTCA	bZIP	AT1G77920;AT3G12250;AT5G06950;AT5G06960;AT5G10030;AT5G65210;AT1G22070
DUH005763.1	TF_motif_seq_0271	414	-	CGTCA	bZIP	AT1G77920;AT3G12250;AT5G06950;AT5G06960;AT5G10030;AT5G65210;AT1G22070
DUH005763.1	TF_motif_seq_0271	428	-	CGTTA	bZIP	AT1G77920;AT3G12250;AT5G06950;AT5G06960;AT5G10030;AT5G65210;AT1G22070
DUH005763.1	TF_motif_seq_0271	437	+	TGTCG	bZIP	AT1G77920;AT3G12250;AT5G06950;AT5G06960;AT5G10030;AT5G65210;AT1G22070
DUH005763.1	TF_motif_seq_0271	447	+	TGACC	bZIP	AT1G77920;AT3G12250;AT5G06950;AT5G06960;AT5G10030;AT5G65210;AT1G22070
DUH005763.1	TF_motif_seq_0271	519	-	AGTCA	bZIP	AT1G77920;AT3G12250;AT5G06950;AT5G06960;AT5G10030;AT5G65210;AT1G22070
DUH005763.1	TF_motif_seq_0271	549	-	TGTCA	bZIP	AT1G77920;AT3G12250;AT5G06950;AT5G06960;AT5G10030;AT5G65210;AT1G22070
DUH005763.1	TF_motif_seq_0271	559	+	TGACA	bZIP	AT1G77920;AT3G12250;AT5G06950;AT5G06960;AT5G10030;AT5G65210;AT1G22070
DUH005763.1	TF_motif_seq_0271	587	-	GGTCA	bZIP	AT1G77920;AT3G12250;AT5G06950;AT5G06960;AT5G10030;AT5G65210;AT1G22070
DUH005763.1	TF_motif_seq_0271	637	+	TCACG	bZIP	AT1G77920;AT3G12250;AT5G06950;AT5G06960;AT5G10030;AT5G65210;AT1G22070
DUH005763.1	TF_motif_seq_0271	663	+	TCACG	bZIP	AT1G77920;AT3G12250;AT5G06950;AT5G06960;AT5G10030;AT5G65210;AT1G22070
DUH005763.1	TF_motif_seq_0271	671	+	TGACT	bZIP	AT1G77920;AT3G12250;AT5G06950;AT5G06960;AT5G10030;AT5G65210;AT1G22070
DUH005763.1	TF_motif_seq_0271	724	-	AGTCA	bZIP	AT1G77920;AT3G12250;AT5G06950;AT5G06960;AT5G10030;AT5G65210;AT1G22070
DUH005763.1	TF_motif_seq_0271	738	-	CGTAA	bZIP	AT1G77920;AT3G12250;AT5G06950;AT5G06960;AT5G10030;AT5G65210;AT1G22070
DUH005763.1	TF_motif_seq_0271	745	+	TGACC	bZIP	AT1G77920;AT3G12250;AT5G06950;AT5G06960;AT5G10030;AT5G65210;AT1G22070
DUH005763.1	TF_motif_seq_0271	831	+	TGAAG	bZIP	AT1G77920;AT3G12250;AT5G06950;AT5G06960;AT5G10030;AT5G65210;AT1G22070
DUH005763.1	TF_motif_seq_0271	952	+	TGACA	bZIP	AT1G77920;AT3G12250;AT5G06950;AT5G06960;AT5G10030;AT5G65210;AT1G22070
DUH005763.1	TF_motif_seq_0271	1061	-	CGTAA	bZIP	AT1G77920;AT3G12250;AT5G06950;AT5G06960;AT5G10030;AT5G65210;AT1G22070
DUH005763.1	TF_motif_seq_0271	1111	-	CGTCA	bZIP	AT1G77920;AT3G12250;AT5G06950;AT5G06960;AT5G10030;AT5G65210;AT1G22070
DUH005763.1	TF_motif_seq_0271	1144	+	TGACA	bZIP	AT1G77920;AT3G12250;AT5G06950;AT5G06960;AT5G10030;AT5G65210;AT1G22070
DUH005763.1	TF_motif_seq_0271	1185	-	TGTCA	bZIP	AT1G77920;AT3G12250;AT5G06950;AT5G06960;AT5G10030;AT5G65210;AT1G22070
DUH005763.1	TF_motif_seq_0271	1296	+	TTACG	bZIP	AT1G77920;AT3G12250;AT5G06950;AT5G06960;AT5G10030;AT5G65210;AT1G22070
DUH005763.1	TF_motif_seq_0271	1338	-	CGTCC	bZIP	AT1G77920;AT3G12250;AT5G06950;AT5G06960;AT5G10030;AT5G65210;AT1G22070
DUH005763.1	TF_motif_seq_0271	1432	-	CGTCC	bZIP	AT1G77920;AT3G12250;AT5G06950;AT5G06960;AT5G10030;AT5G65210;AT1G22070
DUH005763.1	TF_motif_seq_0271	1452	-	GGTCA	bZIP	AT1G77920;AT3G12250;AT5G06950;AT5G06960;AT5G10030;AT5G65210;AT1G22070
DUH005763.1	TF_motif_seq_0271	1454	+	TCACG	bZIP	AT1G77920;AT3G12250;AT5G06950;AT5G06960;AT5G10030;AT5G65210;AT1G22070
DUH005763.1	TF_motif_seq_0271	1654	+	TGTCG	bZIP	AT1G77920;AT3G12250;AT5G06950;AT5G06960;AT5G10030;AT5G65210;AT1G22070
DUH005763.1	TF_motif_seq_0271	1677	-	CATCA	bZIP	AT1G77920;AT3G12250;AT5G06950;AT5G06960;AT5G10030;AT5G65210;AT1G22070
DUH005763.1	TF_motif_seq_0271	1704	-	CCTCA	bZIP	AT1G77920;AT3G12250;AT5G06950;AT5G06960;AT5G10030;AT5G65210;AT1G22070
DUH005763.1	TF_motif_seq_0271	1818	-	CGTCA	bZIP	AT1G77920;AT3G12250;AT5G06950;AT5G06960;AT5G10030;AT5G65210;AT1G22070
DUH005763.1	TF_motif_seq_0271	1842	-	TGTCA	bZIP	AT1G77920;AT3G12250;AT5G06950;AT5G06960;AT5G10030;AT5G65210;AT1G22070
DUH005763.1	TF_motif_seq_0271	1872	-	CCTCA	bZIP	AT1G77920;AT3G12250;AT5G06950;AT5G06960;AT5G10030;AT5G65210;AT1G22070
DUH005763.1	TF_motif_seq_0271	1885	-	CCTCA	bZIP	AT1G77920;AT3G12250;AT5G06950;AT5G06960;AT5G10030;AT5G65210;AT1G22070
DUH005763.1	TF_motif_seq_0271	1898	-	CATCA	bZIP	AT1G77920;AT3G12250;AT5G06950;AT5G06960;AT5G10030;AT5G65210;AT1G22070
DUH005763.1	TF_motif_seq_0271	1953	+	TGAGG	bZIP	AT1G77920;AT3G12250;AT5G06950;AT5G06960;AT5G10030;AT5G65210;AT1G22070
DUH005763.1	TF_motif_seq_0271	1959	+	TGAGG	bZIP	AT1G77920;AT3G12250;AT5G06950;AT5G06960;AT5G10030;AT5G65210;AT1G22070
DUH005763.1	TF_motif_seq_0281	718	+	AAGAAt	bZIP	AT1G68640
DUH005763.1	TF_motif_seq_0281	1065	+	AAGAAt	bZIP	AT1G68640
DUH005763.1	TF_motif_seq_0281	1970	+	AAGAAt	bZIP	AT1G68640
DUH005763.1	TF_motif_seq_0287	1335	-	aGCCGT	bZIP	AT1G43700
DUH005763.1	TF_motif_seq_0300	127	+	CACGAg	bHLH	AT1G09530;AT2G20180;AT4G17880;AT5G46760
DUH005763.1	TF_motif_seq_0300	127	-	cACGAG	bHLH	AT1G09530;AT2G20180;AT4G17880;AT5G46760
DUH005763.1	TF_motif_seq_0300	638	+	CACGTt	bHLH	AT1G09530;AT2G20180;AT4G17880;AT5G46760
DUH005763.1	TF_motif_seq_0300	638	-	cACGTT	bHLH	AT1G09530;AT2G20180;AT4G17880;AT5G46760
DUH005763.1	TF_motif_seq_0300	654	+	CAGGTg	bHLH	AT1G09530;AT2G20180;AT4G17880;AT5G46760
DUH005763.1	TF_motif_seq_0300	654	-	cAGGTG	bHLH	AT1G09530;AT2G20180;AT4G17880;AT5G46760
DUH005763.1	TF_motif_seq_0300	734	+	CACGCg	bHLH	AT1G09530;AT2G20180;AT4G17880;AT5G46760
DUH005763.1	TF_motif_seq_0300	734	-	cACGCG	bHLH	AT1G09530;AT2G20180;AT4G17880;AT5G46760
DUH005763.1	TF_motif_seq_0300	1059	+	CACGTa	bHLH	AT1G09530;AT2G20180;AT4G17880;AT5G46760
DUH005763.1	TF_motif_seq_0300	1059	-	cACGTA	bHLH	AT1G09530;AT2G20180;AT4G17880;AT5G46760
DUH005763.1	TF_motif_seq_0300	1190	+	CACCTg	bHLH	AT1G09530;AT2G20180;AT4G17880;AT5G46760
DUH005763.1	TF_motif_seq_0300	1190	-	cACCTG	bHLH	AT1G09530;AT2G20180;AT4G17880;AT5G46760
DUH005763.1	TF_motif_seq_0301	654	-	cAGGTG	bHLH	AT1G32640
DUH005763.1	TF_motif_seq_0301	1190	+	CACCTg	bHLH	AT1G32640
DUH005763.1	TF_motif_seq_0302	161	+	CAAATg	bHLH	AT5G08130;AT3G26744
DUH005763.1	TF_motif_seq_0302	161	-	cAAATG	bHLH	AT5G08130;AT3G26744
DUH005763.1	TF_motif_seq_0302	654	+	CAGGTg	bHLH	AT5G08130;AT3G26744
DUH005763.1	TF_motif_seq_0302	654	-	cAGGTG	bHLH	AT5G08130;AT3G26744
DUH005763.1	TF_motif_seq_0302	754	+	CAACTg	bHLH	AT5G08130;AT3G26744
DUH005763.1	TF_motif_seq_0302	754	-	cAACTG	bHLH	AT5G08130;AT3G26744
DUH005763.1	TF_motif_seq_0302	1190	+	CACCTg	bHLH	AT5G08130;AT3G26744
DUH005763.1	TF_motif_seq_0302	1190	-	cACCTG	bHLH	AT5G08130;AT3G26744
DUH005763.1	TF_motif_seq_0339	446	+	TTGACc	WRKY	AT1G13960;AT1G18860;AT1G29280;AT1G29860;AT1G30650;AT1G55600;AT1G62300;AT1G64000;AT1G66550;AT1G68150;AT1G69310;AT1G69810;AT1G80590;AT1G80840;AT2G03340;AT2G23320;AT2G24570;AT2G25000;AT2G30250;AT2G30590;AT2G34830;AT2G37260;AT2G38470;AT2G40740;AT2G40750;AT2G44745;AT2G46130;AT2G46400;AT2G47260;AT3G01080;AT3G01970;AT3G04670;AT3G56400;AT3G58710;AT4G01250;AT4G01720;AT4G04450;AT4G12020;AT4G18170;AT4G22070…
DUH005763.1	TF_motif_seq_0339	549	-	tGTCAA	WRKY	AT1G13960;AT1G18860;AT1G29280;AT1G29860;AT1G30650;AT1G55600;AT1G62300;AT1G64000;AT1G66550;AT1G68150;AT1G69310;AT1G69810;AT1G80590;AT1G80840;AT2G03340;AT2G23320;AT2G24570;AT2G25000;AT2G30250;AT2G30590;AT2G34830;AT2G37260;AT2G38470;AT2G40740;AT2G40750;AT2G44745;AT2G46130;AT2G46400;AT2G47260;AT3G01080;AT3G01970;AT3G04670;AT3G56400;AT3G58710;AT4G01250;AT4G01720;AT4G04450;AT4G12020;AT4G18170;AT4G22070…
DUH005763.1	TF_motif_seq_0339	558	+	TTGACa	WRKY	AT1G13960;AT1G18860;AT1G29280;AT1G29860;AT1G30650;AT1G55600;AT1G62300;AT1G64000;AT1G66550;AT1G68150;AT1G69310;AT1G69810;AT1G80590;AT1G80840;AT2G03340;AT2G23320;AT2G24570;AT2G25000;AT2G30250;AT2G30590;AT2G34830;AT2G37260;AT2G38470;AT2G40740;AT2G40750;AT2G44745;AT2G46130;AT2G46400;AT2G47260;AT3G01080;AT3G01970;AT3G04670;AT3G56400;AT3G58710;AT4G01250;AT4G01720;AT4G04450;AT4G12020;AT4G18170;AT4G22070…
DUH005763.1	TF_motif_seq_0339	587	-	gGTCAA	WRKY	AT1G13960;AT1G18860;AT1G29280;AT1G29860;AT1G30650;AT1G55600;AT1G62300;AT1G64000;AT1G66550;AT1G68150;AT1G69310;AT1G69810;AT1G80590;AT1G80840;AT2G03340;AT2G23320;AT2G24570;AT2G25000;AT2G30250;AT2G30590;AT2G34830;AT2G37260;AT2G38470;AT2G40740;AT2G40750;AT2G44745;AT2G46130;AT2G46400;AT2G47260;AT3G01080;AT3G01970;AT3G04670;AT3G56400;AT3G58710;AT4G01250;AT4G01720;AT4G04450;AT4G12020;AT4G18170;AT4G22070…
DUH005763.1	TF_motif_seq_0339	724	-	aGTCAA	WRKY	AT1G13960;AT1G18860;AT1G29280;AT1G29860;AT1G30650;AT1G55600;AT1G62300;AT1G64000;AT1G66550;AT1G68150;AT1G69310;AT1G69810;AT1G80590;AT1G80840;AT2G03340;AT2G23320;AT2G24570;AT2G25000;AT2G30250;AT2G30590;AT2G34830;AT2G37260;AT2G38470;AT2G40740;AT2G40750;AT2G44745;AT2G46130;AT2G46400;AT2G47260;AT3G01080;AT3G01970;AT3G04670;AT3G56400;AT3G58710;AT4G01250;AT4G01720;AT4G04450;AT4G12020;AT4G18170;AT4G22070…
DUH005763.1	TF_motif_seq_0339	1818	-	cGTCAA	WRKY	AT1G13960;AT1G18860;AT1G29280;AT1G29860;AT1G30650;AT1G55600;AT1G62300;AT1G64000;AT1G66550;AT1G68150;AT1G69310;AT1G69810;AT1G80590;AT1G80840;AT2G03340;AT2G23320;AT2G24570;AT2G25000;AT2G30250;AT2G30590;AT2G34830;AT2G37260;AT2G38470;AT2G40740;AT2G40750;AT2G44745;AT2G46130;AT2G46400;AT2G47260;AT3G01080;AT3G01970;AT3G04670;AT3G56400;AT3G58710;AT4G01250;AT4G01720;AT4G04450;AT4G12020;AT4G18170;AT4G22070…
DUH005763.1	TF_motif_seq_0339	1842	-	tGTCAA	WRKY	AT1G13960;AT1G18860;AT1G29280;AT1G29860;AT1G30650;AT1G55600;AT1G62300;AT1G64000;AT1G66550;AT1G68150;AT1G69310;AT1G69810;AT1G80590;AT1G80840;AT2G03340;AT2G23320;AT2G24570;AT2G25000;AT2G30250;AT2G30590;AT2G34830;AT2G37260;AT2G38470;AT2G40740;AT2G40750;AT2G44745;AT2G46130;AT2G46400;AT2G47260;AT3G01080;AT3G01970;AT3G04670;AT3G56400;AT3G58710;AT4G01250;AT4G01720;AT4G04450;AT4G12020;AT4G18170;AT4G22070…
DUH005763.1	TF_motif_seq_0367	1762	+	CTCAGag	Myb/SANT; trp; MYB;NF-YC	AT1G09770;AT1G08970
DUH005763.1	TF_motif_seq_0410	107	+	ATAGGtga	bHLH	AT1G32640
DUH005763.1	TF_motif_seq_0410	735	-	acgCGTAA	bHLH	AT1G32640
DUH005763.1	TF_motif_seq_0410	857	+	AAACGcgt	bHLH	AT1G32640
DUH005763.1	TF_motif_seq_0410	1058	-	acaCGTAA	bHLH	AT1G32640
DUH005763.1	TF_motif_seq_0410	1343	-	aaaAGTAT	bHLH	AT1G32640
DUH005763.1	TF_motif_seq_0410	1440	+	ATACTttt	bHLH	AT1G32640
DUH005763.1	TF_motif_seq_0410	1473	+	ATACTtgt	bHLH	AT1G32640
DUH005763.1	TF_motif_seq_0444	321	+	TAAATgaa	Homeodomain; HD-ZIP;HD-ZIP	AT4G21750;AT4G04890
DUH005763.1	TF_motif_seq_0444	1635	-	cacATTTA	Homeodomain; HD-ZIP;HD-ZIP	AT4G21750;AT4G04890
DUH009584.1	TFmatrixID_0001	1668	+	aAATTAattg	AT-Hook	AT1G63480
DUH009584.1	TFmatrixID_0001	1668	-	aaatTAATTg	AT-Hook	AT1G63480
DUH009584.1	TFmatrixID_0002	466	+	atTAATTttt	AT-Hook	AT1G63480
DUH009584.1	TFmatrixID_0002	487	+	acTAATTatt	AT-Hook	AT1G63480
DUH009584.1	TFmatrixID_0002	487	-	actAATTAtt	AT-Hook	AT1G63480
DUH009584.1	TFmatrixID_0005	1668	+	aaATTAAttg	AT-Hook	AT4G14465
DUH009584.1	TFmatrixID_0005	1668	-	aaaTTAATtg	AT-Hook	AT4G14465
DUH009584.1	TFmatrixID_0007	1668	+	aAATTAattg	AT-Hook	AT4G35390
DUH009584.1	TFmatrixID_0007	1668	-	aaatTAATTg	AT-Hook	AT4G35390
DUH009584.1	TFmatrixID_0009	625	-	aAATAAatac	AT-Hook	AT4G35390
DUH009584.1	TFmatrixID_0009	644	-	aAATAAatgt	AT-Hook	AT4G35390
DUH009584.1	TFmatrixID_0009	806	+	acatTTATTt	AT-Hook	AT4G35390
DUH009584.1	TFmatrixID_0009	1586	-	aAATAAattt	AT-Hook	AT4G35390
DUH009584.1	TFmatrixID_0014	636	-	ccgTATCTaa	MYB; ARR-B	AT1G67710
DUH009584.1	TFmatrixID_0016	608	+	caAGATCtcc	MYB; ARR-B	AT1G67710
DUH009584.1	TFmatrixID_0016	608	-	caaGATCTcc	MYB; ARR-B	AT1G67710
DUH009584.1	TFmatrixID_0016	1048	+	agAGATCtta	MYB; ARR-B	AT1G67710
DUH009584.1	TFmatrixID_0016	1048	-	agaGATCTta	MYB; ARR-B	AT1G67710
DUH009584.1	TFmatrixID_0017	635	-	tccGTATCta	Myb/SANT; MYB; ARR-B	AT2G01760
DUH009584.1	TFmatrixID_0018	1632	-	gacGATCCgg	Myb/SANT; MYB; ARR-B	AT2G01760
DUH009584.1	TFmatrixID_0019	608	+	caAGATCtcc	Myb/SANT; MYB; ARR-B	AT2G01760
DUH009584.1	TFmatrixID_0019	608	-	caaGATCTcc	Myb/SANT; MYB; ARR-B	AT2G01760
DUH009584.1	TFmatrixID_0019	1048	+	agAGATCtta	Myb/SANT; MYB; ARR-B	AT2G01760
DUH009584.1	TFmatrixID_0019	1048	-	agaGATCTta	Myb/SANT; MYB; ARR-B	AT2G01760
DUH009584.1	TFmatrixID_0026	304	+	caATTATtgc	bZIP; Homeodomain; HD-ZIP	AT5G03790
DUH009584.1	TFmatrixID_0026	489	+	taATTATtgt	bZIP; Homeodomain; HD-ZIP	AT5G03790
DUH009584.1	TFmatrixID_0029	1290	-	gaGATATatt	MYB-related	AT2G46830
DUH009584.1	TFmatrixID_0030	635	-	tccgTATCTa	MYB-related	AT2G46830
DUH009584.1	TFmatrixID_0030	1290	+	gAGATAtatt	MYB-related	AT2G46830
DUH009584.1	TFmatrixID_0031	1003	-	taaCTTTTtt	Dof	AT2G46590
DUH009584.1	TFmatrixID_0042	608	+	caAGATCtcc	GATA; tify	AT5G25830
DUH009584.1	TFmatrixID_0042	608	-	caaGATCTcc	GATA; tify	AT5G25830
DUH009584.1	TFmatrixID_0042	1048	+	agAGATCtta	GATA; tify	AT5G25830
DUH009584.1	TFmatrixID_0042	1048	-	agaGATCTta	GATA; tify	AT5G25830
DUH009584.1	TFmatrixID_0042	1960	+	atAGATCgat	GATA; tify	AT5G25830
DUH009584.1	TFmatrixID_0043	726	-	tagATATCgg	MYB; G2-like	AT2G20570
DUH009584.1	TFmatrixID_0044	841	+	aaaAATCTgg	MYB; G2-like	AT2G20570
DUH009584.1	TFmatrixID_0044	1875	-	tcAGATTctc	MYB; G2-like	AT2G20570
DUH009584.1	TFmatrixID_0047	488	+	ctaATTATtg	bZIP; Homeodomain; HD-ZIP	AT1G52150
DUH009584.1	TFmatrixID_0048	1144	+	taaaTATTCt	Myb/SANT; MYB; G2-like	AT5G16560
DUH009584.1	TFmatrixID_0050	22	-	gcGAATAgtc	Myb/SANT; MYB; G2-like	AT5G42630
DUH009584.1	TFmatrixID_0058	301	+	catcaATTATtgca	Homeodomain; bZIP; HD-ZIP	AT3G01470
DUH009584.1	TFmatrixID_0058	486	+	tactaATTATtgtt	Homeodomain; bZIP; HD-ZIP	AT3G01470
DUH009584.1	TFmatrixID_0058	1462	-	atgaATAATttaga	Homeodomain; bZIP; HD-ZIP	AT3G01470
DUH009584.1	TFmatrixID_0108	528	+	ttttgtaATGATgattaac	bZIP; Homeodomain; HD-ZIP	AT1G30490
DUH009584.1	TFmatrixID_0111	175	+	tgagctCACGTgtaagcg	bHLH	AT1G09530
DUH009584.1	TFmatrixID_0111	175	-	tgagctcACGTGtaagcg	bHLH	AT1G09530
DUH009584.1	TFmatrixID_0116	304	+	caaTTATTg	Homeodomain; bZIP; HD-ZIP	AT5G65310
DUH009584.1	TFmatrixID_0116	489	+	taaTTATTg	Homeodomain; bZIP; HD-ZIP	AT5G65310
DUH009584.1	TFmatrixID_0129	469	-	AATTTttca	AT-Hook	AT1G14900;AT1G48610
DUH009584.1	TFmatrixID_0129	755	-	AATTTttta	AT-Hook	AT1G14900;AT1G48610
DUH009584.1	TFmatrixID_0129	852	+	gtaaAAATT	AT-Hook	AT1G14900;AT1G48610
DUH009584.1	TFmatrixID_0129	1263	+	gaaaAAATT	AT-Hook	AT1G14900;AT1G48610
DUH009584.1	TFmatrixID_0129	1386	-	AATTTttga	AT-Hook	AT1G14900;AT1G48610
DUH009584.1	TFmatrixID_0129	1652	-	AATTTttga	AT-Hook	AT1G14900;AT1G48610
DUH009584.1	TFmatrixID_0131	118	-	TTTATtttg	AT-Hook	AT1G19485;AT1G48610
DUH009584.1	TFmatrixID_0131	219	+	taggATAAA	AT-Hook	AT1G19485;AT1G48610
DUH009584.1	TFmatrixID_0131	623	+	ccaaATAAA	AT-Hook	AT1G19485;AT1G48610
DUH009584.1	TFmatrixID_0131	1480	+	aacaATAAA	AT-Hook	AT1G19485;AT1G48610
DUH009584.1	TFmatrixID_0131	1584	+	tcaaATAAA	AT-Hook	AT1G19485;AT1G48610
DUH009584.1	TFmatrixID_0131	1991	+	gcgaATAAA	AT-Hook	AT1G19485;AT1G48610
DUH009584.1	TFmatrixID_0132	588	-	TTATTttcc	AT-Hook	AT4G21895;AT5G62260
DUH009584.1	TFmatrixID_0134	701	+	gaatcAAAAA	AT-Hook	AT4G21895;AT5G62260
DUH009584.1	TFmatrixID_0135	115	-	ATTTTtat	AT-Hook	AT4G21895;AT5G62260
DUH009584.1	TFmatrixID_0136	118	-	TTTATttt	AT-Hook	AT4G21895;AT5G62260
DUH009584.1	TFmatrixID_0136	1481	+	acaATAAA	AT-Hook	AT4G21895;AT5G62260
DUH009584.1	TFmatrixID_0138	118	-	ttTATTTt	AT-Hook	AT4G21895;AT5G62260
DUH009584.1	TFmatrixID_0142	625	+	AAATAaat	AT-Hook	AT4G21895;AT5G62260
DUH009584.1	TFmatrixID_0142	644	+	AAATAaat	AT-Hook	AT4G21895;AT5G62260
DUH009584.1	TFmatrixID_0142	808	-	attTATTT	AT-Hook	AT4G21895;AT5G62260
DUH009584.1	TFmatrixID_0142	1586	+	AAATAaat	AT-Hook	AT4G21895;AT5G62260
DUH009584.1	TFmatrixID_0144	1292	+	gataTATTAaag	AT-Hook	AT4G21895;AT5G62260
DUH009584.1	TFmatrixID_0146	587	-	ATTATtttc	AT-Hook	AT4G21895;AT5G62260
DUH009584.1	TFmatrixID_0148	755	-	aATTTTtt	AT-Hook	AT1G19485;AT1G48610
DUH009584.1	TFmatrixID_0148	1264	+	aaAAAATt	AT-Hook	AT1G19485;AT1G48610
DUH009584.1	TFmatrixID_0148	1320	+	atAAAATa	AT-Hook	AT1G19485;AT1G48610
DUH009584.1	TFmatrixID_0152	469	-	AATTTtt	AT-Hook	AT1G19485;AT1G48610
DUH009584.1	TFmatrixID_0152	755	-	AATTTtt	AT-Hook	AT1G19485;AT1G48610
DUH009584.1	TFmatrixID_0152	854	+	aaAAATT	AT-Hook	AT1G19485;AT1G48610
DUH009584.1	TFmatrixID_0152	1265	+	aaAAATT	AT-Hook	AT1G19485;AT1G48610
DUH009584.1	TFmatrixID_0152	1386	-	AATTTtt	AT-Hook	AT1G19485;AT1G48610
DUH009584.1	TFmatrixID_0152	1652	-	AATTTtt	AT-Hook	AT1G19485;AT1G48610
DUH009584.1	TFmatrixID_0153	115	-	ATTTTtat	AT-Hook	AT4G21895;AT5G62260
DUH009584.1	TFmatrixID_0154	587	-	atTATTTt	AT-Hook	AT4G21895;AT5G62260
DUH009584.1	TFmatrixID_0157	180	-	tCACGTg	bHLH	AT2G46510;AT4G09820;AT4G16430;AT5G46830
DUH009584.1	TFmatrixID_0157	181	+	cACGTGt	bHLH	AT2G46510;AT4G09820;AT4G16430;AT5G46830
DUH009584.1	TFmatrixID_0158	180	+	tCACGTgt	bHLH	AT1G01260;AT1G12860;AT2G46510;AT4G16430;AT5G46830;AT5G57150
DUH009584.1	TFmatrixID_0158	180	-	tcACGTGt	bHLH	AT1G01260;AT1G12860;AT2G46510;AT4G16430;AT5G46830;AT5G57150
DUH009584.1	TFmatrixID_0159	180	-	tCACGTg	bHLH	AT1G09530;AT2G24260;AT2G46970;AT4G28790;AT4G28800;AT4G28811;AT4G28815;AT4G30980;AT5G58010;AT5G61270;AT5G67110
DUH009584.1	TFmatrixID_0159	181	+	cACGTGt	bHLH	AT1G09530;AT2G24260;AT2G46970;AT4G28790;AT4G28800;AT4G28811;AT4G28815;AT4G30980;AT5G58010;AT5G61270;AT5G67110
DUH009584.1	TFmatrixID_0160	179	+	ctCACGTgta	bHLH	AT1G32640;AT2G46510;AT4G09820;AT4G16430;AT5G46830
DUH009584.1	TFmatrixID_0160	179	-	ctcACGTGta	bHLH	AT1G32640;AT2G46510;AT4G09820;AT4G16430;AT5G46830
DUH009584.1	TFmatrixID_0161	179	+	ctcACGTGt	bHLH	AT1G10120;AT1G18400;AT1G25330;AT1G26260;AT1G59640;AT1G68920;AT1G73830;AT2G24260;AT3G07340;AT3G23690;AT4G30980;AT4G34530;AT5G50915;AT5G58010;AT5G62610;AT2G42300;AT3G57800
DUH009584.1	TFmatrixID_0161	180	-	tCACGTgta	bHLH	AT1G10120;AT1G18400;AT1G25330;AT1G26260;AT1G59640;AT1G68920;AT1G73830;AT2G24260;AT3G07340;AT3G23690;AT4G30980;AT4G34530;AT5G50915;AT5G58010;AT5G62610;AT2G42300;AT3G57800
DUH009584.1	TFmatrixID_0162	179	+	ctCACGTgta	bHLH	AT1G69010
DUH009584.1	TFmatrixID_0162	179	-	ctcACGTGta	bHLH	AT1G69010
DUH009584.1	TFmatrixID_0163	177	-	agctCACGTgta	bHLH	AT1G10120;AT1G18400;AT1G25330;AT1G26260;AT1G68920;AT1G73830;AT2G18300;AT2G24260;AT3G07340;AT3G23690;AT4G30980;AT4G34530;AT5G50915;AT5G58010;AT5G62610;AT2G42300;AT3G57800
DUH009584.1	TFmatrixID_0163	179	+	ctcACGTGtaag	bHLH	AT1G10120;AT1G18400;AT1G25330;AT1G26260;AT1G68920;AT1G73830;AT2G18300;AT2G24260;AT3G07340;AT3G23690;AT4G30980;AT4G34530;AT5G50915;AT5G58010;AT5G62610;AT2G42300;AT3G57800
DUH009584.1	TFmatrixID_0164	179	+	ctCACGTgta	bHLH	AT2G20180;AT2G24260;AT2G46970;AT4G28790;AT4G28800;AT4G28811;AT4G28815;AT4G30980;AT5G58010;AT5G67110
DUH009584.1	TFmatrixID_0164	179	-	ctcACGTGta	bHLH	AT2G20180;AT2G24260;AT2G46970;AT4G28790;AT4G28800;AT4G28811;AT4G28815;AT4G30980;AT5G58010;AT5G67110
DUH009584.1	TFmatrixID_0165	180	+	tCACGTgt	bHLH	AT1G51070;AT3G23210
DUH009584.1	TFmatrixID_0165	180	-	tcACGTGt	bHLH	AT1G51070;AT3G23210
DUH009584.1	TFmatrixID_0166	180	+	tCACGTgt	bHLH	AT2G24260;AT4G00050;AT4G28790;AT4G28811;AT4G30980;AT5G58010;AT5G61270;AT5G67110
DUH009584.1	TFmatrixID_0166	180	-	tcACGTGt	bHLH	AT2G24260;AT4G00050;AT4G28790;AT4G28811;AT4G30980;AT5G58010;AT5G61270;AT5G67110
DUH009584.1	TFmatrixID_0168	179	+	ctCACGTgta	bHLH	AT2G46510;AT4G16430;AT4G17880;AT5G46830
DUH009584.1	TFmatrixID_0168	179	-	ctcACGTGta	bHLH	AT2G46510;AT4G16430;AT4G17880;AT5G46830
DUH009584.1	TFmatrixID_0169	179	+	ctCACGTgta	bHLH	AT1G10120;AT1G18400;AT1G25330;AT1G26260;AT1G68920;AT1G73830;AT2G24260;AT3G07340;AT3G23690;AT4G30980;AT4G34530;AT4G36540;AT5G50915;AT5G58010;AT5G62610;AT2G42300;AT3G57800
DUH009584.1	TFmatrixID_0169	179	-	ctcACGTGta	bHLH	AT1G10120;AT1G18400;AT1G25330;AT1G26260;AT1G68920;AT1G73830;AT2G24260;AT3G07340;AT3G23690;AT4G30980;AT4G34530;AT4G36540;AT5G50915;AT5G58010;AT5G62610;AT2G42300;AT3G57800
DUH009584.1	TFmatrixID_0170	179	-	ctCACGTgt	bHLH	AT2G24260;AT4G28790;AT4G28800;AT4G28811;AT4G28815;AT4G30980;AT4G36930;AT5G58010;AT5G67110
DUH009584.1	TFmatrixID_0170	180	+	tcACGTGta	bHLH	AT2G24260;AT4G28790;AT4G28800;AT4G28811;AT4G28815;AT4G30980;AT4G36930;AT5G58010;AT5G67110
DUH009584.1	TFmatrixID_0171	178	+	gctCACGTgt	bHLH	AT5G08130
DUH009584.1	TFmatrixID_0171	180	-	tcACGTGtaa	bHLH	AT5G08130
DUH009584.1	TFmatrixID_0172	179	+	ctCACGTgta	bHLH	AT5G38860
DUH009584.1	TFmatrixID_0172	179	-	ctcACGTGta	bHLH	AT5G38860
DUH009584.1	TFmatrixID_0173	177	-	agctCACGTg	bHLH	AT2G46510;AT4G09820;AT4G16430;AT5G46760;AT5G46830
DUH009584.1	TFmatrixID_0173	181	+	cACGTGtaag	bHLH	AT2G46510;AT4G09820;AT4G16430;AT5G46760;AT5G46830
DUH009584.1	TFmatrixID_0174	180	+	TCACGtgt	bHLH	AT1G10120;AT1G18400;AT1G25330;AT1G26260;AT1G68920;AT1G73830;AT2G24260;AT3G07340;AT3G23690;AT4G30980;AT4G34530;AT5G48560;AT5G50915;AT5G58010;AT5G62610;AT2G42300;AT3G57800
DUH009584.1	TFmatrixID_0174	180	-	tcaCGTGT	bHLH	AT1G10120;AT1G18400;AT1G25330;AT1G26260;AT1G68920;AT1G73830;AT2G24260;AT3G07340;AT3G23690;AT4G30980;AT4G34530;AT5G48560;AT5G50915;AT5G58010;AT5G62610;AT2G42300;AT3G57800
DUH009584.1	TFmatrixID_0174	1059	+	GCTCGttc	bHLH	AT1G10120;AT1G18400;AT1G25330;AT1G26260;AT1G68920;AT1G73830;AT2G24260;AT3G07340;AT3G23690;AT4G30980;AT4G34530;AT5G48560;AT5G50915;AT5G58010;AT5G62610;AT2G42300;AT3G57800
DUH009584.1	TFmatrixID_0174	1059	-	gctCGTTC	bHLH	AT1G10120;AT1G18400;AT1G25330;AT1G26260;AT1G68920;AT1G73830;AT2G24260;AT3G07340;AT3G23690;AT4G30980;AT4G34530;AT5G48560;AT5G50915;AT5G58010;AT5G62610;AT2G42300;AT3G57800
DUH009584.1	TFmatrixID_0174	1069	+	GCTCGtga	bHLH	AT1G10120;AT1G18400;AT1G25330;AT1G26260;AT1G68920;AT1G73830;AT2G24260;AT3G07340;AT3G23690;AT4G30980;AT4G34530;AT5G48560;AT5G50915;AT5G58010;AT5G62610;AT2G42300;AT3G57800
DUH009584.1	TFmatrixID_0174	1069	-	gctCGTGA	bHLH	AT1G10120;AT1G18400;AT1G25330;AT1G26260;AT1G68920;AT1G73830;AT2G24260;AT3G07340;AT3G23690;AT4G30980;AT4G34530;AT5G48560;AT5G50915;AT5G58010;AT5G62610;AT2G42300;AT3G57800
DUH009584.1	TFmatrixID_0174	1192	-	accCGTGC	bHLH	AT1G10120;AT1G18400;AT1G25330;AT1G26260;AT1G68920;AT1G73830;AT2G24260;AT3G07340;AT3G23690;AT4G30980;AT4G34530;AT5G48560;AT5G50915;AT5G58010;AT5G62610;AT2G42300;AT3G57800
DUH009584.1	TFmatrixID_0174	1612	+	GCGCGtcc	bHLH	AT1G10120;AT1G18400;AT1G25330;AT1G26260;AT1G68920;AT1G73830;AT2G24260;AT3G07340;AT3G23690;AT4G30980;AT4G34530;AT5G48560;AT5G50915;AT5G58010;AT5G62610;AT2G42300;AT3G57800
DUH009584.1	TFmatrixID_0174	1612	-	gcgCGTCC	bHLH	AT1G10120;AT1G18400;AT1G25330;AT1G26260;AT1G68920;AT1G73830;AT2G24260;AT3G07340;AT3G23690;AT4G30980;AT4G34530;AT5G48560;AT5G50915;AT5G58010;AT5G62610;AT2G42300;AT3G57800
DUH009584.1	TFmatrixID_0175	179	+	ctCACGTgta	bHLH	AT1G51070;AT5G54680
DUH009584.1	TFmatrixID_0175	179	-	ctcACGTGta	bHLH	AT1G51070;AT5G54680
DUH009584.1	TFmatrixID_0177	179	+	ctCACGTgta	bHLH	AT1G03040;AT1G10120;AT1G26260;AT1G68920;AT2G24260;AT2G42280;AT3G07340;AT3G23690;AT4G02590;AT4G28811;AT4G30980;AT4G34530;AT5G50915;AT5G58010;AT5G67110;AT5G67060;AT3G50330;AT5G09750
DUH009584.1	TFmatrixID_0177	179	-	ctcACGTGta	bHLH	AT1G03040;AT1G10120;AT1G26260;AT1G68920;AT2G24260;AT2G42280;AT3G07340;AT3G23690;AT4G02590;AT4G28811;AT4G30980;AT4G34530;AT5G50915;AT5G58010;AT5G67110;AT5G67060;AT3G50330;AT5G09750
DUH009584.1	TFmatrixID_0179	180	+	tCACGTgt	bHLH	AT1G10120;AT1G18400;AT1G25330;AT1G26260;AT1G68920;AT1G73830;AT2G24260;AT3G07340;AT3G23690;AT4G30980;AT4G34530;AT5G50915;AT5G58010;AT5G62610;AT2G42300;AT3G57800
DUH009584.1	TFmatrixID_0179	180	-	tcACGTGt	bHLH	AT1G10120;AT1G18400;AT1G25330;AT1G26260;AT1G68920;AT1G73830;AT2G24260;AT3G07340;AT3G23690;AT4G30980;AT4G34530;AT5G50915;AT5G58010;AT5G62610;AT2G42300;AT3G57800
DUH009584.1	TFmatrixID_0182	176	-	gagctCACGTgta	bZIP	AT1G45249;AT3G19290
DUH009584.1	TFmatrixID_0182	179	+	ctcACGTGtaagc	bZIP	AT1G45249;AT3G19290
DUH009584.1	TFmatrixID_0183	178	+	gctCACGTgta	bZIP	AT1G49720;AT3G19290
DUH009584.1	TFmatrixID_0183	179	-	ctcACGTGtaa	bZIP	AT1G49720;AT3G19290
DUH009584.1	TFmatrixID_0184	179	+	ctcACGTGta	bZIP	AT1G49720;AT3G19290
DUH009584.1	TFmatrixID_0184	179	-	ctCACGTgta	bZIP	AT1G49720;AT3G19290
DUH009584.1	TFmatrixID_0187	180	+	tcACGTGtaa	bZIP	AT2G36270
DUH009584.1	TFmatrixID_0189	178	-	gctcACGTGt	bZIP	AT2G40950;AT3G56660
DUH009584.1	TFmatrixID_0193	180	+	TCACGtgt	bZIP	AT3G19290;AT4G34000
DUH009584.1	TFmatrixID_0193	180	-	tcaCGTGT	bZIP	AT3G19290;AT4G34000
DUH009584.1	TFmatrixID_0193	909	+	ACACTtga	bZIP	AT3G19290;AT4G34000
DUH009584.1	TFmatrixID_0193	1089	+	ACACAagt	bZIP	AT3G19290;AT4G34000
DUH009584.1	TFmatrixID_0193	1192	+	ACCCGtgc	bZIP	AT3G19290;AT4G34000
DUH009584.1	TFmatrixID_0193	1192	-	accCGTGC	bZIP	AT3G19290;AT4G34000
DUH009584.1	TFmatrixID_0193	1394	+	ACACAtct	bZIP	AT3G19290;AT4G34000
DUH009584.1	TFmatrixID_0193	1620	-	aaaAGTGT	bZIP	AT3G19290;AT4G34000
DUH009584.1	TFmatrixID_0193	1790	-	actCTTGT	bZIP	AT3G19290;AT4G34000
DUH009584.1	TFmatrixID_0194	180	-	tcACGTGtaa	bZIP	AT2G35530;AT4G36730
DUH009584.1	TFmatrixID_0202	180	+	tCACGTgt	bZIP	AT1G03970;AT5G44080
DUH009584.1	TFmatrixID_0202	180	-	tcACGTGt	bZIP	AT1G03970;AT5G44080
DUH009584.1	TFmatrixID_0203	178	-	gctcACGTGtaa	bZIP	AT3G54620
DUH009584.1	TFmatrixID_0233	708	-	aaaCTTTTca	Dof	AT1G64620
DUH009584.1	TFmatrixID_0233	1003	-	taaCTTTTtt	Dof	AT1G64620
DUH009584.1	TFmatrixID_0234	1005	-	aCTTTTt	Dof	AT2G37590
DUH009584.1	TFmatrixID_0234	1834	-	gCTTTTt	Dof	AT2G37590
DUH009584.1	TFmatrixID_0235	710	-	aCTTTTca	Dof	AT3G21270
DUH009584.1	TFmatrixID_0235	1005	-	aCTTTTtt	Dof	AT3G21270
DUH009584.1	TFmatrixID_0235	1618	+	ccAAAAGt	Dof	AT3G21270
DUH009584.1	TFmatrixID_0235	1908	+	gcAAAAGt	Dof	AT3G21270
DUH009584.1	TFmatrixID_0235	1920	-	aCTTTTga	Dof	AT3G21270
DUH009584.1	TFmatrixID_0237	1003	-	taaCTTTTt	Dof	AT3G47500
DUH009584.1	TFmatrixID_0237	1619	+	cAAAAGtgt	Dof	AT3G47500
DUH009584.1	TFmatrixID_0238	1005	-	aCTTTTttc	Dof	AT4G38000
DUH009584.1	TFmatrixID_0239	1003	-	taaCTTTTtt	Dof	AT5G39660
DUH009584.1	TFmatrixID_0239	1832	-	gagCTTTTtc	Dof	AT5G39660
DUH009584.1	TFmatrixID_0240	53	+	gaAAAAG	Dof	AT5G60200
DUH009584.1	TFmatrixID_0240	1835	-	CTTTTtc	Dof	AT5G60200
DUH009584.1	TFmatrixID_0243	710	-	aCTTTTca	Dof	AT5G62940
DUH009584.1	TFmatrixID_0243	1005	-	aCTTTTtt	Dof	AT5G62940
DUH009584.1	TFmatrixID_0259	609	+	aaGATCTc	GATA; tify	AT1G08000;AT2G28340;AT2G45050;AT5G25830;AT5G66320
DUH009584.1	TFmatrixID_0259	609	-	aAGATCtc	GATA; tify	AT1G08000;AT2G28340;AT2G45050;AT5G25830;AT5G66320
DUH009584.1	TFmatrixID_0259	1049	+	gaGATCTt	GATA; tify	AT1G08000;AT2G28340;AT2G45050;AT5G25830;AT5G66320
DUH009584.1	TFmatrixID_0259	1049	-	gAGATCtt	GATA; tify	AT1G08000;AT2G28340;AT2G45050;AT5G25830;AT5G66320
DUH009584.1	TFmatrixID_0260	609	+	aAGATCtc	GATA; tify	AT1G08010;AT2G28340;AT2G45050;AT5G25830;AT5G66320
DUH009584.1	TFmatrixID_0260	609	-	aaGATCTc	GATA; tify	AT1G08010;AT2G28340;AT2G45050;AT5G25830;AT5G66320
DUH009584.1	TFmatrixID_0260	1049	+	gAGATCtt	GATA; tify	AT1G08010;AT2G28340;AT2G45050;AT5G25830;AT5G66320
DUH009584.1	TFmatrixID_0260	1049	-	gaGATCTt	GATA; tify	AT1G08010;AT2G28340;AT2G45050;AT5G25830;AT5G66320
DUH009584.1	TFmatrixID_0262	425	+	ttTGATCat	GATA	AT3G06740;AT3G16870;AT4G16141;AT4G26150;AT5G26930;AT5G49300;AT5G56860
DUH009584.1	TFmatrixID_0262	426	-	ttGATCAtt	GATA	AT3G06740;AT3G16870;AT4G16141;AT4G26150;AT5G26930;AT5G49300;AT5G56860
DUH009584.1	TFmatrixID_0262	1274	+	ctTGATCag	GATA	AT3G06740;AT3G16870;AT4G16141;AT4G26150;AT5G26930;AT5G49300;AT5G56860
DUH009584.1	TFmatrixID_0262	1275	-	ttGATCAga	GATA	AT3G06740;AT3G16870;AT4G16141;AT4G26150;AT5G26930;AT5G49300;AT5G56860
DUH009584.1	TFmatrixID_0262	1937	-	tcGATCAca	GATA	AT3G06740;AT3G16870;AT4G16141;AT4G26150;AT5G26930;AT5G49300;AT5G56860
DUH009584.1	TFmatrixID_0264	608	+	caAGATCtcc	GATA; tify	AT2G45050;AT3G24050;AT5G25830;AT5G66320
DUH009584.1	TFmatrixID_0264	608	-	caaGATCTcc	GATA; tify	AT2G45050;AT3G24050;AT5G25830;AT5G66320
DUH009584.1	TFmatrixID_0264	1048	+	agAGATCtta	GATA; tify	AT2G45050;AT3G24050;AT5G25830;AT5G66320
DUH009584.1	TFmatrixID_0264	1048	-	agaGATCTta	GATA; tify	AT2G45050;AT3G24050;AT5G25830;AT5G66320
DUH009584.1	TFmatrixID_0264	1353	+	gcAGATCgtt	GATA; tify	AT2G45050;AT3G24050;AT5G25830;AT5G66320
DUH009584.1	TFmatrixID_0264	1960	+	atAGATCgat	GATA; tify	AT2G45050;AT3G24050;AT5G25830;AT5G66320
DUH009584.1	TFmatrixID_0265	607	-	tcaaGATCTc	GATA; tify	AT2G45050;AT3G45170;AT3G51080;AT5G25830;AT5G66320
DUH009584.1	TFmatrixID_0265	609	+	aAGATCtcct	GATA; tify	AT2G45050;AT3G45170;AT3G51080;AT5G25830;AT5G66320
DUH009584.1	TFmatrixID_0265	1047	-	cagaGATCTt	GATA; tify	AT2G45050;AT3G45170;AT3G51080;AT5G25830;AT5G66320
DUH009584.1	TFmatrixID_0265	1049	+	gAGATCttag	GATA; tify	AT2G45050;AT3G45170;AT3G51080;AT5G25830;AT5G66320
DUH009584.1	TFmatrixID_0265	1961	+	tAGATCgatc	GATA; tify	AT2G45050;AT3G45170;AT3G51080;AT5G25830;AT5G66320
DUH009584.1	TFmatrixID_0266	608	-	caAGATCtc	GATA; tify	AT2G28340;AT2G45050;AT3G54810;AT5G25830;AT5G66320
DUH009584.1	TFmatrixID_0266	609	+	aaGATCTcc	GATA; tify	AT2G28340;AT2G45050;AT3G54810;AT5G25830;AT5G66320
DUH009584.1	TFmatrixID_0266	1048	-	agAGATCtt	GATA; tify	AT2G28340;AT2G45050;AT3G54810;AT5G25830;AT5G66320
DUH009584.1	TFmatrixID_0266	1049	+	gaGATCTta	GATA; tify	AT2G28340;AT2G45050;AT3G54810;AT5G25830;AT5G66320
DUH009584.1	TFmatrixID_0266	1353	-	gcAGATCgt	GATA; tify	AT2G28340;AT2G45050;AT3G54810;AT5G25830;AT5G66320
DUH009584.1	TFmatrixID_0266	1960	-	atAGATCga	GATA; tify	AT2G28340;AT2G45050;AT3G54810;AT5G25830;AT5G66320
DUH009584.1	TFmatrixID_0267	608	+	caAGATCtcc	GATA; tify	AT2G28340;AT2G45050;AT3G60530;AT5G25830;AT5G66320
DUH009584.1	TFmatrixID_0267	608	-	caaGATCTcc	GATA; tify	AT2G28340;AT2G45050;AT3G60530;AT5G25830;AT5G66320
DUH009584.1	TFmatrixID_0267	1048	+	agAGATCtta	GATA; tify	AT2G28340;AT2G45050;AT3G60530;AT5G25830;AT5G66320
DUH009584.1	TFmatrixID_0267	1048	-	agaGATCTta	GATA; tify	AT2G28340;AT2G45050;AT3G60530;AT5G25830;AT5G66320
DUH009584.1	TFmatrixID_0267	1960	+	atAGATCgat	GATA; tify	AT2G28340;AT2G45050;AT3G60530;AT5G25830;AT5G66320
DUH009584.1	TFmatrixID_0268	1352	-	agcaGATCGt	GATA	AT4G17570
DUH009584.1	TFmatrixID_0268	1937	+	tCGATCacat	GATA	AT4G17570
DUH009584.1	TFmatrixID_0268	1959	-	gataGATCGa	GATA	AT4G17570
DUH009584.1	TFmatrixID_0268	1963	-	gatcGATCGa	GATA	AT4G17570
DUH009584.1	TFmatrixID_0268	1965	+	tCGATCgata	GATA	AT4G17570
DUH009584.1	TFmatrixID_0269	607	-	tcaAGATCtcc	GATA; tify	AT2G28340;AT2G45050;AT4G32890;AT5G25830;AT5G66320
DUH009584.1	TFmatrixID_0269	1048	+	agaGATCTtag	GATA; tify	AT2G28340;AT2G45050;AT4G32890;AT5G25830;AT5G66320
DUH009584.1	TFmatrixID_0270	1354	+	cAGATCgttc	GATA; tify	AT2G28340;AT2G45050;AT4G34680;AT5G25830;AT5G66320
DUH009584.1	TFmatrixID_0270	1961	+	tAGATCgatc	GATA; tify	AT2G28340;AT2G45050;AT4G34680;AT5G25830;AT5G66320
DUH009584.1	TFmatrixID_0271	608	+	caaGATCTcc	GATA; tify	AT2G45050;AT3G45170;AT4G36240;AT5G25830;AT5G66320
DUH009584.1	TFmatrixID_0271	608	-	caAGATCtcc	GATA; tify	AT2G45050;AT3G45170;AT4G36240;AT5G25830;AT5G66320
DUH009584.1	TFmatrixID_0271	1048	+	agaGATCTta	GATA; tify	AT2G45050;AT3G45170;AT4G36240;AT5G25830;AT5G66320
DUH009584.1	TFmatrixID_0271	1048	-	agAGATCtta	GATA; tify	AT2G45050;AT3G45170;AT4G36240;AT5G25830;AT5G66320
DUH009584.1	TFmatrixID_0271	1353	-	gcAGATCgtt	GATA; tify	AT2G45050;AT3G45170;AT4G36240;AT5G25830;AT5G66320
DUH009584.1	TFmatrixID_0271	1960	-	atAGATCgat	GATA; tify	AT2G45050;AT3G45170;AT4G36240;AT5G25830;AT5G66320
DUH009584.1	TFmatrixID_0272	1937	+	tCGATCaca	GATA	AT5G47140
DUH009584.1	TFmatrixID_0272	1960	-	ataGATCGa	GATA	AT5G47140
DUH009584.1	TFmatrixID_0272	1964	-	atcGATCGa	GATA	AT5G47140
DUH009584.1	TFmatrixID_0272	1965	+	tCGATCgat	GATA	AT5G47140
DUH009584.1	TFmatrixID_0280	430	-	tcATTAActt	Homeodomain; HD-ZIP	AT1G05230;AT1G17920;AT1G73360;AT1G79840;AT3G03260;AT3G61150;AT5G46880
DUH009584.1	TFmatrixID_0280	443	+	gtaTTAATgg	Homeodomain; HD-ZIP	AT1G05230;AT1G17920;AT1G73360;AT1G79840;AT3G03260;AT3G61150;AT5G46880
DUH009584.1	TFmatrixID_0280	516	+	cttTTAATgt	Homeodomain; HD-ZIP	AT1G05230;AT1G17920;AT1G73360;AT1G79840;AT3G03260;AT3G61150;AT5G46880
DUH009584.1	TFmatrixID_0280	758	+	tttTTAATga	Homeodomain; HD-ZIP	AT1G05230;AT1G17920;AT1G73360;AT1G79840;AT3G03260;AT3G61150;AT5G46880
DUH009584.1	TFmatrixID_0280	1362	-	tcATTAAttc	Homeodomain; HD-ZIP	AT1G05230;AT1G17920;AT1G73360;AT1G79840;AT3G03260;AT3G61150;AT5G46880
DUH009584.1	TFmatrixID_0280	1709	-	ccATTAAtta	Homeodomain; HD-ZIP	AT1G05230;AT1G17920;AT1G73360;AT1G79840;AT3G03260;AT3G61150;AT5G46880
DUH009584.1	TFmatrixID_0281	305	+	aaTTATTgc	Homeodomain; HD-ZIP	AT1G26960;AT1G69780;AT2G22430;AT3G01220;AT5G15150
DUH009584.1	TFmatrixID_0281	490	+	aaTTATTgt	Homeodomain; HD-ZIP	AT1G26960;AT1G69780;AT2G22430;AT3G01220;AT5G15150
DUH009584.1	TFmatrixID_0282	1246	+	tagtaTATTAtcg	Homeodomain	AT2G36610
DUH009584.1	TFmatrixID_0283	357	+	gtaTGATTat	Homeodomain; HD-ZIP	AT2G22800;AT2G44910;AT4G16780;AT4G37790;AT5G06710;AT5G47370
DUH009584.1	TFmatrixID_0283	461	+	ataTGATTaa	Homeodomain; HD-ZIP	AT2G22800;AT2G44910;AT4G16780;AT4G37790;AT5G06710;AT5G47370
DUH009584.1	TFmatrixID_0283	536	+	tgaTGATTaa	Homeodomain; HD-ZIP	AT2G22800;AT2G44910;AT4G16780;AT4G37790;AT5G06710;AT5G47370
DUH009584.1	TFmatrixID_0284	461	+	ataTGATTaa	Homeodomain; HD-ZIP	AT2G46680
DUH009584.1	TFmatrixID_0284	1216	-	tgAATCAttc	Homeodomain; HD-ZIP	AT2G46680
DUH009584.1	TFmatrixID_0287	443	+	gtaTTAATgg	Homeodomain; bZIP; HD-ZIP	AT3G61890
DUH009584.1	TFmatrixID_0287	443	-	gtATTAAtgg	Homeodomain; bZIP; HD-ZIP	AT3G61890
DUH009584.1	TFmatrixID_0287	1362	+	tcaTTAATtc	Homeodomain; bZIP; HD-ZIP	AT3G61890
DUH009584.1	TFmatrixID_0287	1362	-	tcATTAAttc	Homeodomain; bZIP; HD-ZIP	AT3G61890
DUH009584.1	TFmatrixID_0288	442	-	ggtATTAAtgg	Homeodomain; HD-ZIP	AT1G05230;AT1G17920;AT3G61150;AT4G00730;AT5G46880
DUH009584.1	TFmatrixID_0288	464	+	tgaTTAATttt	Homeodomain; HD-ZIP	AT1G05230;AT1G17920;AT3G61150;AT4G00730;AT5G46880
DUH009584.1	TFmatrixID_0288	1362	+	tcaTTAATtca	Homeodomain; HD-ZIP	AT1G05230;AT1G17920;AT3G61150;AT4G00730;AT5G46880
DUH009584.1	TFmatrixID_0288	1667	-	gaaATTAAttg	Homeodomain; HD-ZIP	AT1G05230;AT1G17920;AT3G61150;AT4G00730;AT5G46880
DUH009584.1	TFmatrixID_0288	1668	+	aaaTTAATtgt	Homeodomain; HD-ZIP	AT1G05230;AT1G17920;AT3G61150;AT4G00730;AT5G46880
DUH009584.1	TFmatrixID_0288	1709	+	ccaTTAATtag	Homeodomain; HD-ZIP	AT1G05230;AT1G17920;AT3G61150;AT4G00730;AT5G46880
DUH009584.1	TFmatrixID_0289	357	+	gtaTGATTat	Homeodomain; HD-ZIP	AT2G22800;AT4G16780;AT4G17460;AT4G37790;AT5G06710;AT5G47370
DUH009584.1	TFmatrixID_0289	461	+	ataTGATTaa	Homeodomain; HD-ZIP	AT2G22800;AT4G16780;AT4G17460;AT4G37790;AT5G06710;AT5G47370
DUH009584.1	TFmatrixID_0289	536	+	tgaTGATTaa	Homeodomain; HD-ZIP	AT2G22800;AT4G16780;AT4G17460;AT4G37790;AT5G06710;AT5G47370
DUH009584.1	TFmatrixID_0289	1216	-	tgAATCAttc	Homeodomain; HD-ZIP	AT2G22800;AT4G16780;AT4G17460;AT4G37790;AT5G06710;AT5G47370
DUH009584.1	TFmatrixID_0290	517	+	ttTTAATgtc	Homeodomain; HD-ZIP	AT1G05230;AT1G17920;AT2G32370;AT3G61150;AT4G21750;AT5G46880
DUH009584.1	TFmatrixID_0290	1361	-	ttcATTAAtt	Homeodomain; HD-ZIP	AT1G05230;AT1G17920;AT2G32370;AT3G61150;AT4G21750;AT5G46880
DUH009584.1	TFmatrixID_0290	1708	-	accATTAAtt	Homeodomain; HD-ZIP	AT1G05230;AT1G17920;AT2G32370;AT3G61150;AT4G21750;AT5G46880
DUH009584.1	TFmatrixID_0292	305	+	aATTATtg	Homeodomain; HD-ZIP	AT1G26960;AT1G69780;AT3G01220;AT4G40060;AT5G15150
DUH009584.1	TFmatrixID_0292	490	+	aATTATtg	Homeodomain; HD-ZIP	AT1G26960;AT1G69780;AT3G01220;AT4G40060;AT5G15150
DUH009584.1	TFmatrixID_0319	218	+	ataGGATAaa	Myb/SANT	AT3G16350
DUH009584.1	TFmatrixID_0326	219	-	taGGATAaat	Myb/SANT	AT1G70000
DUH009584.1	TFmatrixID_0328	220	+	aGGATAaa	Myb/SANT	AT1G70000;AT3G16350
DUH009584.1	TFmatrixID_0331	219	-	taGGATAaat	Myb/SANT	AT3G16350
DUH009584.1	TFmatrixID_0332	1877	-	aGATTCtc	Myb/SANT	AT1G13300
DUH009584.1	TFmatrixID_0334	1291	-	aGATATatt	Myb/SANT; MYB-related	AT1G18330;AT3G10113
DUH009584.1	TFmatrixID_0335	218	+	ataGGATAaa	Myb/SANT	AT1G19000
DUH009584.1	TFmatrixID_0337	1301	-	aaGATTCaaa	Myb/SANT	AT1G25550;AT2G03500;AT3G25790
DUH009584.1	TFmatrixID_0337	1876	-	caGATTCtct	Myb/SANT	AT1G25550;AT2G03500;AT3G25790
DUH009584.1	TFmatrixID_0338	602	-	aaGATTCaag	Myb/SANT	AT1G68670;AT3G25790
DUH009584.1	TFmatrixID_0338	1301	-	aaGATTCaaa	Myb/SANT	AT1G68670;AT3G25790
DUH009584.1	TFmatrixID_0338	1876	-	caGATTCtct	Myb/SANT	AT1G68670;AT3G25790
DUH009584.1	TFmatrixID_0340	1876	-	caGATTCtct	Myb/SANT	AT2G01060
DUH009584.1	TFmatrixID_0341	602	-	aAGATTcaag	Myb/SANT; MYB; ARR-B	AT2G01760
DUH009584.1	TFmatrixID_0341	1301	-	aAGATTcaaa	Myb/SANT; MYB; ARR-B	AT2G01760
DUH009584.1	TFmatrixID_0341	1697	+	agcaAATCTc	Myb/SANT; MYB; ARR-B	AT2G01760
DUH009584.1	TFmatrixID_0341	1876	-	cAGATTctct	Myb/SANT; MYB; ARR-B	AT2G01760
DUH009584.1	TFmatrixID_0344	602	-	aaGATTCaag	Myb/SANT; ARR-B	AT3G16857
DUH009584.1	TFmatrixID_0344	1301	-	aaGATTCaaa	Myb/SANT; ARR-B	AT3G16857
DUH009584.1	TFmatrixID_0344	1876	-	caGATTCtct	Myb/SANT; ARR-B	AT3G16857
DUH009584.1	TFmatrixID_0345	1876	-	caGATTCtct	Myb/SANT; G2-like	AT1G79430;AT3G12730;AT3G24120;AT4G13640
DUH009584.1	TFmatrixID_0346	1659	+	gACCGGta	Myb/SANT	AT1G08810;AT1G74650;AT3G28910;AT3G47600;AT5G62470
DUH009584.1	TFmatrixID_0346	1659	-	gaCCGGTa	Myb/SANT	AT1G08810;AT1G74650;AT3G28910;AT3G47600;AT5G62470
DUH009584.1	TFmatrixID_0346	1679	+	tACCGGtc	Myb/SANT	AT1G08810;AT1G74650;AT3G28910;AT3G47600;AT5G62470
DUH009584.1	TFmatrixID_0346	1679	-	taCCGGTc	Myb/SANT	AT1G08810;AT1G74650;AT3G28910;AT3G47600;AT5G62470
DUH009584.1	TFmatrixID_0348	601	-	tAAGATtcaa	Myb/SANT; ARR-B	AT4G16110
DUH009584.1	TFmatrixID_0348	1300	-	aAAGATtcaa	Myb/SANT; ARR-B	AT4G16110
DUH009584.1	TFmatrixID_0349	1280	-	cAGATTtcga	Myb/SANT; ARR-B	AT4G18020
DUH009584.1	TFmatrixID_0349	1927	+	aagcAATCTt	Myb/SANT; ARR-B	AT4G18020
DUH009584.1	TFmatrixID_0353	314	+	acaTTATCaa	Myb/SANT	AT5G04760
DUH009584.1	TFmatrixID_0353	899	-	taGATAAgag	Myb/SANT	AT5G04760
DUH009584.1	TFmatrixID_0354	1875	-	tcaGATTCtct	Myb/SANT	AT2G40970;AT3G10760;AT3G46640;AT5G05090;AT5G59570
DUH009584.1	TFmatrixID_0357	1144	+	taAATATtct	Myb/SANT; G2-like; MYB	AT1G32240;AT4G17695;AT5G16560;AT5G42630
DUH009584.1	TFmatrixID_0357	1144	-	taaATATTct	Myb/SANT; G2-like; MYB	AT1G32240;AT4G17695;AT5G16560;AT5G42630
DUH009584.1	TFmatrixID_0357	1247	-	agtATATTat	Myb/SANT; G2-like; MYB	AT1G32240;AT4G17695;AT5G16560;AT5G42630
DUH009584.1	TFmatrixID_0358	1151	+	tctgGAATCg	Myb/SANT	AT5G18240
DUH009584.1	TFmatrixID_0361	219	-	tagGATAAat	Myb/SANT	AT1G70000;AT3G16350;AT5G47390
DUH009584.1	TFmatrixID_0361	898	-	gtaGATAAga	Myb/SANT	AT1G70000;AT3G16350;AT5G47390
DUH009584.1	TFmatrixID_0362	635	+	tccgTATCTaaat	Myb/SANT; ARR-B	AT5G58080
DUH009584.1	TFmatrixID_0362	896	-	tagtAGATAagag	Myb/SANT; ARR-B	AT5G58080
DUH009584.1	TFmatrixID_0367	1876	-	caGATTCtct	Myb/SANT	AT2G03500
DUH009584.1	TFmatrixID_0369	1290	-	gaGATATat	Myb/SANT; MYB-related	AT1G01060;AT5G37260
DUH009584.1	TFmatrixID_0443	1411	+	cgGTCAAa	WRKY	AT1G29860;AT1G64000;AT1G66550;AT1G66560;AT1G66600;AT1G68150;AT1G69810;AT1G80590;AT2G40740;AT2G40750;AT2G44745;AT2G46400;AT3G01970;AT3G56400;AT3G62340;AT4G04450;AT4G11070;AT4G18170;AT4G23810;AT4G39410;AT5G22570;AT5G26170;AT5G41570;AT5G43290;AT5G45050;AT5G45260
DUH009584.1	TFmatrixID_0443	1656	-	tTTGACcg	WRKY	AT1G29860;AT1G64000;AT1G66550;AT1G66560;AT1G66600;AT1G68150;AT1G69810;AT1G80590;AT2G40740;AT2G40750;AT2G44745;AT2G46400;AT3G01970;AT3G56400;AT3G62340;AT4G04450;AT4G11070;AT4G18170;AT4G23810;AT4G39410;AT5G22570;AT5G26170;AT5G41570;AT5G43290;AT5G45050;AT5G45260
DUH009584.1	TFmatrixID_0443	1682	+	cgGTCAAa	WRKY	AT1G29860;AT1G64000;AT1G66550;AT1G66560;AT1G66600;AT1G68150;AT1G69810;AT1G80590;AT2G40740;AT2G40750;AT2G44745;AT2G46400;AT3G01970;AT3G56400;AT3G62340;AT4G04450;AT4G11070;AT4G18170;AT4G23810;AT4G39410;AT5G22570;AT5G26170;AT5G41570;AT5G43290;AT5G45050;AT5G45260
DUH009584.1	TFmatrixID_0444	1911	+	aaaGTCAAta	WRKY	AT1G18860;AT1G29280;AT1G29860;AT1G55600;AT1G62300;AT1G64000;AT1G66550;AT1G66560;AT1G68150;AT1G69310;AT1G69810;AT1G80590;AT2G21900;AT2G34830;AT2G40740;AT2G44745;AT2G46400;AT3G01970;AT3G04670;AT3G56400;AT3G58710;AT3G62340;AT4G04450;AT4G11070;AT4G18170;AT4G22070;AT4G23810;AT4G24240;AT4G39410;AT5G15130;AT5G22570;AT5G26170;AT5G28650;AT5G41570;AT5G43290;AT5G45050
DUH009584.1	TFmatrixID_0445	785	+	agGTCAAa	WRKY	AT1G18860;AT1G29280;AT1G29860;AT1G55600;AT1G62300;AT1G64000;AT1G68150;AT1G69810;AT1G80840;AT2G21900;AT2G34830;AT2G44745;AT3G01970;AT3G04670;AT3G58710;AT3G62340;AT4G04450;AT4G18170;AT4G22070;AT4G24240;AT4G39410;AT5G15130;AT5G26170;AT5G28650;AT5G41570;AT5G43290;AT5G45050;AT5G45260
DUH009584.1	TFmatrixID_0445	1411	+	cgGTCAAa	WRKY	AT1G18860;AT1G29280;AT1G29860;AT1G55600;AT1G62300;AT1G64000;AT1G68150;AT1G69810;AT1G80840;AT2G21900;AT2G34830;AT2G44745;AT3G01970;AT3G04670;AT3G58710;AT3G62340;AT4G04450;AT4G18170;AT4G22070;AT4G24240;AT4G39410;AT5G15130;AT5G26170;AT5G28650;AT5G41570;AT5G43290;AT5G45050;AT5G45260
DUH009584.1	TFmatrixID_0445	1656	-	tTTGACcg	WRKY	AT1G18860;AT1G29280;AT1G29860;AT1G55600;AT1G62300;AT1G64000;AT1G68150;AT1G69810;AT1G80840;AT2G21900;AT2G34830;AT2G44745;AT3G01970;AT3G04670;AT3G58710;AT3G62340;AT4G04450;AT4G18170;AT4G22070;AT4G24240;AT4G39410;AT5G15130;AT5G26170;AT5G28650;AT5G41570;AT5G43290;AT5G45050;AT5G45260
DUH009584.1	TFmatrixID_0445	1682	+	cgGTCAAa	WRKY	AT1G18860;AT1G29280;AT1G29860;AT1G55600;AT1G62300;AT1G64000;AT1G68150;AT1G69810;AT1G80840;AT2G21900;AT2G34830;AT2G44745;AT3G01970;AT3G04670;AT3G58710;AT3G62340;AT4G04450;AT4G18170;AT4G22070;AT4G24240;AT4G39410;AT5G15130;AT5G26170;AT5G28650;AT5G41570;AT5G43290;AT5G45050;AT5G45260
DUH009584.1	TFmatrixID_0445	1912	+	aaGTCAAt	WRKY	AT1G18860;AT1G29280;AT1G29860;AT1G55600;AT1G62300;AT1G64000;AT1G68150;AT1G69810;AT1G80840;AT2G21900;AT2G34830;AT2G44745;AT3G01970;AT3G04670;AT3G58710;AT3G62340;AT4G04450;AT4G18170;AT4G22070;AT4G24240;AT4G39410;AT5G15130;AT5G26170;AT5G28650;AT5G41570;AT5G43290;AT5G45050;AT5G45260
DUH009584.1	TFmatrixID_0446	785	+	agGTCAAaat	WRKY	AT1G18860;AT1G29280;AT1G29860;AT1G55600;AT1G62300;AT1G64000;AT1G68150;AT1G69810;AT2G21900;AT2G23320;AT2G34830;AT2G40740;AT2G44745;AT3G01970;AT3G04670;AT3G58710;AT3G62340;AT4G04450;AT4G11070;AT4G18170;AT4G22070;AT4G23810;AT4G24240;AT4G39410;AT5G15130;AT5G22570;AT5G26170;AT5G28650;AT5G41570;AT5G43290;AT5G45050;AT5G45260
DUH009584.1	TFmatrixID_0446	1411	+	cgGTCAAact	WRKY	AT1G18860;AT1G29280;AT1G29860;AT1G55600;AT1G62300;AT1G64000;AT1G68150;AT1G69810;AT2G21900;AT2G23320;AT2G34830;AT2G40740;AT2G44745;AT3G01970;AT3G04670;AT3G58710;AT3G62340;AT4G04450;AT4G11070;AT4G18170;AT4G22070;AT4G23810;AT4G24240;AT4G39410;AT5G15130;AT5G22570;AT5G26170;AT5G28650;AT5G41570;AT5G43290;AT5G45050;AT5G45260
DUH009584.1	TFmatrixID_0446	1654	-	tttTTGACcg	WRKY	AT1G18860;AT1G29280;AT1G29860;AT1G55600;AT1G62300;AT1G64000;AT1G68150;AT1G69810;AT2G21900;AT2G23320;AT2G34830;AT2G40740;AT2G44745;AT3G01970;AT3G04670;AT3G58710;AT3G62340;AT4G04450;AT4G11070;AT4G18170;AT4G22070;AT4G23810;AT4G24240;AT4G39410;AT5G15130;AT5G22570;AT5G26170;AT5G28650;AT5G41570;AT5G43290;AT5G45050;AT5G45260
DUH009584.1	TFmatrixID_0446	1682	+	cgGTCAAaat	WRKY	AT1G18860;AT1G29280;AT1G29860;AT1G55600;AT1G62300;AT1G64000;AT1G68150;AT1G69810;AT2G21900;AT2G23320;AT2G34830;AT2G40740;AT2G44745;AT3G01970;AT3G04670;AT3G58710;AT3G62340;AT4G04450;AT4G11070;AT4G18170;AT4G22070;AT4G23810;AT4G24240;AT4G39410;AT5G15130;AT5G22570;AT5G26170;AT5G28650;AT5G41570;AT5G43290;AT5G45050;AT5G45260
DUH009584.1	TFmatrixID_0448	784	+	aagGTCAAaat	WRKY	AT1G18860;AT1G29280;AT1G29860;AT1G55600;AT1G62300;AT1G64000;AT1G68150;AT1G69810;AT2G21900;AT2G25000;AT2G34830;AT2G44745;AT2G46400;AT3G01970;AT3G04670;AT3G58710;AT3G62340;AT4G04450;AT4G11070;AT4G18170;AT4G22070;AT4G24240;AT4G39410;AT5G15130;AT5G26170;AT5G28650;AT5G41570;AT5G43290;AT5G45050
DUH009584.1	TFmatrixID_0448	1410	+	ccgGTCAAact	WRKY	AT1G18860;AT1G29280;AT1G29860;AT1G55600;AT1G62300;AT1G64000;AT1G68150;AT1G69810;AT2G21900;AT2G25000;AT2G34830;AT2G44745;AT2G46400;AT3G01970;AT3G04670;AT3G58710;AT3G62340;AT4G04450;AT4G11070;AT4G18170;AT4G22070;AT4G24240;AT4G39410;AT5G15130;AT5G26170;AT5G28650;AT5G41570;AT5G43290;AT5G45050
DUH009584.1	TFmatrixID_0448	1654	-	tttTTGACcgg	WRKY	AT1G18860;AT1G29280;AT1G29860;AT1G55600;AT1G62300;AT1G64000;AT1G68150;AT1G69810;AT2G21900;AT2G25000;AT2G34830;AT2G44745;AT2G46400;AT3G01970;AT3G04670;AT3G58710;AT3G62340;AT4G04450;AT4G11070;AT4G18170;AT4G22070;AT4G24240;AT4G39410;AT5G15130;AT5G26170;AT5G28650;AT5G41570;AT5G43290;AT5G45050
DUH009584.1	TFmatrixID_0448	1681	+	ccgGTCAAaat	WRKY	AT1G18860;AT1G29280;AT1G29860;AT1G55600;AT1G62300;AT1G64000;AT1G68150;AT1G69810;AT2G21900;AT2G25000;AT2G34830;AT2G44745;AT2G46400;AT3G01970;AT3G04670;AT3G58710;AT3G62340;AT4G04450;AT4G11070;AT4G18170;AT4G22070;AT4G24240;AT4G39410;AT5G15130;AT5G26170;AT5G28650;AT5G41570;AT5G43290;AT5G45050
DUH009584.1	TFmatrixID_0449	785	+	agGTCAAa	WRKY	AT1G13960;AT2G03340;AT2G30250;AT2G37260;AT3G01080;AT4G12020;AT4G26440;AT4G26640;AT4G30935;AT5G07100
DUH009584.1	TFmatrixID_0449	1411	+	cgGTCAAa	WRKY	AT1G13960;AT2G03340;AT2G30250;AT2G37260;AT3G01080;AT4G12020;AT4G26440;AT4G26640;AT4G30935;AT5G07100
DUH009584.1	TFmatrixID_0449	1656	-	tTTGACcg	WRKY	AT1G13960;AT2G03340;AT2G30250;AT2G37260;AT3G01080;AT4G12020;AT4G26440;AT4G26640;AT4G30935;AT5G07100
DUH009584.1	TFmatrixID_0449	1682	+	cgGTCAAa	WRKY	AT1G13960;AT2G03340;AT2G30250;AT2G37260;AT3G01080;AT4G12020;AT4G26440;AT4G26640;AT4G30935;AT5G07100
DUH009584.1	TFmatrixID_0451	784	+	aagGTCAAaa	WRKY	AT1G13960;AT2G03340;AT2G37260;AT2G38470;AT3G01080;AT4G12020;AT4G26440;AT4G26640;AT4G30935;AT5G07100
DUH009584.1	TFmatrixID_0451	1410	+	ccgGTCAAac	WRKY	AT1G13960;AT2G03340;AT2G37260;AT2G38470;AT3G01080;AT4G12020;AT4G26440;AT4G26640;AT4G30935;AT5G07100
DUH009584.1	TFmatrixID_0451	1655	-	ttTTGACcgg	WRKY	AT1G13960;AT2G03340;AT2G37260;AT2G38470;AT3G01080;AT4G12020;AT4G26440;AT4G26640;AT4G30935;AT5G07100
DUH009584.1	TFmatrixID_0451	1681	+	ccgGTCAAaa	WRKY	AT1G13960;AT2G03340;AT2G37260;AT2G38470;AT3G01080;AT4G12020;AT4G26440;AT4G26640;AT4G30935;AT5G07100
DUH009584.1	TFmatrixID_0452	1912	+	aaGTCAAtac	WRKY	AT1G18860;AT1G29280;AT1G29860;AT1G55600;AT1G62300;AT1G64000;AT1G66550;AT1G66560;AT1G68150;AT1G69810;AT2G21900;AT2G34830;AT2G40740;AT2G40750;AT2G44745;AT2G46130;AT2G46400;AT3G01970;AT3G04670;AT3G56400;AT3G58710;AT3G62340;AT4G04450;AT4G11070;AT4G18170;AT4G22070;AT4G23810;AT4G24240;AT4G39410;AT5G15130;AT5G22570;AT5G26170;AT5G28650;AT5G41570;AT5G43290;AT5G45050;AT5G45260
DUH009584.1	TFmatrixID_0454	784	+	aagGTCAAaa	WRKY	AT1G18860;AT1G29280;AT1G29860;AT1G55600;AT1G62300;AT1G64000;AT1G66550;AT1G66560;AT1G68150;AT1G69810;AT1G80590;AT2G21900;AT2G34830;AT2G40740;AT2G40750;AT2G44745;AT2G46400;AT3G01970;AT3G04670;AT3G56400;AT3G58710;AT3G62340;AT4G01250;AT4G04450;AT4G11070;AT4G18170;AT4G22070;AT4G23810;AT4G24240;AT4G39410;AT5G15130;AT5G22570;AT5G26170;AT5G28650;AT5G41570;AT5G43290;AT5G45050;AT5G45260
DUH009584.1	TFmatrixID_0458	784	+	aagGTCAAaa	WRKY	AT1G18860;AT1G29280;AT1G29860;AT1G55600;AT1G62300;AT1G64000;AT1G68150;AT1G69810;AT2G21900;AT2G34830;AT2G40740;AT2G44745;AT2G46400;AT3G01970;AT3G04670;AT3G58710;AT3G62340;AT4G04450;AT4G11070;AT4G18170;AT4G22070;AT4G24240;AT4G31800;AT4G39410;AT5G15130;AT5G26170;AT5G28650;AT5G41570;AT5G43290;AT5G45050
DUH009584.1	TFmatrixID_0458	1410	+	ccgGTCAAac	WRKY	AT1G18860;AT1G29280;AT1G29860;AT1G55600;AT1G62300;AT1G64000;AT1G68150;AT1G69810;AT2G21900;AT2G34830;AT2G40740;AT2G44745;AT2G46400;AT3G01970;AT3G04670;AT3G58710;AT3G62340;AT4G04450;AT4G11070;AT4G18170;AT4G22070;AT4G24240;AT4G31800;AT4G39410;AT5G15130;AT5G26170;AT5G28650;AT5G41570;AT5G43290;AT5G45050
DUH009584.1	TFmatrixID_0458	1655	-	ttTTGACcgg	WRKY	AT1G18860;AT1G29280;AT1G29860;AT1G55600;AT1G62300;AT1G64000;AT1G68150;AT1G69810;AT2G21900;AT2G34830;AT2G40740;AT2G44745;AT2G46400;AT3G01970;AT3G04670;AT3G58710;AT3G62340;AT4G04450;AT4G11070;AT4G18170;AT4G22070;AT4G24240;AT4G31800;AT4G39410;AT5G15130;AT5G26170;AT5G28650;AT5G41570;AT5G43290;AT5G45050
DUH009584.1	TFmatrixID_0458	1681	+	ccgGTCAAaa	WRKY	AT1G18860;AT1G29280;AT1G29860;AT1G55600;AT1G62300;AT1G64000;AT1G68150;AT1G69810;AT2G21900;AT2G34830;AT2G40740;AT2G44745;AT2G46400;AT3G01970;AT3G04670;AT3G58710;AT3G62340;AT4G04450;AT4G11070;AT4G18170;AT4G22070;AT4G24240;AT4G31800;AT4G39410;AT5G15130;AT5G26170;AT5G28650;AT5G41570;AT5G43290;AT5G45050
DUH009584.1	TFmatrixID_0459	785	+	agGTCAAa	WRKY	AT1G29280;AT1G29860;AT1G64000;AT1G66550;AT1G66560;AT1G69810;AT1G80590;AT2G40740;AT2G40750;AT2G44745;AT2G46400;AT3G01970;AT3G56400;AT3G62340;AT4G11070;AT4G18170;AT4G23810;AT4G24240;AT5G01900;AT5G22570;AT5G26170;AT5G41570;AT5G43290;AT5G45050;AT5G45260
DUH009584.1	TFmatrixID_0459	1411	+	cgGTCAAa	WRKY	AT1G29280;AT1G29860;AT1G64000;AT1G66550;AT1G66560;AT1G69810;AT1G80590;AT2G40740;AT2G40750;AT2G44745;AT2G46400;AT3G01970;AT3G56400;AT3G62340;AT4G11070;AT4G18170;AT4G23810;AT4G24240;AT5G01900;AT5G22570;AT5G26170;AT5G41570;AT5G43290;AT5G45050;AT5G45260
DUH009584.1	TFmatrixID_0459	1656	-	tTTGACcg	WRKY	AT1G29280;AT1G29860;AT1G64000;AT1G66550;AT1G66560;AT1G69810;AT1G80590;AT2G40740;AT2G40750;AT2G44745;AT2G46400;AT3G01970;AT3G56400;AT3G62340;AT4G11070;AT4G18170;AT4G23810;AT4G24240;AT5G01900;AT5G22570;AT5G26170;AT5G41570;AT5G43290;AT5G45050;AT5G45260
DUH009584.1	TFmatrixID_0459	1682	+	cgGTCAAa	WRKY	AT1G29280;AT1G29860;AT1G64000;AT1G66550;AT1G66560;AT1G69810;AT1G80590;AT2G40740;AT2G40750;AT2G44745;AT2G46400;AT3G01970;AT3G56400;AT3G62340;AT4G11070;AT4G18170;AT4G23810;AT4G24240;AT5G01900;AT5G22570;AT5G26170;AT5G41570;AT5G43290;AT5G45050;AT5G45260
DUH009584.1	TFmatrixID_0462	785	+	agGTCAAaa	WRKY	AT1G18860;AT1G29280;AT1G29860;AT1G55600;AT1G62300;AT1G64000;AT1G66550;AT1G66560;AT1G68150;AT1G69810;AT1G80590;AT2G21900;AT2G34830;AT2G44745;AT3G01970;AT3G04670;AT3G58710;AT3G62340;AT4G04450;AT4G11070;AT4G18170;AT4G22070;AT4G23810;AT4G24240;AT4G39410;AT5G15130;AT5G22570;AT5G26170;AT5G28650;AT5G41570;AT5G43290;AT5G45050;AT5G45260;AT5G46350
DUH009584.1	TFmatrixID_0462	1411	+	cgGTCAAac	WRKY	AT1G18860;AT1G29280;AT1G29860;AT1G55600;AT1G62300;AT1G64000;AT1G66550;AT1G66560;AT1G68150;AT1G69810;AT1G80590;AT2G21900;AT2G34830;AT2G44745;AT3G01970;AT3G04670;AT3G58710;AT3G62340;AT4G04450;AT4G11070;AT4G18170;AT4G22070;AT4G23810;AT4G24240;AT4G39410;AT5G15130;AT5G22570;AT5G26170;AT5G28650;AT5G41570;AT5G43290;AT5G45050;AT5G45260;AT5G46350
DUH009584.1	TFmatrixID_0462	1655	-	ttTTGACcg	WRKY	AT1G18860;AT1G29280;AT1G29860;AT1G55600;AT1G62300;AT1G64000;AT1G66550;AT1G66560;AT1G68150;AT1G69810;AT1G80590;AT2G21900;AT2G34830;AT2G44745;AT3G01970;AT3G04670;AT3G58710;AT3G62340;AT4G04450;AT4G11070;AT4G18170;AT4G22070;AT4G23810;AT4G24240;AT4G39410;AT5G15130;AT5G22570;AT5G26170;AT5G28650;AT5G41570;AT5G43290;AT5G45050;AT5G45260;AT5G46350
DUH009584.1	TFmatrixID_0462	1682	+	cgGTCAAaa	WRKY	AT1G18860;AT1G29280;AT1G29860;AT1G55600;AT1G62300;AT1G64000;AT1G66550;AT1G66560;AT1G68150;AT1G69810;AT1G80590;AT2G21900;AT2G34830;AT2G44745;AT3G01970;AT3G04670;AT3G58710;AT3G62340;AT4G04450;AT4G11070;AT4G18170;AT4G22070;AT4G23810;AT4G24240;AT4G39410;AT5G15130;AT5G22570;AT5G26170;AT5G28650;AT5G41570;AT5G43290;AT5G45050;AT5G45260;AT5G46350
DUH009584.1	TFmatrixID_0463	784	+	aagGTCAAaa	WRKY	AT1G18860;AT1G29280;AT1G29860;AT1G55600;AT1G62300;AT1G64000;AT1G66550;AT1G66560;AT1G68150;AT1G69810;AT1G80590;AT2G21900;AT2G34830;AT2G40740;AT2G40750;AT2G44745;AT2G46400;AT3G01970;AT3G04670;AT3G56400;AT3G58710;AT3G62340;AT4G04450;AT4G11070;AT4G18170;AT4G22070;AT4G23810;AT4G24240;AT4G39410;AT5G15130;AT5G22570;AT5G26170;AT5G28650;AT5G41570;AT5G43290;AT5G45050;AT5G45260;AT5G49520
DUH009584.1	TFmatrixID_0463	1410	+	ccgGTCAAac	WRKY	AT1G18860;AT1G29280;AT1G29860;AT1G55600;AT1G62300;AT1G64000;AT1G66550;AT1G66560;AT1G68150;AT1G69810;AT1G80590;AT2G21900;AT2G34830;AT2G40740;AT2G40750;AT2G44745;AT2G46400;AT3G01970;AT3G04670;AT3G56400;AT3G58710;AT3G62340;AT4G04450;AT4G11070;AT4G18170;AT4G22070;AT4G23810;AT4G24240;AT4G39410;AT5G15130;AT5G22570;AT5G26170;AT5G28650;AT5G41570;AT5G43290;AT5G45050;AT5G45260;AT5G49520
DUH009584.1	TFmatrixID_0463	1655	-	ttTTGACcgg	WRKY	AT1G18860;AT1G29280;AT1G29860;AT1G55600;AT1G62300;AT1G64000;AT1G66550;AT1G66560;AT1G68150;AT1G69810;AT1G80590;AT2G21900;AT2G34830;AT2G40740;AT2G40750;AT2G44745;AT2G46400;AT3G01970;AT3G04670;AT3G56400;AT3G58710;AT3G62340;AT4G04450;AT4G11070;AT4G18170;AT4G22070;AT4G23810;AT4G24240;AT4G39410;AT5G15130;AT5G22570;AT5G26170;AT5G28650;AT5G41570;AT5G43290;AT5G45050;AT5G45260;AT5G49520
DUH009584.1	TFmatrixID_0463	1681	+	ccgGTCAAaa	WRKY	AT1G18860;AT1G29280;AT1G29860;AT1G55600;AT1G62300;AT1G64000;AT1G66550;AT1G66560;AT1G68150;AT1G69810;AT1G80590;AT2G21900;AT2G34830;AT2G40740;AT2G40750;AT2G44745;AT2G46400;AT3G01970;AT3G04670;AT3G56400;AT3G58710;AT3G62340;AT4G04450;AT4G11070;AT4G18170;AT4G22070;AT4G23810;AT4G24240;AT4G39410;AT5G15130;AT5G22570;AT5G26170;AT5G28650;AT5G41570;AT5G43290;AT5G45050;AT5G45260;AT5G49520
DUH009584.1	TFmatrixID_0464	785	+	agGTCAAaa	WRKY	AT1G18860;AT1G29280;AT1G29860;AT1G55600;AT1G62300;AT1G64000;AT1G66550;AT1G66560;AT1G68150;AT1G69810;AT1G80590;AT2G21900;AT2G34830;AT2G40740;AT2G40750;AT2G44745;AT2G46400;AT3G01970;AT3G04670;AT3G56400;AT3G58710;AT3G62340;AT4G04450;AT4G11070;AT4G18170;AT4G22070;AT4G23810;AT4G24240;AT4G39410;AT5G15130;AT5G22570;AT5G26170;AT5G28650;AT5G41570;AT5G43290;AT5G45050;AT5G45260;AT5G52830
DUH009584.1	TFmatrixID_0465	785	+	agGTCAAa	WRKY	AT1G13960;AT2G03340;AT2G37260;AT3G01080;AT4G12020;AT4G26440;AT4G26640;AT4G30935;AT5G07100;AT5G56270
DUH009584.1	TFmatrixID_0465	1411	+	cgGTCAAa	WRKY	AT1G13960;AT2G03340;AT2G37260;AT3G01080;AT4G12020;AT4G26440;AT4G26640;AT4G30935;AT5G07100;AT5G56270
DUH009584.1	TFmatrixID_0465	1656	-	tTTGACcg	WRKY	AT1G13960;AT2G03340;AT2G37260;AT3G01080;AT4G12020;AT4G26440;AT4G26640;AT4G30935;AT5G07100;AT5G56270
DUH009584.1	TFmatrixID_0465	1682	+	cgGTCAAa	WRKY	AT1G13960;AT2G03340;AT2G37260;AT3G01080;AT4G12020;AT4G26440;AT4G26640;AT4G30935;AT5G07100;AT5G56270
DUH009584.1	TFmatrixID_0466	784	+	aagGTCAAaa	WRKY	AT1G18860;AT1G29280;AT1G29860;AT1G55600;AT1G62300;AT1G64000;AT1G68150;AT1G69810;AT2G21900;AT2G34830;AT2G44745;AT3G01970;AT3G04670;AT3G58710;AT3G62340;AT4G04450;AT4G18170;AT4G22070;AT4G24240;AT4G39410;AT5G15130;AT5G26170;AT5G28650;AT5G41570;AT5G43290;AT5G45050;AT5G64810
DUH009584.1	TFmatrixID_0466	1410	+	ccgGTCAAac	WRKY	AT1G18860;AT1G29280;AT1G29860;AT1G55600;AT1G62300;AT1G64000;AT1G68150;AT1G69810;AT2G21900;AT2G34830;AT2G44745;AT3G01970;AT3G04670;AT3G58710;AT3G62340;AT4G04450;AT4G18170;AT4G22070;AT4G24240;AT4G39410;AT5G15130;AT5G26170;AT5G28650;AT5G41570;AT5G43290;AT5G45050;AT5G64810
DUH009584.1	TFmatrixID_0466	1655	-	ttTTGACcgg	WRKY	AT1G18860;AT1G29280;AT1G29860;AT1G55600;AT1G62300;AT1G64000;AT1G68150;AT1G69810;AT2G21900;AT2G34830;AT2G44745;AT3G01970;AT3G04670;AT3G58710;AT3G62340;AT4G04450;AT4G18170;AT4G22070;AT4G24240;AT4G39410;AT5G15130;AT5G26170;AT5G28650;AT5G41570;AT5G43290;AT5G45050;AT5G64810
DUH009584.1	TFmatrixID_0466	1681	+	ccgGTCAAaa	WRKY	AT1G18860;AT1G29280;AT1G29860;AT1G55600;AT1G62300;AT1G64000;AT1G68150;AT1G69810;AT2G21900;AT2G34830;AT2G44745;AT3G01970;AT3G04670;AT3G58710;AT3G62340;AT4G04450;AT4G18170;AT4G22070;AT4G24240;AT4G39410;AT5G15130;AT5G26170;AT5G28650;AT5G41570;AT5G43290;AT5G45050;AT5G64810
DUH009584.1	TFmatrixID_0468	785	+	agGTCAAaa	WRKY	AT1G18860;AT1G29280;AT1G29860;AT1G55600;AT1G62300;AT1G64000;AT1G66550;AT1G66560;AT1G68150;AT1G69810;AT1G80590;AT2G21900;AT2G34830;AT2G40740;AT2G40750;AT2G44745;AT2G46400;AT3G01970;AT3G04670;AT3G56400;AT3G58710;AT3G62340;AT4G04450;AT4G11070;AT4G18170;AT4G22070;AT4G23810;AT4G24240;AT4G39410;AT5G15130;AT5G22570;AT5G26170;AT5G28650;AT5G41570;AT5G43290;AT5G45050;AT5G45260
DUH009584.1	TFmatrixID_0468	1411	+	cgGTCAAac	WRKY	AT1G18860;AT1G29280;AT1G29860;AT1G55600;AT1G62300;AT1G64000;AT1G66550;AT1G66560;AT1G68150;AT1G69810;AT1G80590;AT2G21900;AT2G34830;AT2G40740;AT2G40750;AT2G44745;AT2G46400;AT3G01970;AT3G04670;AT3G56400;AT3G58710;AT3G62340;AT4G04450;AT4G11070;AT4G18170;AT4G22070;AT4G23810;AT4G24240;AT4G39410;AT5G15130;AT5G22570;AT5G26170;AT5G28650;AT5G41570;AT5G43290;AT5G45050;AT5G45260
DUH009584.1	TFmatrixID_0468	1655	-	ttTTGACcg	WRKY	AT1G18860;AT1G29280;AT1G29860;AT1G55600;AT1G62300;AT1G64000;AT1G66550;AT1G66560;AT1G68150;AT1G69810;AT1G80590;AT2G21900;AT2G34830;AT2G40740;AT2G40750;AT2G44745;AT2G46400;AT3G01970;AT3G04670;AT3G56400;AT3G58710;AT3G62340;AT4G04450;AT4G11070;AT4G18170;AT4G22070;AT4G23810;AT4G24240;AT4G39410;AT5G15130;AT5G22570;AT5G26170;AT5G28650;AT5G41570;AT5G43290;AT5G45050;AT5G45260
DUH009584.1	TFmatrixID_0468	1682	+	cgGTCAAaa	WRKY	AT1G18860;AT1G29280;AT1G29860;AT1G55600;AT1G62300;AT1G64000;AT1G66550;AT1G66560;AT1G68150;AT1G69810;AT1G80590;AT2G21900;AT2G34830;AT2G40740;AT2G40750;AT2G44745;AT2G46400;AT3G01970;AT3G04670;AT3G56400;AT3G58710;AT3G62340;AT4G04450;AT4G11070;AT4G18170;AT4G22070;AT4G23810;AT4G24240;AT4G39410;AT5G15130;AT5G22570;AT5G26170;AT5G28650;AT5G41570;AT5G43290;AT5G45050;AT5G45260
DUH009584.1	TFmatrixID_0471	304	-	caATTATt	Homeodomain; HD-ZIP; bZIP	AT1G69780;AT3G01220;AT3G01470;AT5G15150
DUH009584.1	TFmatrixID_0471	489	-	taATTATt	Homeodomain; HD-ZIP; bZIP	AT1G69780;AT3G01220;AT3G01470;AT5G15150
DUH009584.1	TFmatrixID_0471	585	-	ctATTATt	Homeodomain; HD-ZIP; bZIP	AT1G69780;AT3G01220;AT3G01470;AT5G15150
DUH009584.1	TFmatrixID_0471	1465	+	aATAATtt	Homeodomain; HD-ZIP; bZIP	AT1G69780;AT3G01220;AT3G01470;AT5G15150
DUH009584.1	TFmatrixID_0476	1006	-	cTTTTTtcttttcttt	AT-Hook	AT1G48610
DUH009584.1	TFmatrixID_0484	300	-	tcatcaaTTATTg	Homeodomain; HD-ZIP; bZIP	AT1G26960;AT1G69780;AT3G01220;AT5G15150;AT5G65310
DUH009584.1	TFmatrixID_0484	485	-	gtactaaTTATTg	Homeodomain; HD-ZIP; bZIP	AT1G26960;AT1G69780;AT3G01220;AT5G15150;AT5G65310
DUH009584.1	TFmatrixID_0497	174	+	ctgagctcACGTGt	bHLH	AT2G20180;AT2G24260;AT2G46970;AT4G28790;AT4G28800;AT4G28811;AT4G28815;AT4G30980;AT5G58010;AT5G67110
DUH009584.1	TFmatrixID_0497	180	-	tCACGTgtaagcgt	bHLH	AT2G20180;AT2G24260;AT2G46970;AT4G28790;AT4G28800;AT4G28811;AT4G28815;AT4G30980;AT5G58010;AT5G67110
DUH009584.1	TFmatrixID_0505	180	-	tcACGTGtaa	bHLH	AT1G09530;AT2G24260;AT2G46970;AT4G28790;AT4G28800;AT4G28811;AT4G28815;AT4G30980;AT5G58010;AT5G61270;AT5G67110
DUH009584.1	TFmatrixID_0506	179	+	ctCACGTg	bHLH	AT2G24260;AT2G43010;AT2G46970;AT4G28790;AT4G28800;AT4G28811;AT4G28815;AT4G30980;AT5G61270;AT5G67110
DUH009584.1	TFmatrixID_0506	181	-	cACGTGta	bHLH	AT2G24260;AT2G43010;AT2G46970;AT4G28790;AT4G28800;AT4G28811;AT4G28815;AT4G30980;AT5G61270;AT5G67110
DUH009584.1	TFmatrixID_0507	180	+	tCACGTgt	bHLH	AT2G24260;AT3G59060;AT4G28790;AT4G28800;AT4G28811;AT4G28815;AT4G30980;AT5G61270;AT5G67110
DUH009584.1	TFmatrixID_0511	180	+	tCACGTgt	bHLH	AT1G32640;AT2G46510;AT4G09820;AT4G16430;AT5G46830
DUH009584.1	TFmatrixID_0511	180	-	tcACGTGt	bHLH	AT1G32640;AT2G46510;AT4G09820;AT4G16430;AT5G46830
DUH009584.1	TFmatrixID_0513	180	+	tCACGTgt	bHLH	AT2G46510;AT4G09820;AT4G16430;AT5G46760;AT5G46830
DUH009584.1	TFmatrixID_0513	180	-	tcACGTGt	bHLH	AT2G46510;AT4G09820;AT4G16430;AT5G46760;AT5G46830
DUH009584.1	TFmatrixID_0514	180	+	tcACGTGt	bHLH	AT2G46510;AT4G16430;AT4G17880;AT5G46830
DUH009584.1	TFmatrixID_0514	180	-	tCACGTgt	bHLH	AT2G46510;AT4G16430;AT4G17880;AT5G46830
DUH009584.1	TFmatrixID_0517	302	-	atcaaTTATTgc	Homeodomain; HD-ZIP; bZIP	AT1G69780;AT3G01220;AT3G01470;AT5G15150
DUH009584.1	TFmatrixID_0517	487	-	actaaTTATTgt	Homeodomain; HD-ZIP; bZIP	AT1G69780;AT3G01220;AT3G01470;AT5G15150
DUH009584.1	TFmatrixID_0517	1463	+	tgAATAAtttag	Homeodomain; HD-ZIP; bZIP	AT1G69780;AT3G01220;AT3G01470;AT5G15150
DUH009584.1	TFmatrixID_0518	528	+	ttttgtaATGATgattaac	bZIP; Homeodomain; HD-ZIP	AT1G30490;AT1G52150;AT2G34710;AT4G32880;AT5G60690
DUH009584.1	TFmatrixID_0525	180	+	TCACGtgtaagcgt	bHLH	AT4G21330
DUH009584.1	TFmatrixID_0534	781	+	ttaaagGTCAA	WRKY	AT1G13960;AT2G03340;AT2G04880;AT2G37260;AT3G01080;AT4G12020;AT4G26440;AT4G26640;AT4G30935;AT5G07100
DUH009584.1	TFmatrixID_0534	1407	+	tgtccgGTCAA	WRKY	AT1G13960;AT2G03340;AT2G04880;AT2G37260;AT3G01080;AT4G12020;AT4G26440;AT4G26640;AT4G30935;AT5G07100
DUH009584.1	TFmatrixID_0534	1657	-	TTGACcggtag	WRKY	AT1G13960;AT2G03340;AT2G04880;AT2G37260;AT3G01080;AT4G12020;AT4G26440;AT4G26640;AT4G30935;AT5G07100
DUH009584.1	TFmatrixID_0534	1678	+	ttaccgGTCAA	WRKY	AT1G13960;AT2G03340;AT2G04880;AT2G37260;AT3G01080;AT4G12020;AT4G26440;AT4G26640;AT4G30935;AT5G07100
DUH009584.1	TFmatrixID_0540	301	-	catcaaTTATTgca	Homeodomain; HD-ZIP; bZIP	AT1G69780;AT3G01220;AT3G01470;AT5G15150
DUH009584.1	TFmatrixID_0540	486	-	tactaaTTATTgtt	Homeodomain; HD-ZIP; bZIP	AT1G69780;AT3G01220;AT3G01470;AT5G15150
DUH009584.1	TFmatrixID_0540	1462	+	atgAATAAtttaga	Homeodomain; HD-ZIP; bZIP	AT1G69780;AT3G01220;AT3G01470;AT5G15150
DUH009584.1	TFmatrixID_0541	304	-	caaTTATTg	Homeodomain; HD-ZIP; bZIP	AT1G26960;AT1G69780;AT3G01220;AT5G15150;AT5G65310
DUH009584.1	TFmatrixID_0541	489	-	taaTTATTg	Homeodomain; HD-ZIP; bZIP	AT1G26960;AT1G69780;AT3G01220;AT5G15150;AT5G65310
DUH009584.1	TFmatrixID_0542	528	+	ttttgtaATGATgattaac	bZIP; Homeodomain; HD-ZIP	AT1G30490;AT1G52150;AT2G34710;AT4G32880;AT5G60690
DUH009584.1	TFmatrixID_0546	178	-	gctcaCGTGTaa	bZIP	AT1G75390
DUH009584.1	TFmatrixID_0558	175	+	tgagctCACGTgtaagcg	bHLH	AT1G09530;AT2G24260;AT2G46970;AT4G28790;AT4G28800;AT4G28811;AT4G28815;AT4G30980;AT5G58010;AT5G61270;AT5G67110
DUH009584.1	TFmatrixID_0558	175	-	tgagctcACGTGtaagcg	bHLH	AT1G09530;AT2G24260;AT2G46970;AT4G28790;AT4G28800;AT4G28811;AT4G28815;AT4G30980;AT5G58010;AT5G61270;AT5G67110
DUH009584.1	TFmatrixID_0609	1290	-	gaGATATatt	MYB-related	AT5G17300
DUH009584.1	TFmatrixID_0628	1711	+	atTAATTagt	Homeodomain; bZIP; HD-ZIP; WOX	AT4G35550
DUH009584.1	TFmatrixID_0628	1711	-	attAATTAgt	Homeodomain; bZIP; HD-ZIP; WOX	AT4G35550
DUH009584.1	TFmatrixID_0630	784	+	aagGTCAAaa	WRKY	AT4G31800
DUH009584.1	TFmatrixID_0630	1410	+	ccgGTCAAac	WRKY	AT4G31800
DUH009584.1	TFmatrixID_0630	1655	-	ttTTGACcgg	WRKY	AT4G31800
DUH009584.1	TFmatrixID_0630	1681	+	ccgGTCAAaa	WRKY	AT4G31800
DUH009584.1	TFmatrixID_0638	194	+	agAAAGAgtt	Dof	AT5G65590
DUH009584.1	TFmatrixID_0638	522	-	atgTCTTTtt	Dof	AT5G65590
DUH009584.1	TF_motif_seq_0019	1154	-	ggaatCGTGG	bZIP	AT3G54620;AT4G02640
DUH009584.1	TF_motif_seq_0075	532	+	GTAATgatgat	bZIP; Homeodomain; HD-ZIP	AT1G30490
DUH009584.1	TF_motif_seq_0237	113	+	GGATT	GATA; tify	AT1G51600;AT2G45050;AT3G06740;AT3G16870;AT3G21175;AT3G24050;AT3G54810;AT3G60530;AT4G17570;AT4G24470;AT4G26150;AT4G32890;AT4G34680;AT5G25830;AT5G26930;AT5G56860;AT5G66320;AT2G18380;AT3G50870;AT4G36620
DUH009584.1	TF_motif_seq_0237	147	-	AATCC	GATA; tify	AT1G51600;AT2G45050;AT3G06740;AT3G16870;AT3G21175;AT3G24050;AT3G54810;AT3G60530;AT4G17570;AT4G24470;AT4G26150;AT4G32890;AT4G34680;AT5G25830;AT5G26930;AT5G56860;AT5G66320;AT2G18380;AT3G50870;AT4G36620
DUH009584.1	TF_motif_seq_0237	221	+	GGATA	GATA; tify	AT1G51600;AT2G45050;AT3G06740;AT3G16870;AT3G21175;AT3G24050;AT3G54810;AT3G60530;AT4G17570;AT4G24470;AT4G26150;AT4G32890;AT4G34680;AT5G25830;AT5G26930;AT5G56860;AT5G66320;AT2G18380;AT3G50870;AT4G36620
DUH009584.1	TF_motif_seq_0237	226	-	AATCT	GATA; tify	AT1G51600;AT2G45050;AT3G06740;AT3G16870;AT3G21175;AT3G24050;AT3G54810;AT3G60530;AT4G17570;AT4G24470;AT4G26150;AT4G32890;AT4G34680;AT5G25830;AT5G26930;AT5G56860;AT5G66320;AT2G18380;AT3G50870;AT4G36620
DUH009584.1	TF_motif_seq_0237	301	-	CATCA	GATA; tify	AT1G51600;AT2G45050;AT3G06740;AT3G16870;AT3G21175;AT3G24050;AT3G54810;AT3G60530;AT4G17570;AT4G24470;AT4G26150;AT4G32890;AT4G34680;AT5G25830;AT5G26930;AT5G56860;AT5G66320;AT2G18380;AT3G50870;AT4G36620
DUH009584.1	TF_motif_seq_0237	318	-	TATCA	GATA; tify	AT1G51600;AT2G45050;AT3G06740;AT3G16870;AT3G21175;AT3G24050;AT3G54810;AT3G60530;AT4G17570;AT4G24470;AT4G26150;AT4G32890;AT4G34680;AT5G25830;AT5G26930;AT5G56860;AT5G66320;AT2G18380;AT3G50870;AT4G36620
DUH009584.1	TF_motif_seq_0237	360	+	TGATT	GATA; tify	AT1G51600;AT2G45050;AT3G06740;AT3G16870;AT3G21175;AT3G24050;AT3G54810;AT3G60530;AT4G17570;AT4G24470;AT4G26150;AT4G32890;AT4G34680;AT5G25830;AT5G26930;AT5G56860;AT5G66320;AT2G18380;AT3G50870;AT4G36620
DUH009584.1	TF_motif_seq_0237	395	+	TGATT	GATA; tify	AT1G51600;AT2G45050;AT3G06740;AT3G16870;AT3G21175;AT3G24050;AT3G54810;AT3G60530;AT4G17570;AT4G24470;AT4G26150;AT4G32890;AT4G34680;AT5G25830;AT5G26930;AT5G56860;AT5G66320;AT2G18380;AT3G50870;AT4G36620
DUH009584.1	TF_motif_seq_0237	427	+	TGATC	GATA; tify	AT1G51600;AT2G45050;AT3G06740;AT3G16870;AT3G21175;AT3G24050;AT3G54810;AT3G60530;AT4G17570;AT4G24470;AT4G26150;AT4G32890;AT4G34680;AT5G25830;AT5G26930;AT5G56860;AT5G66320;AT2G18380;AT3G50870;AT4G36620
DUH009584.1	TF_motif_seq_0237	428	-	GATCA	GATA; tify	AT1G51600;AT2G45050;AT3G06740;AT3G16870;AT3G21175;AT3G24050;AT3G54810;AT3G60530;AT4G17570;AT4G24470;AT4G26150;AT4G32890;AT4G34680;AT5G25830;AT5G26930;AT5G56860;AT5G66320;AT2G18380;AT3G50870;AT4G36620
DUH009584.1	TF_motif_seq_0237	464	+	TGATT	GATA; tify	AT1G51600;AT2G45050;AT3G06740;AT3G16870;AT3G21175;AT3G24050;AT3G54810;AT3G60530;AT4G17570;AT4G24470;AT4G26150;AT4G32890;AT4G34680;AT5G25830;AT5G26930;AT5G56860;AT5G66320;AT2G18380;AT3G50870;AT4G36620
DUH009584.1	TF_motif_seq_0237	536	+	TGATG	GATA; tify	AT1G51600;AT2G45050;AT3G06740;AT3G16870;AT3G21175;AT3G24050;AT3G54810;AT3G60530;AT4G17570;AT4G24470;AT4G26150;AT4G32890;AT4G34680;AT5G25830;AT5G26930;AT5G56860;AT5G66320;AT2G18380;AT3G50870;AT4G36620
DUH009584.1	TF_motif_seq_0237	539	+	TGATT	GATA; tify	AT1G51600;AT2G45050;AT3G06740;AT3G16870;AT3G21175;AT3G24050;AT3G54810;AT3G60530;AT4G17570;AT4G24470;AT4G26150;AT4G32890;AT4G34680;AT5G25830;AT5G26930;AT5G56860;AT5G66320;AT2G18380;AT3G50870;AT4G36620
DUH009584.1	TF_motif_seq_0237	603	+	AGATT	GATA; tify	AT1G51600;AT2G45050;AT3G06740;AT3G16870;AT3G21175;AT3G24050;AT3G54810;AT3G60530;AT4G17570;AT4G24470;AT4G26150;AT4G32890;AT4G34680;AT5G25830;AT5G26930;AT5G56860;AT5G66320;AT2G18380;AT3G50870;AT4G36620
DUH009584.1	TF_motif_seq_0237	610	+	AGATC	GATA; tify	AT1G51600;AT2G45050;AT3G06740;AT3G16870;AT3G21175;AT3G24050;AT3G54810;AT3G60530;AT4G17570;AT4G24470;AT4G26150;AT4G32890;AT4G34680;AT5G25830;AT5G26930;AT5G56860;AT5G66320;AT2G18380;AT3G50870;AT4G36620
DUH009584.1	TF_motif_seq_0237	611	-	GATCT	GATA; tify	AT1G51600;AT2G45050;AT3G06740;AT3G16870;AT3G21175;AT3G24050;AT3G54810;AT3G60530;AT4G17570;AT4G24470;AT4G26150;AT4G32890;AT4G34680;AT5G25830;AT5G26930;AT5G56860;AT5G66320;AT2G18380;AT3G50870;AT4G36620
DUH009584.1	TF_motif_seq_0237	639	-	TATCT	GATA; tify	AT1G51600;AT2G45050;AT3G06740;AT3G16870;AT3G21175;AT3G24050;AT3G54810;AT3G60530;AT4G17570;AT4G24470;AT4G26150;AT4G32890;AT4G34680;AT5G25830;AT5G26930;AT5G56860;AT5G66320;AT2G18380;AT3G50870;AT4G36620
DUH009584.1	TF_motif_seq_0237	702	-	AATCA	GATA; tify	AT1G51600;AT2G45050;AT3G06740;AT3G16870;AT3G21175;AT3G24050;AT3G54810;AT3G60530;AT4G17570;AT4G24470;AT4G26150;AT4G32890;AT4G34680;AT5G25830;AT5G26930;AT5G56860;AT5G66320;AT2G18380;AT3G50870;AT4G36620
DUH009584.1	TF_motif_seq_0237	727	+	AGATA	GATA; tify	AT1G51600;AT2G45050;AT3G06740;AT3G16870;AT3G21175;AT3G24050;AT3G54810;AT3G60530;AT4G17570;AT4G24470;AT4G26150;AT4G32890;AT4G34680;AT5G25830;AT5G26930;AT5G56860;AT5G66320;AT2G18380;AT3G50870;AT4G36620
DUH009584.1	TF_motif_seq_0237	730	-	TATCG	GATA; tify	AT1G51600;AT2G45050;AT3G06740;AT3G16870;AT3G21175;AT3G24050;AT3G54810;AT3G60530;AT4G17570;AT4G24470;AT4G26150;AT4G32890;AT4G34680;AT5G25830;AT5G26930;AT5G56860;AT5G66320;AT2G18380;AT3G50870;AT4G36620
DUH009584.1	TF_motif_seq_0237	844	-	AATCT	GATA; tify	AT1G51600;AT2G45050;AT3G06740;AT3G16870;AT3G21175;AT3G24050;AT3G54810;AT3G60530;AT4G17570;AT4G24470;AT4G26150;AT4G32890;AT4G34680;AT5G25830;AT5G26930;AT5G56860;AT5G66320;AT2G18380;AT3G50870;AT4G36620
DUH009584.1	TF_motif_seq_0237	900	+	AGATA	GATA; tify	AT1G51600;AT2G45050;AT3G06740;AT3G16870;AT3G21175;AT3G24050;AT3G54810;AT3G60530;AT4G17570;AT4G24470;AT4G26150;AT4G32890;AT4G34680;AT5G25830;AT5G26930;AT5G56860;AT5G66320;AT2G18380;AT3G50870;AT4G36620
DUH009584.1	TF_motif_seq_0237	914	+	TGATG	GATA; tify	AT1G51600;AT2G45050;AT3G06740;AT3G16870;AT3G21175;AT3G24050;AT3G54810;AT3G60530;AT4G17570;AT4G24470;AT4G26150;AT4G32890;AT4G34680;AT5G25830;AT5G26930;AT5G56860;AT5G66320;AT2G18380;AT3G50870;AT4G36620
DUH009584.1	TF_motif_seq_0237	1050	+	AGATC	GATA; tify	AT1G51600;AT2G45050;AT3G06740;AT3G16870;AT3G21175;AT3G24050;AT3G54810;AT3G60530;AT4G17570;AT4G24470;AT4G26150;AT4G32890;AT4G34680;AT5G25830;AT5G26930;AT5G56860;AT5G66320;AT2G18380;AT3G50870;AT4G36620
DUH009584.1	TF_motif_seq_0237	1051	-	GATCT	GATA; tify	AT1G51600;AT2G45050;AT3G06740;AT3G16870;AT3G21175;AT3G24050;AT3G54810;AT3G60530;AT4G17570;AT4G24470;AT4G26150;AT4G32890;AT4G34680;AT5G25830;AT5G26930;AT5G56860;AT5G66320;AT2G18380;AT3G50870;AT4G36620
DUH009584.1	TF_motif_seq_0237	1074	+	TGATT	GATA; tify	AT1G51600;AT2G45050;AT3G06740;AT3G16870;AT3G21175;AT3G24050;AT3G54810;AT3G60530;AT4G17570;AT4G24470;AT4G26150;AT4G32890;AT4G34680;AT5G25830;AT5G26930;AT5G56860;AT5G66320;AT2G18380;AT3G50870;AT4G36620
DUH009584.1	TF_motif_seq_0237	1115	-	TATCG	GATA; tify	AT1G51600;AT2G45050;AT3G06740;AT3G16870;AT3G21175;AT3G24050;AT3G54810;AT3G60530;AT4G17570;AT4G24470;AT4G26150;AT4G32890;AT4G34680;AT5G25830;AT5G26930;AT5G56860;AT5G66320;AT2G18380;AT3G50870;AT4G36620
DUH009584.1	TF_motif_seq_0237	1156	-	AATCG	GATA; tify	AT1G51600;AT2G45050;AT3G06740;AT3G16870;AT3G21175;AT3G24050;AT3G54810;AT3G60530;AT4G17570;AT4G24470;AT4G26150;AT4G32890;AT4G34680;AT5G25830;AT5G26930;AT5G56860;AT5G66320;AT2G18380;AT3G50870;AT4G36620
DUH009584.1	TF_motif_seq_0237	1212	-	AATCT	GATA; tify	AT1G51600;AT2G45050;AT3G06740;AT3G16870;AT3G21175;AT3G24050;AT3G54810;AT3G60530;AT4G17570;AT4G24470;AT4G26150;AT4G32890;AT4G34680;AT5G25830;AT5G26930;AT5G56860;AT5G66320;AT2G18380;AT3G50870;AT4G36620
DUH009584.1	TF_motif_seq_0237	1218	-	AATCA	GATA; tify	AT1G51600;AT2G45050;AT3G06740;AT3G16870;AT3G21175;AT3G24050;AT3G54810;AT3G60530;AT4G17570;AT4G24470;AT4G26150;AT4G32890;AT4G34680;AT5G25830;AT5G26930;AT5G56860;AT5G66320;AT2G18380;AT3G50870;AT4G36620
DUH009584.1	TF_motif_seq_0237	1225	-	CATCT	GATA; tify	AT1G51600;AT2G45050;AT3G06740;AT3G16870;AT3G21175;AT3G24050;AT3G54810;AT3G60530;AT4G17570;AT4G24470;AT4G26150;AT4G32890;AT4G34680;AT5G25830;AT5G26930;AT5G56860;AT5G66320;AT2G18380;AT3G50870;AT4G36620
DUH009584.1	TF_motif_seq_0237	1254	-	TATCG	GATA; tify	AT1G51600;AT2G45050;AT3G06740;AT3G16870;AT3G21175;AT3G24050;AT3G54810;AT3G60530;AT4G17570;AT4G24470;AT4G26150;AT4G32890;AT4G34680;AT5G25830;AT5G26930;AT5G56860;AT5G66320;AT2G18380;AT3G50870;AT4G36620
DUH009584.1	TF_motif_seq_0237	1276	+	TGATC	GATA; tify	AT1G51600;AT2G45050;AT3G06740;AT3G16870;AT3G21175;AT3G24050;AT3G54810;AT3G60530;AT4G17570;AT4G24470;AT4G26150;AT4G32890;AT4G34680;AT5G25830;AT5G26930;AT5G56860;AT5G66320;AT2G18380;AT3G50870;AT4G36620
DUH009584.1	TF_motif_seq_0237	1277	-	GATCA	GATA; tify	AT1G51600;AT2G45050;AT3G06740;AT3G16870;AT3G21175;AT3G24050;AT3G54810;AT3G60530;AT4G17570;AT4G24470;AT4G26150;AT4G32890;AT4G34680;AT5G25830;AT5G26930;AT5G56860;AT5G66320;AT2G18380;AT3G50870;AT4G36620
DUH009584.1	TF_motif_seq_0237	1281	+	AGATT	GATA; tify	AT1G51600;AT2G45050;AT3G06740;AT3G16870;AT3G21175;AT3G24050;AT3G54810;AT3G60530;AT4G17570;AT4G24470;AT4G26150;AT4G32890;AT4G34680;AT5G25830;AT5G26930;AT5G56860;AT5G66320;AT2G18380;AT3G50870;AT4G36620
DUH009584.1	TF_motif_seq_0237	1291	+	AGATA	GATA; tify	AT1G51600;AT2G45050;AT3G06740;AT3G16870;AT3G21175;AT3G24050;AT3G54810;AT3G60530;AT4G17570;AT4G24470;AT4G26150;AT4G32890;AT4G34680;AT5G25830;AT5G26930;AT5G56860;AT5G66320;AT2G18380;AT3G50870;AT4G36620
DUH009584.1	TF_motif_seq_0237	1302	+	AGATT	GATA; tify	AT1G51600;AT2G45050;AT3G06740;AT3G16870;AT3G21175;AT3G24050;AT3G54810;AT3G60530;AT4G17570;AT4G24470;AT4G26150;AT4G32890;AT4G34680;AT5G25830;AT5G26930;AT5G56860;AT5G66320;AT2G18380;AT3G50870;AT4G36620
DUH009584.1	TF_motif_seq_0237	1345	+	TGATA	GATA; tify	AT1G51600;AT2G45050;AT3G06740;AT3G16870;AT3G21175;AT3G24050;AT3G54810;AT3G60530;AT4G17570;AT4G24470;AT4G26150;AT4G32890;AT4G34680;AT5G25830;AT5G26930;AT5G56860;AT5G66320;AT2G18380;AT3G50870;AT4G36620
DUH009584.1	TF_motif_seq_0237	1355	+	AGATC	GATA; tify	AT1G51600;AT2G45050;AT3G06740;AT3G16870;AT3G21175;AT3G24050;AT3G54810;AT3G60530;AT4G17570;AT4G24470;AT4G26150;AT4G32890;AT4G34680;AT5G25830;AT5G26930;AT5G56860;AT5G66320;AT2G18380;AT3G50870;AT4G36620
DUH009584.1	TF_motif_seq_0237	1356	-	GATCG	GATA; tify	AT1G51600;AT2G45050;AT3G06740;AT3G16870;AT3G21175;AT3G24050;AT3G54810;AT3G60530;AT4G17570;AT4G24470;AT4G26150;AT4G32890;AT4G34680;AT5G25830;AT5G26930;AT5G56860;AT5G66320;AT2G18380;AT3G50870;AT4G36620
DUH009584.1	TF_motif_seq_0237	1397	-	CATCT	GATA; tify	AT1G51600;AT2G45050;AT3G06740;AT3G16870;AT3G21175;AT3G24050;AT3G54810;AT3G60530;AT4G17570;AT4G24470;AT4G26150;AT4G32890;AT4G34680;AT5G25830;AT5G26930;AT5G56860;AT5G66320;AT2G18380;AT3G50870;AT4G36620
DUH009584.1	TF_motif_seq_0237	1404	+	TGATG	GATA; tify	AT1G51600;AT2G45050;AT3G06740;AT3G16870;AT3G21175;AT3G24050;AT3G54810;AT3G60530;AT4G17570;AT4G24470;AT4G26150;AT4G32890;AT4G34680;AT5G25830;AT5G26930;AT5G56860;AT5G66320;AT2G18380;AT3G50870;AT4G36620
DUH009584.1	TF_motif_seq_0237	1420	+	TGATT	GATA; tify	AT1G51600;AT2G45050;AT3G06740;AT3G16870;AT3G21175;AT3G24050;AT3G54810;AT3G60530;AT4G17570;AT4G24470;AT4G26150;AT4G32890;AT4G34680;AT5G25830;AT5G26930;AT5G56860;AT5G66320;AT2G18380;AT3G50870;AT4G36620
DUH009584.1	TF_motif_seq_0237	1473	+	AGATT	GATA; tify	AT1G51600;AT2G45050;AT3G06740;AT3G16870;AT3G21175;AT3G24050;AT3G54810;AT3G60530;AT4G17570;AT4G24470;AT4G26150;AT4G32890;AT4G34680;AT5G25830;AT5G26930;AT5G56860;AT5G66320;AT2G18380;AT3G50870;AT4G36620
DUH009584.1	TF_motif_seq_0237	1634	+	CGATC	GATA; tify	AT1G51600;AT2G45050;AT3G06740;AT3G16870;AT3G21175;AT3G24050;AT3G54810;AT3G60530;AT4G17570;AT4G24470;AT4G26150;AT4G32890;AT4G34680;AT5G25830;AT5G26930;AT5G56860;AT5G66320;AT2G18380;AT3G50870;AT4G36620
DUH009584.1	TF_motif_seq_0237	1635	-	GATCC	GATA; tify	AT1G51600;AT2G45050;AT3G06740;AT3G16870;AT3G21175;AT3G24050;AT3G54810;AT3G60530;AT4G17570;AT4G24470;AT4G26150;AT4G32890;AT4G34680;AT5G25830;AT5G26930;AT5G56860;AT5G66320;AT2G18380;AT3G50870;AT4G36620
DUH009584.1	TF_motif_seq_0237	1640	+	GGATT	GATA; tify	AT1G51600;AT2G45050;AT3G06740;AT3G16870;AT3G21175;AT3G24050;AT3G54810;AT3G60530;AT4G17570;AT4G24470;AT4G26150;AT4G32890;AT4G34680;AT5G25830;AT5G26930;AT5G56860;AT5G66320;AT2G18380;AT3G50870;AT4G36620
DUH009584.1	TF_motif_seq_0237	1701	-	AATCT	GATA; tify	AT1G51600;AT2G45050;AT3G06740;AT3G16870;AT3G21175;AT3G24050;AT3G54810;AT3G60530;AT4G17570;AT4G24470;AT4G26150;AT4G32890;AT4G34680;AT5G25830;AT5G26930;AT5G56860;AT5G66320;AT2G18380;AT3G50870;AT4G36620
DUH009584.1	TF_motif_seq_0237	1735	+	AGATT	GATA; tify	AT1G51600;AT2G45050;AT3G06740;AT3G16870;AT3G21175;AT3G24050;AT3G54810;AT3G60530;AT4G17570;AT4G24470;AT4G26150;AT4G32890;AT4G34680;AT5G25830;AT5G26930;AT5G56860;AT5G66320;AT2G18380;AT3G50870;AT4G36620
DUH009584.1	TF_motif_seq_0237	1808	+	TGATC	GATA; tify	AT1G51600;AT2G45050;AT3G06740;AT3G16870;AT3G21175;AT3G24050;AT3G54810;AT3G60530;AT4G17570;AT4G24470;AT4G26150;AT4G32890;AT4G34680;AT5G25830;AT5G26930;AT5G56860;AT5G66320;AT2G18380;AT3G50870;AT4G36620
DUH009584.1	TF_motif_seq_0237	1809	-	GATCC	GATA; tify	AT1G51600;AT2G45050;AT3G06740;AT3G16870;AT3G21175;AT3G24050;AT3G54810;AT3G60530;AT4G17570;AT4G24470;AT4G26150;AT4G32890;AT4G34680;AT5G25830;AT5G26930;AT5G56860;AT5G66320;AT2G18380;AT3G50870;AT4G36620
DUH009584.1	TF_motif_seq_0237	1854	-	CATCT	GATA; tify	AT1G51600;AT2G45050;AT3G06740;AT3G16870;AT3G21175;AT3G24050;AT3G54810;AT3G60530;AT4G17570;AT4G24470;AT4G26150;AT4G32890;AT4G34680;AT5G25830;AT5G26930;AT5G56860;AT5G66320;AT2G18380;AT3G50870;AT4G36620
DUH009584.1	TF_motif_seq_0237	1877	+	AGATT	GATA; tify	AT1G51600;AT2G45050;AT3G06740;AT3G16870;AT3G21175;AT3G24050;AT3G54810;AT3G60530;AT4G17570;AT4G24470;AT4G26150;AT4G32890;AT4G34680;AT5G25830;AT5G26930;AT5G56860;AT5G66320;AT2G18380;AT3G50870;AT4G36620
DUH009584.1	TF_motif_seq_0237	1931	-	AATCT	GATA; tify	AT1G51600;AT2G45050;AT3G06740;AT3G16870;AT3G21175;AT3G24050;AT3G54810;AT3G60530;AT4G17570;AT4G24470;AT4G26150;AT4G32890;AT4G34680;AT5G25830;AT5G26930;AT5G56860;AT5G66320;AT2G18380;AT3G50870;AT4G36620
DUH009584.1	TF_motif_seq_0237	1938	+	CGATC	GATA; tify	AT1G51600;AT2G45050;AT3G06740;AT3G16870;AT3G21175;AT3G24050;AT3G54810;AT3G60530;AT4G17570;AT4G24470;AT4G26150;AT4G32890;AT4G34680;AT5G25830;AT5G26930;AT5G56860;AT5G66320;AT2G18380;AT3G50870;AT4G36620
DUH009584.1	TF_motif_seq_0237	1939	-	GATCA	GATA; tify	AT1G51600;AT2G45050;AT3G06740;AT3G16870;AT3G21175;AT3G24050;AT3G54810;AT3G60530;AT4G17570;AT4G24470;AT4G26150;AT4G32890;AT4G34680;AT5G25830;AT5G26930;AT5G56860;AT5G66320;AT2G18380;AT3G50870;AT4G36620
DUH009584.1	TF_motif_seq_0237	1944	-	CATCC	GATA; tify	AT1G51600;AT2G45050;AT3G06740;AT3G16870;AT3G21175;AT3G24050;AT3G54810;AT3G60530;AT4G17570;AT4G24470;AT4G26150;AT4G32890;AT4G34680;AT5G25830;AT5G26930;AT5G56860;AT5G66320;AT2G18380;AT3G50870;AT4G36620
DUH009584.1	TF_motif_seq_0237	1958	+	AGATA	GATA; tify	AT1G51600;AT2G45050;AT3G06740;AT3G16870;AT3G21175;AT3G24050;AT3G54810;AT3G60530;AT4G17570;AT4G24470;AT4G26150;AT4G32890;AT4G34680;AT5G25830;AT5G26930;AT5G56860;AT5G66320;AT2G18380;AT3G50870;AT4G36620
DUH009584.1	TF_motif_seq_0237	1962	+	AGATC	GATA; tify	AT1G51600;AT2G45050;AT3G06740;AT3G16870;AT3G21175;AT3G24050;AT3G54810;AT3G60530;AT4G17570;AT4G24470;AT4G26150;AT4G32890;AT4G34680;AT5G25830;AT5G26930;AT5G56860;AT5G66320;AT2G18380;AT3G50870;AT4G36620
DUH009584.1	TF_motif_seq_0237	1963	-	GATCG	GATA; tify	AT1G51600;AT2G45050;AT3G06740;AT3G16870;AT3G21175;AT3G24050;AT3G54810;AT3G60530;AT4G17570;AT4G24470;AT4G26150;AT4G32890;AT4G34680;AT5G25830;AT5G26930;AT5G56860;AT5G66320;AT2G18380;AT3G50870;AT4G36620
DUH009584.1	TF_motif_seq_0237	1966	+	CGATC	GATA; tify	AT1G51600;AT2G45050;AT3G06740;AT3G16870;AT3G21175;AT3G24050;AT3G54810;AT3G60530;AT4G17570;AT4G24470;AT4G26150;AT4G32890;AT4G34680;AT5G25830;AT5G26930;AT5G56860;AT5G66320;AT2G18380;AT3G50870;AT4G36620
DUH009584.1	TF_motif_seq_0237	1967	-	GATCG	GATA; tify	AT1G51600;AT2G45050;AT3G06740;AT3G16870;AT3G21175;AT3G24050;AT3G54810;AT3G60530;AT4G17570;AT4G24470;AT4G26150;AT4G32890;AT4G34680;AT5G25830;AT5G26930;AT5G56860;AT5G66320;AT2G18380;AT3G50870;AT4G36620
DUH009584.1	TF_motif_seq_0237	1970	+	CGATA	GATA; tify	AT1G51600;AT2G45050;AT3G06740;AT3G16870;AT3G21175;AT3G24050;AT3G54810;AT3G60530;AT4G17570;AT4G24470;AT4G26150;AT4G32890;AT4G34680;AT5G25830;AT5G26930;AT5G56860;AT5G66320;AT2G18380;AT3G50870;AT4G36620
DUH009584.1	TF_motif_seq_0237	1975	-	CATCT	GATA; tify	AT1G51600;AT2G45050;AT3G06740;AT3G16870;AT3G21175;AT3G24050;AT3G54810;AT3G60530;AT4G17570;AT4G24470;AT4G26150;AT4G32890;AT4G34680;AT5G25830;AT5G26930;AT5G56860;AT5G66320;AT2G18380;AT3G50870;AT4G36620
DUH009584.1	TF_motif_seq_0239	2	+	AAGGG	Dof	AT1G29160;AT1G64620;AT2G37590;AT3G21270;AT3G45610;AT3G47500;AT4G38000;AT5G39660;AT5G60200;AT5G60850;AT5G62940;AT2G46590;AT1G07640;AT1G21340;AT1G26790;AT1G47655;AT1G51700;AT1G69570;AT2G28510;AT2G28810;AT2G34140;AT3G50410;AT3G55370;AT3G61850;AT4G00940;AT4G21050;AT4G21080;AT4G24060;AT5G02460;AT5G62430;AT5G65590;AT5G66940
DUH009584.1	TF_motif_seq_0239	41	-	TCTTT	Dof	AT1G29160;AT1G64620;AT2G37590;AT3G21270;AT3G45610;AT3G47500;AT4G38000;AT5G39660;AT5G60200;AT5G60850;AT5G62940;AT2G46590;AT1G07640;AT1G21340;AT1G26790;AT1G47655;AT1G51700;AT1G69570;AT2G28510;AT2G28810;AT2G34140;AT3G50410;AT3G55370;AT3G61850;AT4G00940;AT4G21050;AT4G21080;AT4G24060;AT5G02460;AT5G62430;AT5G65590;AT5G66940
DUH009584.1	TF_motif_seq_0239	56	+	AAAGA	Dof	AT1G29160;AT1G64620;AT2G37590;AT3G21270;AT3G45610;AT3G47500;AT4G38000;AT5G39660;AT5G60200;AT5G60850;AT5G62940;AT2G46590;AT1G07640;AT1G21340;AT1G26790;AT1G47655;AT1G51700;AT1G69570;AT2G28510;AT2G28810;AT2G34140;AT3G50410;AT3G55370;AT3G61850;AT4G00940;AT4G21050;AT4G21080;AT4G24060;AT5G02460;AT5G62430;AT5G65590;AT5G66940
DUH009584.1	TF_motif_seq_0239	83	+	AAAGG	Dof	AT1G29160;AT1G64620;AT2G37590;AT3G21270;AT3G45610;AT3G47500;AT4G38000;AT5G39660;AT5G60200;AT5G60850;AT5G62940;AT2G46590;AT1G07640;AT1G21340;AT1G26790;AT1G47655;AT1G51700;AT1G69570;AT2G28510;AT2G28810;AT2G34140;AT3G50410;AT3G55370;AT3G61850;AT4G00940;AT4G21050;AT4G21080;AT4G24060;AT5G02460;AT5G62430;AT5G65590;AT5G66940
DUH009584.1	TF_motif_seq_0239	84	+	AAGGT	Dof	AT1G29160;AT1G64620;AT2G37590;AT3G21270;AT3G45610;AT3G47500;AT4G38000;AT5G39660;AT5G60200;AT5G60850;AT5G62940;AT2G46590;AT1G07640;AT1G21340;AT1G26790;AT1G47655;AT1G51700;AT1G69570;AT2G28510;AT2G28810;AT2G34140;AT3G50410;AT3G55370;AT3G61850;AT4G00940;AT4G21050;AT4G21080;AT4G24060;AT5G02460;AT5G62430;AT5G65590;AT5G66940
DUH009584.1	TF_motif_seq_0239	95	-	TCTTT	Dof	AT1G29160;AT1G64620;AT2G37590;AT3G21270;AT3G45610;AT3G47500;AT4G38000;AT5G39660;AT5G60200;AT5G60850;AT5G62940;AT2G46590;AT1G07640;AT1G21340;AT1G26790;AT1G47655;AT1G51700;AT1G69570;AT2G28510;AT2G28810;AT2G34140;AT3G50410;AT3G55370;AT3G61850;AT4G00940;AT4G21050;AT4G21080;AT4G24060;AT5G02460;AT5G62430;AT5G65590;AT5G66940
DUH009584.1	TF_motif_seq_0239	107	+	AAAGT	Dof	AT1G29160;AT1G64620;AT2G37590;AT3G21270;AT3G45610;AT3G47500;AT4G38000;AT5G39660;AT5G60200;AT5G60850;AT5G62940;AT2G46590;AT1G07640;AT1G21340;AT1G26790;AT1G47655;AT1G51700;AT1G69570;AT2G28510;AT2G28810;AT2G34140;AT3G50410;AT3G55370;AT3G61850;AT4G00940;AT4G21050;AT4G21080;AT4G24060;AT5G02460;AT5G62430;AT5G65590;AT5G66940
DUH009584.1	TF_motif_seq_0239	196	+	AAAGA	Dof	AT1G29160;AT1G64620;AT2G37590;AT3G21270;AT3G45610;AT3G47500;AT4G38000;AT5G39660;AT5G60200;AT5G60850;AT5G62940;AT2G46590;AT1G07640;AT1G21340;AT1G26790;AT1G47655;AT1G51700;AT1G69570;AT2G28510;AT2G28810;AT2G34140;AT3G50410;AT3G55370;AT3G61850;AT4G00940;AT4G21050;AT4G21080;AT4G24060;AT5G02460;AT5G62430;AT5G65590;AT5G66940
DUH009584.1	TF_motif_seq_0239	211	+	AAAGG	Dof	AT1G29160;AT1G64620;AT2G37590;AT3G21270;AT3G45610;AT3G47500;AT4G38000;AT5G39660;AT5G60200;AT5G60850;AT5G62940;AT2G46590;AT1G07640;AT1G21340;AT1G26790;AT1G47655;AT1G51700;AT1G69570;AT2G28510;AT2G28810;AT2G34140;AT3G50410;AT3G55370;AT3G61850;AT4G00940;AT4G21050;AT4G21080;AT4G24060;AT5G02460;AT5G62430;AT5G65590;AT5G66940
DUH009584.1	TF_motif_seq_0239	212	+	AAGGC	Dof	AT1G29160;AT1G64620;AT2G37590;AT3G21270;AT3G45610;AT3G47500;AT4G38000;AT5G39660;AT5G60200;AT5G60850;AT5G62940;AT2G46590;AT1G07640;AT1G21340;AT1G26790;AT1G47655;AT1G51700;AT1G69570;AT2G28510;AT2G28810;AT2G34140;AT3G50410;AT3G55370;AT3G61850;AT4G00940;AT4G21050;AT4G21080;AT4G24060;AT5G02460;AT5G62430;AT5G65590;AT5G66940
DUH009584.1	TF_motif_seq_0239	333	+	AAAGA	Dof	AT1G29160;AT1G64620;AT2G37590;AT3G21270;AT3G45610;AT3G47500;AT4G38000;AT5G39660;AT5G60200;AT5G60850;AT5G62940;AT2G46590;AT1G07640;AT1G21340;AT1G26790;AT1G47655;AT1G51700;AT1G69570;AT2G28510;AT2G28810;AT2G34140;AT3G50410;AT3G55370;AT3G61850;AT4G00940;AT4G21050;AT4G21080;AT4G24060;AT5G02460;AT5G62430;AT5G65590;AT5G66940
DUH009584.1	TF_motif_seq_0239	337	+	AAAGT	Dof	AT1G29160;AT1G64620;AT2G37590;AT3G21270;AT3G45610;AT3G47500;AT4G38000;AT5G39660;AT5G60200;AT5G60850;AT5G62940;AT2G46590;AT1G07640;AT1G21340;AT1G26790;AT1G47655;AT1G51700;AT1G69570;AT2G28510;AT2G28810;AT2G34140;AT3G50410;AT3G55370;AT3G61850;AT4G00940;AT4G21050;AT4G21080;AT4G24060;AT5G02460;AT5G62430;AT5G65590;AT5G66940
DUH009584.1	TF_motif_seq_0239	350	-	ACCTT	Dof	AT1G29160;AT1G64620;AT2G37590;AT3G21270;AT3G45610;AT3G47500;AT4G38000;AT5G39660;AT5G60200;AT5G60850;AT5G62940;AT2G46590;AT1G07640;AT1G21340;AT1G26790;AT1G47655;AT1G51700;AT1G69570;AT2G28510;AT2G28810;AT2G34140;AT3G50410;AT3G55370;AT3G61850;AT4G00940;AT4G21050;AT4G21080;AT4G24060;AT5G02460;AT5G62430;AT5G65590;AT5G66940
DUH009584.1	TF_motif_seq_0239	377	-	ACCTT	Dof	AT1G29160;AT1G64620;AT2G37590;AT3G21270;AT3G45610;AT3G47500;AT4G38000;AT5G39660;AT5G60200;AT5G60850;AT5G62940;AT2G46590;AT1G07640;AT1G21340;AT1G26790;AT1G47655;AT1G51700;AT1G69570;AT2G28510;AT2G28810;AT2G34140;AT3G50410;AT3G55370;AT3G61850;AT4G00940;AT4G21050;AT4G21080;AT4G24060;AT5G02460;AT5G62430;AT5G65590;AT5G66940
DUH009584.1	TF_motif_seq_0239	409	-	GCTTT	Dof	AT1G29160;AT1G64620;AT2G37590;AT3G21270;AT3G45610;AT3G47500;AT4G38000;AT5G39660;AT5G60200;AT5G60850;AT5G62940;AT2G46590;AT1G07640;AT1G21340;AT1G26790;AT1G47655;AT1G51700;AT1G69570;AT2G28510;AT2G28810;AT2G34140;AT3G50410;AT3G55370;AT3G61850;AT4G00940;AT4G21050;AT4G21080;AT4G24060;AT5G02460;AT5G62430;AT5G65590;AT5G66940
DUH009584.1	TF_motif_seq_0239	456	-	CCCTT	Dof	AT1G29160;AT1G64620;AT2G37590;AT3G21270;AT3G45610;AT3G47500;AT4G38000;AT5G39660;AT5G60200;AT5G60850;AT5G62940;AT2G46590;AT1G07640;AT1G21340;AT1G26790;AT1G47655;AT1G51700;AT1G69570;AT2G28510;AT2G28810;AT2G34140;AT3G50410;AT3G55370;AT3G61850;AT4G00940;AT4G21050;AT4G21080;AT4G24060;AT5G02460;AT5G62430;AT5G65590;AT5G66940
DUH009584.1	TF_motif_seq_0239	515	-	TCTTT	Dof	AT1G29160;AT1G64620;AT2G37590;AT3G21270;AT3G45610;AT3G47500;AT4G38000;AT5G39660;AT5G60200;AT5G60850;AT5G62940;AT2G46590;AT1G07640;AT1G21340;AT1G26790;AT1G47655;AT1G51700;AT1G69570;AT2G28510;AT2G28810;AT2G34140;AT3G50410;AT3G55370;AT3G61850;AT4G00940;AT4G21050;AT4G21080;AT4G24060;AT5G02460;AT5G62430;AT5G65590;AT5G66940
DUH009584.1	TF_motif_seq_0239	525	-	TCTTT	Dof	AT1G29160;AT1G64620;AT2G37590;AT3G21270;AT3G45610;AT3G47500;AT4G38000;AT5G39660;AT5G60200;AT5G60850;AT5G62940;AT2G46590;AT1G07640;AT1G21340;AT1G26790;AT1G47655;AT1G51700;AT1G69570;AT2G28510;AT2G28810;AT2G34140;AT3G50410;AT3G55370;AT3G61850;AT4G00940;AT4G21050;AT4G21080;AT4G24060;AT5G02460;AT5G62430;AT5G65590;AT5G66940
DUH009584.1	TF_motif_seq_0239	547	+	AAAGA	Dof	AT1G29160;AT1G64620;AT2G37590;AT3G21270;AT3G45610;AT3G47500;AT4G38000;AT5G39660;AT5G60200;AT5G60850;AT5G62940;AT2G46590;AT1G07640;AT1G21340;AT1G26790;AT1G47655;AT1G51700;AT1G69570;AT2G28510;AT2G28810;AT2G34140;AT3G50410;AT3G55370;AT3G61850;AT4G00940;AT4G21050;AT4G21080;AT4G24060;AT5G02460;AT5G62430;AT5G65590;AT5G66940
DUH009584.1	TF_motif_seq_0239	553	-	ACCTT	Dof	AT1G29160;AT1G64620;AT2G37590;AT3G21270;AT3G45610;AT3G47500;AT4G38000;AT5G39660;AT5G60200;AT5G60850;AT5G62940;AT2G46590;AT1G07640;AT1G21340;AT1G26790;AT1G47655;AT1G51700;AT1G69570;AT2G28510;AT2G28810;AT2G34140;AT3G50410;AT3G55370;AT3G61850;AT4G00940;AT4G21050;AT4G21080;AT4G24060;AT5G02460;AT5G62430;AT5G65590;AT5G66940
DUH009584.1	TF_motif_seq_0239	671	-	GCCTT	Dof	AT1G29160;AT1G64620;AT2G37590;AT3G21270;AT3G45610;AT3G47500;AT4G38000;AT5G39660;AT5G60200;AT5G60850;AT5G62940;AT2G46590;AT1G07640;AT1G21340;AT1G26790;AT1G47655;AT1G51700;AT1G69570;AT2G28510;AT2G28810;AT2G34140;AT3G50410;AT3G55370;AT3G61850;AT4G00940;AT4G21050;AT4G21080;AT4G24060;AT5G02460;AT5G62430;AT5G65590;AT5G66940
DUH009584.1	TF_motif_seq_0239	672	-	CCTTT	Dof	AT1G29160;AT1G64620;AT2G37590;AT3G21270;AT3G45610;AT3G47500;AT4G38000;AT5G39660;AT5G60200;AT5G60850;AT5G62940;AT2G46590;AT1G07640;AT1G21340;AT1G26790;AT1G47655;AT1G51700;AT1G69570;AT2G28510;AT2G28810;AT2G34140;AT3G50410;AT3G55370;AT3G61850;AT4G00940;AT4G21050;AT4G21080;AT4G24060;AT5G02460;AT5G62430;AT5G65590;AT5G66940
DUH009584.1	TF_motif_seq_0239	698	+	AAAGA	Dof	AT1G29160;AT1G64620;AT2G37590;AT3G21270;AT3G45610;AT3G47500;AT4G38000;AT5G39660;AT5G60200;AT5G60850;AT5G62940;AT2G46590;AT1G07640;AT1G21340;AT1G26790;AT1G47655;AT1G51700;AT1G69570;AT2G28510;AT2G28810;AT2G34140;AT3G50410;AT3G55370;AT3G61850;AT4G00940;AT4G21050;AT4G21080;AT4G24060;AT5G02460;AT5G62430;AT5G65590;AT5G66940
DUH009584.1	TF_motif_seq_0239	710	-	ACTTT	Dof	AT1G29160;AT1G64620;AT2G37590;AT3G21270;AT3G45610;AT3G47500;AT4G38000;AT5G39660;AT5G60200;AT5G60850;AT5G62940;AT2G46590;AT1G07640;AT1G21340;AT1G26790;AT1G47655;AT1G51700;AT1G69570;AT2G28510;AT2G28810;AT2G34140;AT3G50410;AT3G55370;AT3G61850;AT4G00940;AT4G21050;AT4G21080;AT4G24060;AT5G02460;AT5G62430;AT5G65590;AT5G66940
DUH009584.1	TF_motif_seq_0239	771	+	AAAGC	Dof	AT1G29160;AT1G64620;AT2G37590;AT3G21270;AT3G45610;AT3G47500;AT4G38000;AT5G39660;AT5G60200;AT5G60850;AT5G62940;AT2G46590;AT1G07640;AT1G21340;AT1G26790;AT1G47655;AT1G51700;AT1G69570;AT2G28510;AT2G28810;AT2G34140;AT3G50410;AT3G55370;AT3G61850;AT4G00940;AT4G21050;AT4G21080;AT4G24060;AT5G02460;AT5G62430;AT5G65590;AT5G66940
DUH009584.1	TF_motif_seq_0239	783	+	AAAGG	Dof	AT1G29160;AT1G64620;AT2G37590;AT3G21270;AT3G45610;AT3G47500;AT4G38000;AT5G39660;AT5G60200;AT5G60850;AT5G62940;AT2G46590;AT1G07640;AT1G21340;AT1G26790;AT1G47655;AT1G51700;AT1G69570;AT2G28510;AT2G28810;AT2G34140;AT3G50410;AT3G55370;AT3G61850;AT4G00940;AT4G21050;AT4G21080;AT4G24060;AT5G02460;AT5G62430;AT5G65590;AT5G66940
DUH009584.1	TF_motif_seq_0239	784	+	AAGGT	Dof	AT1G29160;AT1G64620;AT2G37590;AT3G21270;AT3G45610;AT3G47500;AT4G38000;AT5G39660;AT5G60200;AT5G60850;AT5G62940;AT2G46590;AT1G07640;AT1G21340;AT1G26790;AT1G47655;AT1G51700;AT1G69570;AT2G28510;AT2G28810;AT2G34140;AT3G50410;AT3G55370;AT3G61850;AT4G00940;AT4G21050;AT4G21080;AT4G24060;AT5G02460;AT5G62430;AT5G65590;AT5G66940
DUH009584.1	TF_motif_seq_0239	994	-	TCCTT	Dof	AT1G29160;AT1G64620;AT2G37590;AT3G21270;AT3G45610;AT3G47500;AT4G38000;AT5G39660;AT5G60200;AT5G60850;AT5G62940;AT2G46590;AT1G07640;AT1G21340;AT1G26790;AT1G47655;AT1G51700;AT1G69570;AT2G28510;AT2G28810;AT2G34140;AT3G50410;AT3G55370;AT3G61850;AT4G00940;AT4G21050;AT4G21080;AT4G24060;AT5G02460;AT5G62430;AT5G65590;AT5G66940
DUH009584.1	TF_motif_seq_0239	1005	-	ACTTT	Dof	AT1G29160;AT1G64620;AT2G37590;AT3G21270;AT3G45610;AT3G47500;AT4G38000;AT5G39660;AT5G60200;AT5G60850;AT5G62940;AT2G46590;AT1G07640;AT1G21340;AT1G26790;AT1G47655;AT1G51700;AT1G69570;AT2G28510;AT2G28810;AT2G34140;AT3G50410;AT3G55370;AT3G61850;AT4G00940;AT4G21050;AT4G21080;AT4G24060;AT5G02460;AT5G62430;AT5G65590;AT5G66940
DUH009584.1	TF_motif_seq_0239	1012	-	TCTTT	Dof	AT1G29160;AT1G64620;AT2G37590;AT3G21270;AT3G45610;AT3G47500;AT4G38000;AT5G39660;AT5G60200;AT5G60850;AT5G62940;AT2G46590;AT1G07640;AT1G21340;AT1G26790;AT1G47655;AT1G51700;AT1G69570;AT2G28510;AT2G28810;AT2G34140;AT3G50410;AT3G55370;AT3G61850;AT4G00940;AT4G21050;AT4G21080;AT4G24060;AT5G02460;AT5G62430;AT5G65590;AT5G66940
DUH009584.1	TF_motif_seq_0239	1017	-	TCTTT	Dof	AT1G29160;AT1G64620;AT2G37590;AT3G21270;AT3G45610;AT3G47500;AT4G38000;AT5G39660;AT5G60200;AT5G60850;AT5G62940;AT2G46590;AT1G07640;AT1G21340;AT1G26790;AT1G47655;AT1G51700;AT1G69570;AT2G28510;AT2G28810;AT2G34140;AT3G50410;AT3G55370;AT3G61850;AT4G00940;AT4G21050;AT4G21080;AT4G24060;AT5G02460;AT5G62430;AT5G65590;AT5G66940
DUH009584.1	TF_motif_seq_0239	1022	-	TCTTT	Dof	AT1G29160;AT1G64620;AT2G37590;AT3G21270;AT3G45610;AT3G47500;AT4G38000;AT5G39660;AT5G60200;AT5G60850;AT5G62940;AT2G46590;AT1G07640;AT1G21340;AT1G26790;AT1G47655;AT1G51700;AT1G69570;AT2G28510;AT2G28810;AT2G34140;AT3G50410;AT3G55370;AT3G61850;AT4G00940;AT4G21050;AT4G21080;AT4G24060;AT5G02460;AT5G62430;AT5G65590;AT5G66940
DUH009584.1	TF_motif_seq_0239	1204	-	ACTTT	Dof	AT1G29160;AT1G64620;AT2G37590;AT3G21270;AT3G45610;AT3G47500;AT4G38000;AT5G39660;AT5G60200;AT5G60850;AT5G62940;AT2G46590;AT1G07640;AT1G21340;AT1G26790;AT1G47655;AT1G51700;AT1G69570;AT2G28510;AT2G28810;AT2G34140;AT3G50410;AT3G55370;AT3G61850;AT4G00940;AT4G21050;AT4G21080;AT4G24060;AT5G02460;AT5G62430;AT5G65590;AT5G66940
DUH009584.1	TF_motif_seq_0239	1260	+	AAAGA	Dof	AT1G29160;AT1G64620;AT2G37590;AT3G21270;AT3G45610;AT3G47500;AT4G38000;AT5G39660;AT5G60200;AT5G60850;AT5G62940;AT2G46590;AT1G07640;AT1G21340;AT1G26790;AT1G47655;AT1G51700;AT1G69570;AT2G28510;AT2G28810;AT2G34140;AT3G50410;AT3G55370;AT3G61850;AT4G00940;AT4G21050;AT4G21080;AT4G24060;AT5G02460;AT5G62430;AT5G65590;AT5G66940
DUH009584.1	TF_motif_seq_0239	1300	+	AAAGA	Dof	AT1G29160;AT1G64620;AT2G37590;AT3G21270;AT3G45610;AT3G47500;AT4G38000;AT5G39660;AT5G60200;AT5G60850;AT5G62940;AT2G46590;AT1G07640;AT1G21340;AT1G26790;AT1G47655;AT1G51700;AT1G69570;AT2G28510;AT2G28810;AT2G34140;AT3G50410;AT3G55370;AT3G61850;AT4G00940;AT4G21050;AT4G21080;AT4G24060;AT5G02460;AT5G62430;AT5G65590;AT5G66940
DUH009584.1	TF_motif_seq_0239	1566	-	TCTTT	Dof	AT1G29160;AT1G64620;AT2G37590;AT3G21270;AT3G45610;AT3G47500;AT4G38000;AT5G39660;AT5G60200;AT5G60850;AT5G62940;AT2G46590;AT1G07640;AT1G21340;AT1G26790;AT1G47655;AT1G51700;AT1G69570;AT2G28510;AT2G28810;AT2G34140;AT3G50410;AT3G55370;AT3G61850;AT4G00940;AT4G21050;AT4G21080;AT4G24060;AT5G02460;AT5G62430;AT5G65590;AT5G66940
DUH009584.1	TF_motif_seq_0239	1621	+	AAAGT	Dof	AT1G29160;AT1G64620;AT2G37590;AT3G21270;AT3G45610;AT3G47500;AT4G38000;AT5G39660;AT5G60200;AT5G60850;AT5G62940;AT2G46590;AT1G07640;AT1G21340;AT1G26790;AT1G47655;AT1G51700;AT1G69570;AT2G28510;AT2G28810;AT2G34140;AT3G50410;AT3G55370;AT3G61850;AT4G00940;AT4G21050;AT4G21080;AT4G24060;AT5G02460;AT5G62430;AT5G65590;AT5G66940
DUH009584.1	TF_motif_seq_0239	1695	+	AAAGC	Dof	AT1G29160;AT1G64620;AT2G37590;AT3G21270;AT3G45610;AT3G47500;AT4G38000;AT5G39660;AT5G60200;AT5G60850;AT5G62940;AT2G46590;AT1G07640;AT1G21340;AT1G26790;AT1G47655;AT1G51700;AT1G69570;AT2G28510;AT2G28810;AT2G34140;AT3G50410;AT3G55370;AT3G61850;AT4G00940;AT4G21050;AT4G21080;AT4G24060;AT5G02460;AT5G62430;AT5G65590;AT5G66940
DUH009584.1	TF_motif_seq_0239	1834	-	GCTTT	Dof	AT1G29160;AT1G64620;AT2G37590;AT3G21270;AT3G45610;AT3G47500;AT4G38000;AT5G39660;AT5G60200;AT5G60850;AT5G62940;AT2G46590;AT1G07640;AT1G21340;AT1G26790;AT1G47655;AT1G51700;AT1G69570;AT2G28510;AT2G28810;AT2G34140;AT3G50410;AT3G55370;AT3G61850;AT4G00940;AT4G21050;AT4G21080;AT4G24060;AT5G02460;AT5G62430;AT5G65590;AT5G66940
DUH009584.1	TF_motif_seq_0239	1911	+	AAAGT	Dof	AT1G29160;AT1G64620;AT2G37590;AT3G21270;AT3G45610;AT3G47500;AT4G38000;AT5G39660;AT5G60200;AT5G60850;AT5G62940;AT2G46590;AT1G07640;AT1G21340;AT1G26790;AT1G47655;AT1G51700;AT1G69570;AT2G28510;AT2G28810;AT2G34140;AT3G50410;AT3G55370;AT3G61850;AT4G00940;AT4G21050;AT4G21080;AT4G24060;AT5G02460;AT5G62430;AT5G65590;AT5G66940
DUH009584.1	TF_motif_seq_0239	1920	-	ACTTT	Dof	AT1G29160;AT1G64620;AT2G37590;AT3G21270;AT3G45610;AT3G47500;AT4G38000;AT5G39660;AT5G60200;AT5G60850;AT5G62940;AT2G46590;AT1G07640;AT1G21340;AT1G26790;AT1G47655;AT1G51700;AT1G69570;AT2G28510;AT2G28810;AT2G34140;AT3G50410;AT3G55370;AT3G61850;AT4G00940;AT4G21050;AT4G21080;AT4G24060;AT5G02460;AT5G62430;AT5G65590;AT5G66940
DUH009584.1	TF_motif_seq_0239	1933	-	TCTTT	Dof	AT1G29160;AT1G64620;AT2G37590;AT3G21270;AT3G45610;AT3G47500;AT4G38000;AT5G39660;AT5G60200;AT5G60850;AT5G62940;AT2G46590;AT1G07640;AT1G21340;AT1G26790;AT1G47655;AT1G51700;AT1G69570;AT2G28510;AT2G28810;AT2G34140;AT3G50410;AT3G55370;AT3G61850;AT4G00940;AT4G21050;AT4G21080;AT4G24060;AT5G02460;AT5G62430;AT5G65590;AT5G66940
DUH009584.1	TF_motif_seq_0240	181	-	CACGT	bZIP	AT3G54620;AT4G02640
DUH009584.1	TF_motif_seq_0240	182	+	ACGTG	bZIP	AT3G54620;AT4G02640
DUH009584.1	TF_motif_seq_0240	1128	-	TACGT	bZIP	AT3G54620;AT4G02640
DUH009584.1	TF_motif_seq_0240	1129	+	ACGTA	bZIP	AT3G54620;AT4G02640
DUH009584.1	TF_motif_seq_0240	1435	-	AACGT	bZIP	AT3G54620;AT4G02640
DUH009584.1	TF_motif_seq_0240	1436	+	ACGTA	bZIP	AT3G54620;AT4G02640
DUH009584.1	TF_motif_seq_0243	222	+	GATAA	GATA; tify	AT1G51600;AT2G45050;AT3G06740;AT3G16870;AT3G21175;AT3G24050;AT3G54810;AT3G60530;AT4G17570;AT4G24470;AT4G26150;AT4G32890;AT4G34680;AT5G25830;AT5G26930;AT5G56860;AT5G66320;AT2G18380;AT3G50870;AT4G36620
DUH009584.1	TF_motif_seq_0243	317	-	TTATC	GATA; tify	AT1G51600;AT2G45050;AT3G06740;AT3G16870;AT3G21175;AT3G24050;AT3G54810;AT3G60530;AT4G17570;AT4G24470;AT4G26150;AT4G32890;AT4G34680;AT5G25830;AT5G26930;AT5G56860;AT5G66320;AT2G18380;AT3G50870;AT4G36620
DUH009584.1	TF_motif_seq_0243	638	-	GTATC	GATA; tify	AT1G51600;AT2G45050;AT3G06740;AT3G16870;AT3G21175;AT3G24050;AT3G54810;AT3G60530;AT4G17570;AT4G24470;AT4G26150;AT4G32890;AT4G34680;AT5G25830;AT5G26930;AT5G56860;AT5G66320;AT2G18380;AT3G50870;AT4G36620
DUH009584.1	TF_motif_seq_0243	728	+	GATAT	GATA; tify	AT1G51600;AT2G45050;AT3G06740;AT3G16870;AT3G21175;AT3G24050;AT3G54810;AT3G60530;AT4G17570;AT4G24470;AT4G26150;AT4G32890;AT4G34680;AT5G25830;AT5G26930;AT5G56860;AT5G66320;AT2G18380;AT3G50870;AT4G36620
DUH009584.1	TF_motif_seq_0243	729	-	ATATC	GATA; tify	AT1G51600;AT2G45050;AT3G06740;AT3G16870;AT3G21175;AT3G24050;AT3G54810;AT3G60530;AT4G17570;AT4G24470;AT4G26150;AT4G32890;AT4G34680;AT5G25830;AT5G26930;AT5G56860;AT5G66320;AT2G18380;AT3G50870;AT4G36620
DUH009584.1	TF_motif_seq_0243	901	+	GATAA	GATA; tify	AT1G51600;AT2G45050;AT3G06740;AT3G16870;AT3G21175;AT3G24050;AT3G54810;AT3G60530;AT4G17570;AT4G24470;AT4G26150;AT4G32890;AT4G34680;AT5G25830;AT5G26930;AT5G56860;AT5G66320;AT2G18380;AT3G50870;AT4G36620
DUH009584.1	TF_motif_seq_0243	1114	-	CTATC	GATA; tify	AT1G51600;AT2G45050;AT3G06740;AT3G16870;AT3G21175;AT3G24050;AT3G54810;AT3G60530;AT4G17570;AT4G24470;AT4G26150;AT4G32890;AT4G34680;AT5G25830;AT5G26930;AT5G56860;AT5G66320;AT2G18380;AT3G50870;AT4G36620
DUH009584.1	TF_motif_seq_0243	1253	-	TTATC	GATA; tify	AT1G51600;AT2G45050;AT3G06740;AT3G16870;AT3G21175;AT3G24050;AT3G54810;AT3G60530;AT4G17570;AT4G24470;AT4G26150;AT4G32890;AT4G34680;AT5G25830;AT5G26930;AT5G56860;AT5G66320;AT2G18380;AT3G50870;AT4G36620
DUH009584.1	TF_motif_seq_0243	1292	+	GATAT	GATA; tify	AT1G51600;AT2G45050;AT3G06740;AT3G16870;AT3G21175;AT3G24050;AT3G54810;AT3G60530;AT4G17570;AT4G24470;AT4G26150;AT4G32890;AT4G34680;AT5G25830;AT5G26930;AT5G56860;AT5G66320;AT2G18380;AT3G50870;AT4G36620
DUH009584.1	TF_motif_seq_0243	1346	+	GATAG	GATA; tify	AT1G51600;AT2G45050;AT3G06740;AT3G16870;AT3G21175;AT3G24050;AT3G54810;AT3G60530;AT4G17570;AT4G24470;AT4G26150;AT4G32890;AT4G34680;AT5G25830;AT5G26930;AT5G56860;AT5G66320;AT2G18380;AT3G50870;AT4G36620
DUH009584.1	TF_motif_seq_0243	1959	+	GATAG	GATA; tify	AT1G51600;AT2G45050;AT3G06740;AT3G16870;AT3G21175;AT3G24050;AT3G54810;AT3G60530;AT4G17570;AT4G24470;AT4G26150;AT4G32890;AT4G34680;AT5G25830;AT5G26930;AT5G56860;AT5G66320;AT2G18380;AT3G50870;AT4G36620
DUH009584.1	TF_motif_seq_0243	1971	+	GATAC	GATA; tify	AT1G51600;AT2G45050;AT3G06740;AT3G16870;AT3G21175;AT3G24050;AT3G54810;AT3G60530;AT4G17570;AT4G24470;AT4G26150;AT4G32890;AT4G34680;AT5G25830;AT5G26930;AT5G56860;AT5G66320;AT2G18380;AT3G50870;AT4G36620
DUH009584.1	TF_motif_seq_0246	164	+	TGACC	Homeodomain; TALE	AT1G23380;AT1G62360;AT1G70510;AT4G08150
DUH009584.1	TF_motif_seq_0246	298	-	AGTCA	Homeodomain; TALE	AT1G23380;AT1G62360;AT1G70510;AT4G08150
DUH009584.1	TF_motif_seq_0246	367	-	GGTCA	Homeodomain; TALE	AT1G23380;AT1G62360;AT1G70510;AT4G08150
DUH009584.1	TF_motif_seq_0246	786	-	GGTCA	Homeodomain; TALE	AT1G23380;AT1G62360;AT1G70510;AT4G08150
DUH009584.1	TF_motif_seq_0246	1392	+	TGACA	Homeodomain; TALE	AT1G23380;AT1G62360;AT1G70510;AT4G08150
DUH009584.1	TF_motif_seq_0246	1412	-	GGTCA	Homeodomain; TALE	AT1G23380;AT1G62360;AT1G70510;AT4G08150
DUH009584.1	TF_motif_seq_0246	1582	-	CGTCA	Homeodomain; TALE	AT1G23380;AT1G62360;AT1G70510;AT4G08150
DUH009584.1	TF_motif_seq_0246	1658	+	TGACC	Homeodomain; TALE	AT1G23380;AT1G62360;AT1G70510;AT4G08150
DUH009584.1	TF_motif_seq_0246	1683	-	GGTCA	Homeodomain; TALE	AT1G23380;AT1G62360;AT1G70510;AT4G08150
DUH009584.1	TF_motif_seq_0246	1783	+	TGACA	Homeodomain; TALE	AT1G23380;AT1G62360;AT1G70510;AT4G08150
DUH009584.1	TF_motif_seq_0246	1913	-	AGTCA	Homeodomain; TALE	AT1G23380;AT1G62360;AT1G70510;AT4G08150
DUH009584.1	TF_motif_seq_0246	1982	-	AGTCA	Homeodomain; TALE	AT1G23380;AT1G62360;AT1G70510;AT4G08150
DUH009584.1	TF_motif_seq_0252	113	+	GGATT	Myb/SANT; MYB; ARR-B;MYB;ARR-B	AT2G01760;AT3G16857;AT4G16110;AT4G18020;AT4G31920;AT5G58080;AT1G67710;AT1G49190;AT2G25180;AT5G49240
DUH009584.1	TF_motif_seq_0252	147	-	AATCC	Myb/SANT; MYB; ARR-B;MYB;ARR-B	AT2G01760;AT3G16857;AT4G16110;AT4G18020;AT4G31920;AT5G58080;AT1G67710;AT1G49190;AT2G25180;AT5G49240
DUH009584.1	TF_motif_seq_0252	226	-	AATCT	Myb/SANT; MYB; ARR-B;MYB;ARR-B	AT2G01760;AT3G16857;AT4G16110;AT4G18020;AT4G31920;AT5G58080;AT1G67710;AT1G49190;AT2G25180;AT5G49240
DUH009584.1	TF_motif_seq_0252	603	+	AGATT	Myb/SANT; MYB; ARR-B;MYB;ARR-B	AT2G01760;AT3G16857;AT4G16110;AT4G18020;AT4G31920;AT5G58080;AT1G67710;AT1G49190;AT2G25180;AT5G49240
DUH009584.1	TF_motif_seq_0252	844	-	AATCT	Myb/SANT; MYB; ARR-B;MYB;ARR-B	AT2G01760;AT3G16857;AT4G16110;AT4G18020;AT4G31920;AT5G58080;AT1G67710;AT1G49190;AT2G25180;AT5G49240
DUH009584.1	TF_motif_seq_0252	1212	-	AATCT	Myb/SANT; MYB; ARR-B;MYB;ARR-B	AT2G01760;AT3G16857;AT4G16110;AT4G18020;AT4G31920;AT5G58080;AT1G67710;AT1G49190;AT2G25180;AT5G49240
DUH009584.1	TF_motif_seq_0252	1281	+	AGATT	Myb/SANT; MYB; ARR-B;MYB;ARR-B	AT2G01760;AT3G16857;AT4G16110;AT4G18020;AT4G31920;AT5G58080;AT1G67710;AT1G49190;AT2G25180;AT5G49240
DUH009584.1	TF_motif_seq_0252	1302	+	AGATT	Myb/SANT; MYB; ARR-B;MYB;ARR-B	AT2G01760;AT3G16857;AT4G16110;AT4G18020;AT4G31920;AT5G58080;AT1G67710;AT1G49190;AT2G25180;AT5G49240
DUH009584.1	TF_motif_seq_0252	1473	+	AGATT	Myb/SANT; MYB; ARR-B;MYB;ARR-B	AT2G01760;AT3G16857;AT4G16110;AT4G18020;AT4G31920;AT5G58080;AT1G67710;AT1G49190;AT2G25180;AT5G49240
DUH009584.1	TF_motif_seq_0252	1640	+	GGATT	Myb/SANT; MYB; ARR-B;MYB;ARR-B	AT2G01760;AT3G16857;AT4G16110;AT4G18020;AT4G31920;AT5G58080;AT1G67710;AT1G49190;AT2G25180;AT5G49240
DUH009584.1	TF_motif_seq_0252	1701	-	AATCT	Myb/SANT; MYB; ARR-B;MYB;ARR-B	AT2G01760;AT3G16857;AT4G16110;AT4G18020;AT4G31920;AT5G58080;AT1G67710;AT1G49190;AT2G25180;AT5G49240
DUH009584.1	TF_motif_seq_0252	1735	+	AGATT	Myb/SANT; MYB; ARR-B;MYB;ARR-B	AT2G01760;AT3G16857;AT4G16110;AT4G18020;AT4G31920;AT5G58080;AT1G67710;AT1G49190;AT2G25180;AT5G49240
DUH009584.1	TF_motif_seq_0252	1877	+	AGATT	Myb/SANT; MYB; ARR-B;MYB;ARR-B	AT2G01760;AT3G16857;AT4G16110;AT4G18020;AT4G31920;AT5G58080;AT1G67710;AT1G49190;AT2G25180;AT5G49240
DUH009584.1	TF_motif_seq_0252	1931	-	AATCT	Myb/SANT; MYB; ARR-B;MYB;ARR-B	AT2G01760;AT3G16857;AT4G16110;AT4G18020;AT4G31920;AT5G58080;AT1G67710;AT1G49190;AT2G25180;AT5G49240
DUH009584.1	TF_motif_seq_0270	164	+	TGACC	WRKY	AT1G13960;AT1G18860;AT1G29280;AT1G29860;AT1G30650;AT1G55600;AT1G62300;AT1G64000;AT1G66550;AT1G68150;AT1G69310;AT1G69810;AT1G80590;AT1G80840;AT2G03340;AT2G23320;AT2G24570;AT2G25000;AT2G30250;AT2G30590;AT2G34830;AT2G37260;AT2G38470;AT2G40740;AT2G40750;AT2G44745;AT2G46130;AT2G46400;AT2G47260;AT3G01080;AT3G01970;AT3G04670;AT3G56400;AT3G58710;AT4G01250;AT4G01720;AT4G04450;AT4G12020;AT4G18170;AT4G22070…
DUH009584.1	TF_motif_seq_0270	298	-	AGTCA	WRKY	AT1G13960;AT1G18860;AT1G29280;AT1G29860;AT1G30650;AT1G55600;AT1G62300;AT1G64000;AT1G66550;AT1G68150;AT1G69310;AT1G69810;AT1G80590;AT1G80840;AT2G03340;AT2G23320;AT2G24570;AT2G25000;AT2G30250;AT2G30590;AT2G34830;AT2G37260;AT2G38470;AT2G40740;AT2G40750;AT2G44745;AT2G46130;AT2G46400;AT2G47260;AT3G01080;AT3G01970;AT3G04670;AT3G56400;AT3G58710;AT4G01250;AT4G01720;AT4G04450;AT4G12020;AT4G18170;AT4G22070…
DUH009584.1	TF_motif_seq_0270	367	-	GGTCA	WRKY	AT1G13960;AT1G18860;AT1G29280;AT1G29860;AT1G30650;AT1G55600;AT1G62300;AT1G64000;AT1G66550;AT1G68150;AT1G69310;AT1G69810;AT1G80590;AT1G80840;AT2G03340;AT2G23320;AT2G24570;AT2G25000;AT2G30250;AT2G30590;AT2G34830;AT2G37260;AT2G38470;AT2G40740;AT2G40750;AT2G44745;AT2G46130;AT2G46400;AT2G47260;AT3G01080;AT3G01970;AT3G04670;AT3G56400;AT3G58710;AT4G01250;AT4G01720;AT4G04450;AT4G12020;AT4G18170;AT4G22070…
DUH009584.1	TF_motif_seq_0270	786	-	GGTCA	WRKY	AT1G13960;AT1G18860;AT1G29280;AT1G29860;AT1G30650;AT1G55600;AT1G62300;AT1G64000;AT1G66550;AT1G68150;AT1G69310;AT1G69810;AT1G80590;AT1G80840;AT2G03340;AT2G23320;AT2G24570;AT2G25000;AT2G30250;AT2G30590;AT2G34830;AT2G37260;AT2G38470;AT2G40740;AT2G40750;AT2G44745;AT2G46130;AT2G46400;AT2G47260;AT3G01080;AT3G01970;AT3G04670;AT3G56400;AT3G58710;AT4G01250;AT4G01720;AT4G04450;AT4G12020;AT4G18170;AT4G22070…
[truncated: 99,114 more rows]
