# Supplementary material for: Genome-Wide Analysis of MYB Transcription Factors and Screening of MYBs Involved in the Red Color Formation in Rhododendron delavayi
Source: Int J Mol Sci. 2023 Feb 28;24(5):4641. doi: 10.3390/ijms24054641 (PMC10037418; doi:10.3390/ijms24054641)
Supplement: Supplementary file 1 [file ijms-24-04641-s001.zip › S4 Statistical data of transcriptome assembly quality assessment of R. delavayi. .xls]

S4 Statistical data of transcriptome assembly quality assessment of R. delavayi.
sample	total_reads	total_map	unique_map	multi_map	read1_map	read2_map	positive_map	negative_map	splice_map	unsplice_map	proper_map
MY_1_1	42889000	39190145(91.38%)	39045293(91.04%)	144852(0.34%)	19719262(45.98%)	19326031(45.06%)	19503103(45.47%)	19542190(45.56%)	14873819(34.68%)	24171474(56.36%)	36575950(85.28%)
MY_1_2	46092350	42068957(91.27%)	41935620(90.98%)	133337(0.29%)	21140430(45.87%)	20795190(45.12%)	20952031(45.46%)	20983589(45.53%)	15858591(34.41%)	26077029(56.58%)	39244992(85.14%)
MY_1_3	44778798	40721455(90.94%)	40587765(90.64%)	133690(0.3%)	20466800(45.71%)	20120965(44.93%)	20282023(45.29%)	20305742(45.35%)	15071004(33.66%)	25516761(56.98%)	37995946(84.85%)
MY_2_1	45948788	41865965(91.11%)	41728157(90.81%)	137808(0.3%)	21089607(45.9%)	20638550(44.92%)	20845459(45.37%)	20882698(45.45%)	15655060(34.07%)	26073097(56.74%)	39147108(85.2%)
MY_2_2	44993370	41339680(91.88%)	41208702(91.59%)	130978(0.29%)	20715661(46.04%)	20493041(45.55%)	20589176(45.76%)	20619526(45.83%)	15406678(34.24%)	25802024(57.35%)	38835700(86.31%)
MY_2_3	47135820	43091803(91.42%)	42950886(91.12%)	140917(0.3%)	21671856(45.98%)	21279030(45.14%)	21460905(45.53%)	21489981(45.59%)	16095599(34.15%)	26855287(56.97%)	40351198(85.61%)
MY_3_1	44033596	40160475(91.2%)	40001693(90.84%)	158782(0.36%)	20200405(45.87%)	19801288(44.97%)	19966715(45.34%)	20034978(45.5%)	15387355(34.94%)	24614338(55.9%)	37357984(84.84%)
MY_3_2	42473366	38404491(90.42%)	38227754(90.0%)	176737(0.42%)	19302177(45.45%)	18925577(44.56%)	19042193(44.83%)	19185561(45.17%)	13945401(32.83%)	24282353(57.17%)	35529172(83.65%)
MY_3_3	48666682	44226771(90.88%)	44052452(90.52%)	174319(0.36%)	22204099(45.62%)	21848353(44.89%)	21992404(45.19%)	22060048(45.33%)	16907356(34.74%)	27145096(55.78%)	41134580(84.52%)
MY_4_1	46374506	42037497(90.65%)	41911508(90.38%)	125989(0.27%)	21109615(45.52%)	20801893(44.86%)	20937218(45.15%)	20974290(45.23%)	15279594(32.95%)	26631914(57.43%)	39542982(85.27%)
MY_4_2	46855160	42666762(91.06%)	42536922(90.78%)	129840(0.28%)	21454491(45.79%)	21082431(44.99%)	21249910(45.35%)	21287012(45.43%)	15851998(33.83%)	26684924(56.95%)	39912968(85.18%)
MY_4_3	48120612	43849135(91.12%)	43707593(90.83%)	141542(0.29%)	22084539(45.89%)	21623054(44.94%)	21831689(45.37%)	21875904(45.46%)	16239013(33.75%)	27468580(57.08%)	41006004(85.22%)
MY_5_1	47703474	42906427(89.94%)	42724123(89.56%)	182304(0.38%)	21578387(45.23%)	21145736(44.33%)	21341343(44.74%)	21382780(44.82%)	17232139(36.12%)	25491984(53.44%)	39984908(83.82%)
MY_5_2	45080282	40167677(89.1%)	39991715(88.71%)	175962(0.39%)	20202865(44.82%)	19788850(43.9%)	19976394(44.31%)	20015321(44.4%)	15790851(35.03%)	24200864(53.68%)	37443476(83.06%)
MY_5_3	44363740	39568463(89.19%)	39410976(88.84%)	157487(0.35%)	19910601(44.88%)	19500375(43.96%)	19700127(44.41%)	19710849(44.43%)	16063499(36.21%)	23347477(52.63%)	36790294(82.93%)
