# Supplementary material for: Genome-Wide Analysis of MYB Transcription Factors and Screening of MYBs Involved in the Red Color Formation in Rhododendron delavayi
Source: Int J Mol Sci. 2023 Feb 28;24(5):4641. doi: 10.3390/ijms24054641 (PMC10037418; doi:10.3390/ijms24054641)
Supplement: Supplementary file 1 [file ijms-24-04641-s001.zip › S5 Primers of 9 selected genes and internal reference genes.xlsx]

## Sheet: Sheet1
S5 Primers of 9 selected genes and internal reference genes
gene id	name of primer	primer sequence(5'to3')	Tm(℃)
DUH019226.1	DU226-F	GCCTGGACGCACTGACAATGAG	60.1
	DU226-R	TGGATGTGCCGAGGGTGAGATT	59.7
DUH031703.1	DU703-F	ATGGTGAAGGCGCATGGAACTC	59.6
	DU703-R	CTCACGTCCGGTCGGAGGTAAT	59.9
DUH011332.1	DU332-F	GGGCAAGTTGTGGCTGATTTGG	58.9
	DU332-R	CTTCACCAACAACCCTGCTCCA	59
DUH019400.1	DU400-F	GCCGGACGTGAGGAGAGGTAAT	59.9
	DU400-R	CGGAAGTTTGTCCCGCAGTGAA	59.7
DUH012270.1	DU270-F	GAACAGCGGCACCAGCAAGT	59.6
	DU270-R	TCAGGCAGCTCTCAGTGGAACA	59.6
DUH013179.1	DU179-F	GAGCCGAGTCGTGAGCAAGTTC	59.1
	DU179-R	GCAAGGGTCGAGCTGGTTACAC	59.1
DUH022768.1	DU768-F	CTCCGTCGGCAGACAACACTAC	59.3
	DU768-R	GCGAACCAGATAGAGGCGAGAA	58.3
DUH009790.1	DU790-F	TGTTCGACTCCTGCTGGTAACG	58.7
	DU790-R	CGTGCTTCTGGTCATGCGATTG	58.9
DUH003273.1	DU273-F	TGACCCACAAACACACCAACCC	59.5
	DU273-R	GACAGCCGAGCTTCAGCTTCAA	59.5
18s	18s-F	GGGGCATTCGTATTTCATAGTC	59.5
	18s-R	CGGTATCTGATCGTCTTCGAG	59.5
