# Supplementary material for: Genome-Wide Analysis of MYB Transcription Factors and Screening of MYBs Involved in the Red Color Formation in Rhododendron delavayi
Source: Int J Mol Sci. 2023 Feb 28;24(5):4641. doi: 10.3390/ijms24054641 (PMC10037418; doi:10.3390/ijms24054641)
Supplement: Supplementary file 1 [file ijms-24-04641-s001.zip › S6.Transcriptome sequencing read information from five tissues of R. delavayi..xls]

S6 Transcriptome sequencing read information from five tissues of R. delavayi
sample	library	raw_reads	clean_reads	umi_reads	raw_bases	clean_bases	Q20	Q30	GC_pct	error_rate	umi_deduped_pct
MY_1_1	FUMR22H000768-3a	22711566	22406955	21444500	6.81G	6.72G	97.28	92.83	47.56	0.03	28.58
MY_1_2	FUMR22H000768-2a	24502485	24042594	23046175	7.35G	7.21G	97.36	92.89	47.6	0.03	28.2
MY_1_3	FUMR22H000768-1a	23891224	23417470	22389399	7.17G	7.03G	97.1	92.28	47.61	0.03	26.3
MY_2_1	FUMR22H000769-1a	24344192	23998219	22974394	7.3G	7.2G	97.21	92.65	47.43	0.03	29.33
MY_2_2	FUMR22H000769-3a	23951740	23556485	22496685	7.19G	7.07G	97.05	91.92	47.41	0.03	23.8
MY_2_3	FUMR22H000769-2a	24972000	24618897	23567910	7.49G	7.39G	97.3	92.67	47.39	0.03	28.98
MY_3_1	FUMR22H000770-3a	23290265	22959723	22016798	6.99G	6.89G	97.32	92.85	47.72	0.03	28.67
MY_3_2	FUMR22H000770-1a	22525960	22202626	21236683	6.76G	6.66G	97.4	93.02	48.09	0.03	31
MY_3_3	FUMR22H000770-2a	25736570	25353163	24333341	7.72G	7.61G	97.32	92.82	47.56	0.03	28.45
MY_4_1	FUMR22H000771-3a	24990478	24363039	23187253	7.5G	7.31G	97.19	92.49	47.84	0.03	37.78
MY_4_2	FUMR22H000771-1a	24808188	24426942	23427580	7.44G	7.33G	97.22	92.66	47.42	0.03	28.22
MY_4_3	FUMR22H000771-2a	25454019	25158770	24060306	7.64G	7.55G	97.27	92.7	47.6	0.03	29.65
MY_5_1	FUMR22H000772-3a	25277642	24933180	23851737	7.58G	7.48G	97.33	92.89	47.06	0.03	32.07
MY_5_2	FUMR22H000772-1a	24001496	23606723	22540141	7.2G	7.08G	97.23	92.57	47.09	0.03	30.61
MY_5_3	FUMR22H000772-2a	23487573	23152026	22181870	7.05G	6.95G	97.34	92.87	47.18	0.03	30.89
